# Supplementary material for: Untangling the genetic link between type 1 and type 2 diabetes using functional genomics
Source: Sci Rep. 2021 Jul 6;11:13871. doi: 10.1038/s41598-021-93346-x (PMC8260770; doi:10.1038/s41598-021-93346-x)
Supplement: Supplementary file 1 — Supplementary Information. [file 41598_2021_93346_MOESM1_ESM.xlsx]

## Sheet: Table of Contents
Table of contents
Supplementary Table S1	Hi-C libraries used in the analysis
Supplementary Table S2	Significant spatial T1D eQTLs across GTEx tissues (FDR<0.05) from CoDeS3D
Supplementary Table S3	Significant spatial T2D eQTLs across GTEx tissues (FDR<0.05) from CoDeS3D
Supplementary Table S4	Genome-wide association studies for T1D and T2D
Supplementary Table S5	T1D and T2D-associated SNPs used in the spatial eQTL analysis by CoDeS3D
Supplementary Table S6	Significant biological pathways for T1D eGenes (significance threshold <0.05)
Supplementary Table S7	Significant biological pathways for T2D eGenes (significance threshold <0.05)
Supplementary Table S8	Genetic colocalization analyses for T1D and T2D using summary spatial cis-eQTL data and GWAS summary statistics from European population
Supplementary Table S9	Comparison between predictive SNPs for T1D (T1D-GRS2) and T2D-associated SNPs; and between predictive SNPs for T2D (T2D-GRS) and T1D-associated SNPs
Supplementary Table S10	Significant spatial eQTLs for predictive SNPs used in T1D-GRS2 (genetic risk score 2) across GTEx tissues (FDR<0.05) from CoDeS3D
Supplementary Table S11	Significant spatial eQTLs for predictive SNPs used in T2D-GRS (genetic risk score) across GTEx tissues (FDR<0.05) from CoDeS3D
Supplementary Table S12	Regulatory SNPs within the TCF7L2 locus modulate the expression of genes important for the etiology of T1D and T2D
Supplementary Table S13	Cross tissue eQTL-eGenes interactions for the pleiotropic genes associated with T1D and T2D across tissues (i.e. T1D eQTL-eGenes interactions and T2D eQTL-eGenes interactions)
Supplementary Table S14	Protein-protein interactions for the pleiotropic genes associated with both T1D and T2D (medium confidence of 0.400; PPI enrichment of p < 1.0 x 10-16)
Supplementary Table S15	Clustering protein-protein interactions using K-means algorithm (K-Means = 6)
Supplementary Table S16	Druggable targets for the pleiotropic genes from the Drug Gene Interaction Database (DGIdb)

## Sheet: Supplementary Table S1
Supplementary Table S1. Hi-C libraries used in the analysis
№	Hi-C Dataset	Replicates	DB name	Experiment id	Experiment link	Dataset accession	Dataset link	Organism	Cell type	Cell line	Tissue/Organ	Reference	Reference link	Restriction enzyme	Hi-C protocol
1	Cortical plate neurons	replicate 1	GEO	GSE77565	https://www.ncbi.nlm.nih.gov/geo/query/acc.cgi?acc=GSE77565	GSM2054564	https://www.ncbi.nlm.nih.gov/geo/query/acc.cgi?acc=GSM2054564	Homo sapiens	primary cells	-	brain, cerebral cortex	Won H, de la Torre-Ubieta L, Stein JL, Parikshak NN et al. Chromosome conformation elucidates regulatory relationships in developing human brain. Nature 2016 Oct 27;538(7626):523-527. PMID: 27760116	https://www.ncbi.nlm.nih.gov/pubmed/27760116	HindIII	in situ Hi-C
		replicate 2				GSM2054565	https://www.ncbi.nlm.nih.gov/geo/query/acc.cgi?acc=GSM2054565	Homo sapiens	primary cells	-	brain, cerebral cortex			HindIII	in situ Hi-C
		replicate 3				GSM2054566	https://www.ncbi.nlm.nih.gov/geo/query/acc.cgi?acc=GSM2054566	Homo sapiens	primary cells	-	brain, cerebral cortex			HindIII	in situ Hi-C
2	Germinal zone neurons	replicate 1				GSM2054567	https://www.ncbi.nlm.nih.gov/geo/query/acc.cgi?acc=GSM2054567	Homo sapiens	primary cells	-	brain, cerebral cortex			HindIII	in situ Hi-C
		replicate 2				GSM2054568	https://www.ncbi.nlm.nih.gov/geo/query/acc.cgi?acc=GSM2054568	Homo sapiens	primary cells	-	brain, cerebral cortex			HindIII	in situ Hi-C
		replicate 3				GSM2054569	https://www.ncbi.nlm.nih.gov/geo/query/acc.cgi?acc=GSM2054569	Homo sapiens	primary cells	-	brain, cerebral cortex			HindIII	in situ Hi-C
3	Astrocyte of the cerebellum	replicate 1	GEO, ENCODE	GSE105194, ENCSR011GNI	https://www.ncbi.nlm.nih.gov/geo/query/acc.cgi?acc=GSE105194	GSM2824367, ENCLB672PAB	https://www.encodeproject.org/experiments/ENCSR011GNI/	Homo sapiens	primary cells	-	brain, cerebellum	ENCODE Project Consortium.. An integrated encyclopedia of DNA elements in the human genome. Nature 2012 Sep 6;489(7414):57-74. PMID: 22955616	https://www.ncbi.nlm.nih.gov/pubmed/22955616	HindIII	in situ Hi-C
		replicate 2			https://www.encodeproject.org/experiments/ENCSR011GNI/	GSM2824366, ENCLB174TEA	https://www.encodeproject.org/experiments/ENCSR011GNI/	Homo sapiens	primary cells	-	brain, cerebellum			HindIII	in situ Hi-C
4	Brain vascular pericyte	replicate 1	GEO, ENCODE	GSE105513, ENCSR323QIP	https://www.ncbi.nlm.nih.gov/geo/query/acc.cgi?acc=GSE105513	ENCLB786JJC	https://www.encodeproject.org/experiments/ENCSR323QIP/	Homo sapiens	primary cells	-	brain	ENCODE Project Consortium.. An integrated encyclopedia of DNA elements in the human genome. Nature 2012 Sep 6;489(7414):57-74. PMID: 22955616	https://www.ncbi.nlm.nih.gov/pubmed/22955616	HindIII	in situ Hi-C
		replicate 2			https://www.encodeproject.org/experiments/ENCSR323QIP/	ENCLB294VIS	https://www.encodeproject.org/experiments/ENCSR323QIP/	Homo sapiens	primary cells	-	brain			HindIII	in situ Hi-C
5	Brain microvascular endothelial primary cell	replicate 1	GEO, ENCODE	GSE105544, ENCSR507AHE	https://www.ncbi.nlm.nih.gov/geo/query/acc.cgi?acc=GSE105544	ENCLB175QNV	https://www.encodeproject.org/experiments/ENCSR507AHE/	Homo sapiens	primary cells	-	brain	ENCODE Project Consortium.. An integrated encyclopedia of DNA elements in the human genome. Nature 2012 Sep 6;489(7414):57-74. PMID: 22955616	https://www.ncbi.nlm.nih.gov/pubmed/22955616	HindIII	in situ Hi-C
		replicate 2			https://www.encodeproject.org/experiments/ENCSR507AHE/	ENCLB554JSL	https://www.encodeproject.org/experiments/ENCSR507AHE/	Homo sapiens	primary cells	-	brain			HindIII	in situ Hi-C
6	SK-N-MC	replicate 1	GEO, ENCODE	GSE105914, ENCSR834DXR	https://www.ncbi.nlm.nih.gov/geo/query/acc.cgi?acc=GSE105914	ENCLB215KZO	https://www.encodeproject.org/experiments/ENCSR834DXR/	Homo sapiens	immortalized cell line	SK-N-MC	brain, supra-orbital area	ENCODE Project Consortium.. An integrated encyclopedia of DNA elements in the human genome. Nature 2012 Sep 6;489(7414):57-74. PMID: 22955616	https://www.ncbi.nlm.nih.gov/pubmed/22955616	HindIII	in situ Hi-C
		replicate 2			https://www.encodeproject.org/experiments/ENCSR834DXR/	ENCLB914GYK	https://www.encodeproject.org/experiments/ENCSR834DXR/	Homo sapiens	immortalized cell line	SK-N-MC	brain, supra-orbital area			HindIII	in situ Hi-C
7	Neuronal progenitor cells	replicate 1	GEO	GSE52457	https://www.ncbi.nlm.nih.gov/geo/query/acc.cgi?acc=GSE52457	GSM1267202	https://www.ncbi.nlm.nih.gov/geo/query/acc.cgi?acc=GSM1267202	Homo sapiens	progenitor cells	-	brain	Dixon JR, Jung I, Selvaraj S, Shen Y et al. Chromatin architecture reorganization during stem cell differentiation. Nature 2015 Feb 19;518(7539):331-6. PMID: 25693564	https://www.ncbi.nlm.nih.gov/pubmed/25693564	HindIII	in situ Hi-C
		replicate 2				GSM1267203	https://www.ncbi.nlm.nih.gov/geo/query/acc.cgi?acc=GSM1267203	Homo sapiens	progenitor cells	-	brain			HindIII	in situ Hi-C
8	Astrocyte of the spinal cord	replicate 1	GEO, ENCODE	GSE105957, ENCSR974LXZ	https://www.ncbi.nlm.nih.gov/geo/query/acc.cgi?acc=GSE105957	ENCLB150SZC	https://www.encodeproject.org/experiments/ENCSR974LXZ/	Homo sapiens	primary cells	-	spinal cord	ENCODE Project Consortium.. An integrated encyclopedia of DNA elements in the human genome. Nature 2012 Sep 6;489(7414):57-74. PMID: 22955616	https://www.ncbi.nlm.nih.gov/pubmed/22955616	HindIII	in situ Hi-C
		replicate 2			https://www.encodeproject.org/experiments/ENCSR974LXZ/	ENCLB575YVL	https://www.encodeproject.org/experiments/ENCSR974LXZ/	Homo sapiens	primary cells	-	spinal cord			HindIII	in situ Hi-C
9	H1 hESC	replicate 1	GEO	GSE35156	https://www.ncbi.nlm.nih.gov/geo/query/acc.cgi?acc=GSE35156	GSM862723	https://www.ncbi.nlm.nih.gov/geo/query/acc.cgi?acc=GSM862723	Homo sapiens	stem cells	H1-hESC	embryo	Dixon JR, Selvaraj S, Yue F, Kim A et al. Topological domains in mammalian genomes identified by analysis of chromatin interactions. Nature 2012 Apr 11;485(7398):376-80. PMID: 22495300	https://www.ncbi.nlm.nih.gov/pubmed/22495300	HindIII	in situ Hi-C
		replicate 2				GSM892306	https://www.ncbi.nlm.nih.gov/geo/query/acc.cgi?acc=GSM892306	Homo sapiens	stem cells	H1-hESC	embryo			HindIII	in situ Hi-C
10	H1 hESC	replicate 1	GEO	GSE43070	https://www.ncbi.nlm.nih.gov/geo/query/acc.cgi?acc=GSE43070	GSM1055805	https://www.ncbi.nlm.nih.gov/geo/query/acc.cgi?acc=GSM1055805	Homo sapiens	stem cells	H1-hESC	embryo	Jin F, Li Y, Dixon JR, Selvaraj S et al. A high-resolution map of the three-dimensional chromatin interactome in human cells. Nature 2013 Nov 14;503(7475):290-4. PMID: 24141950	https://www.ncbi.nlm.nih.gov/pubmed/24141950	HindIII	in situ Hi-C
11	IMR90	replicate 1	GEO	GSE35156	https://www.ncbi.nlm.nih.gov/geo/query/acc.cgi?acc=GSE35156	GSM862724	https://www.ncbi.nlm.nih.gov/geo/query/acc.cgi?acc=GSM862724	Homo sapiens	fibroblasts	IMR90	fetal lung	Dixon JR, Selvaraj S, Yue F, Kim A et al. Topological domains in mammalian genomes identified by analysis of chromatin interactions. Nature 2012 Apr 11;485(7398):376-80. PMID: 22495300	https://www.ncbi.nlm.nih.gov/pubmed/22495300	HindIII	in situ Hi-C
		replicate 2				GSM892307	https://www.ncbi.nlm.nih.gov/geo/query/acc.cgi?acc=GSM892307	Homo sapiens	fibroblasts	IMR90	fetal lung			HindIII	in situ Hi-C
12	IMR90	replicate 1	GEO	GSE43070	https://www.ncbi.nlm.nih.gov/geo/query/acc.cgi?acc=GSE43070	GSM1055800	https://www.ncbi.nlm.nih.gov/geo/query/acc.cgi?acc=GSM1055800	Homo sapiens	fibroblasts	IMR90	fetal lung	Jin F, Li Y, Dixon JR, Selvaraj S et al. A high-resolution map of the three-dimensional chromatin interactome in human cells. Nature 2013 Nov 14;503(7475):290-4. PMID: 24141950	https://www.ncbi.nlm.nih.gov/pubmed/24141950	HindIII	in situ Hi-C
		replicate 2				GSM1055801	https://www.ncbi.nlm.nih.gov/geo/query/acc.cgi?acc=GSM1055801	Homo sapiens	fibroblasts	IMR90	fetal lung			HindIII	in situ Hi-C
		replicate 3				GSM1154021	https://www.ncbi.nlm.nih.gov/geo/query/acc.cgi?acc=GSM1154021	Homo sapiens	fibroblasts	IMR90	fetal lung			HindIII	in situ Hi-C
		replicate 4				GSM1154022	https://www.ncbi.nlm.nih.gov/geo/query/acc.cgi?acc=GSM1154022	Homo sapiens	fibroblasts	IMR90	fetal lung			HindIII	in situ Hi-C
		replicate 5				GSM1154023	https://www.ncbi.nlm.nih.gov/geo/query/acc.cgi?acc=GSM1154023	Homo sapiens	fibroblasts	IMR90	fetal lung			HindIII	in situ Hi-C
		replicate 6				GSM1154024	https://www.ncbi.nlm.nih.gov/geo/query/acc.cgi?acc=GSM1154024	Homo sapiens	fibroblasts	IMR90	fetal lung			HindIII	in situ Hi-C
13	GM12878	replicate 1	GEO	GSE63525	https://www.ncbi.nlm.nih.gov/geo/query/acc.cgi?acc=GSE63525	GSM1551552	https://www.ncbi.nlm.nih.gov/sra?term=SRX764938	Homo sapiens	lymphoblastoid cell line	GM12878	peripheral blood, B cells	Rao SS, Huntley MH, Durand NC, Stamenova EK et al. A 3D map of the human genome at kilobase resolution reveals principles of chromatin looping. Cell 2014 Dec 18;159(7):1665-80. PMID: 25497547	https://www.ncbi.nlm.nih.gov/pubmed/25497547	MboI	in situ Hi-C
		replicate 2				GSM1551553	https://www.ncbi.nlm.nih.gov/sra?term=SRX764939	Homo sapiens	lymphoblastoid cell line	GM12878	peripheral blood, B cells			MboI	in situ Hi-C
		replicate 3				GSM1551554	https://www.ncbi.nlm.nih.gov/sra?term=SRX764940	Homo sapiens	lymphoblastoid cell line	GM12878	peripheral blood, B cells			MboI	in situ Hi-C
		replicate 4				GSM1551555	https://www.ncbi.nlm.nih.gov/sra?term=SRX764941	Homo sapiens	lymphoblastoid cell line	GM12878	peripheral blood, B cells			MboI	in situ Hi-C
		replicate 5				GSM1551556	https://www.ncbi.nlm.nih.gov/sra?term=SRX764942	Homo sapiens	lymphoblastoid cell line	GM12878	peripheral blood, B cells			MboI	in situ Hi-C
		replicate 6				GSM1551557	https://www.ncbi.nlm.nih.gov/sra?term=SRX764943	Homo sapiens	lymphoblastoid cell line	GM12878	peripheral blood, B cells			MboI	in situ Hi-C
		replicate 7				GSM1551558	https://www.ncbi.nlm.nih.gov/sra?term=SRX764944	Homo sapiens	lymphoblastoid cell line	GM12878	peripheral blood, B cells			MboI	in situ Hi-C
		replicate 8				GSM1551559	https://www.ncbi.nlm.nih.gov/sra?term=SRX764945	Homo sapiens	lymphoblastoid cell line	GM12878	peripheral blood, B cells			MboI	in situ Hi-C
		replicate 9				GSM1551560	https://www.ncbi.nlm.nih.gov/sra?term=SRX764946	Homo sapiens	lymphoblastoid cell line	GM12878	peripheral blood, B cells			MboI	in situ Hi-C
		replicate 10				GSM1551561	https://www.ncbi.nlm.nih.gov/sra?term=SRX764947	Homo sapiens	lymphoblastoid cell line	GM12878	peripheral blood, B cells			MboI	in situ Hi-C
		replicate 11				GSM1551562	https://www.ncbi.nlm.nih.gov/sra?term=SRX764948	Homo sapiens	lymphoblastoid cell line	GM12878	peripheral blood, B cells			MboI	in situ Hi-C
		replicate 12				GSM1551563	https://www.ncbi.nlm.nih.gov/sra?term=SRX764949	Homo sapiens	lymphoblastoid cell line	GM12878	peripheral blood, B cells			MboI	in situ Hi-C
		replicate 13				GSM1551564	https://www.ncbi.nlm.nih.gov/sra?term=SRX764950	Homo sapiens	lymphoblastoid cell line	GM12878	peripheral blood, B cells			MboI	in situ Hi-C
		replicate 14				GSM1551565	https://www.ncbi.nlm.nih.gov/sra?term=SRX764951	Homo sapiens	lymphoblastoid cell line	GM12878	peripheral blood, B cells			MboI	in situ Hi-C
		replicate 15				GSM1551566	https://www.ncbi.nlm.nih.gov/sra?term=SRX764952	Homo sapiens	lymphoblastoid cell line	GM12878	peripheral blood, B cells			MboI	in situ Hi-C
		replicate 16				GSM1551567	https://www.ncbi.nlm.nih.gov/sra?term=SRX764953	Homo sapiens	lymphoblastoid cell line	GM12878	peripheral blood, B cells			MboI	in situ Hi-C
		replicate 17				GSM1551568	https://www.ncbi.nlm.nih.gov/sra?term=SRX764954	Homo sapiens	lymphoblastoid cell line	GM12878	peripheral blood, B cells			MboI	in situ Hi-C
		replicate 18				GSM1551569	https://www.ncbi.nlm.nih.gov/sra?term=SRX764955	Homo sapiens	lymphoblastoid cell line	GM12878	peripheral blood, B cells			MboI	in situ Hi-C
		replicate 19				GSM1551570	https://www.ncbi.nlm.nih.gov/sra?term=SRX764956	Homo sapiens	lymphoblastoid cell line	GM12878	peripheral blood, B cells			MboI	in situ Hi-C
		replicate 20				GSM1551571	https://www.ncbi.nlm.nih.gov/sra?term=SRX764957	Homo sapiens	lymphoblastoid cell line	GM12878	peripheral blood, B cells			MboI	in situ Hi-C
		replicate 21				GSM1551572	https://www.ncbi.nlm.nih.gov/sra?term=SRX764958	Homo sapiens	lymphoblastoid cell line	GM12878	peripheral blood, B cells			MboI	in situ Hi-C
		replicate 22				GSM1551573	https://www.ncbi.nlm.nih.gov/sra?term=SRX764959	Homo sapiens	lymphoblastoid cell line	GM12878	peripheral blood, B cells			MboI	in situ Hi-C
		replicate 23				GSM1551574	https://www.ncbi.nlm.nih.gov/sra?term=SRX764960	Homo sapiens	lymphoblastoid cell line	GM12878	peripheral blood, B cells			MboI	in situ Hi-C
14	GM12878	replicate 1				GSM1551575	https://www.ncbi.nlm.nih.gov/sra?term=SRX764961	Homo sapiens	lymphoblastoid cell line	GM12878	peripheral blood, B cells			HindIII	in situ Hi-C
		replicate 2				GSM1551576	https://www.ncbi.nlm.nih.gov/sra?term=SRX764962	Homo sapiens	lymphoblastoid cell line	GM12878	peripheral blood, B cells			HindIII	in situ Hi-C
		replicate 3				GSM1551577	https://www.ncbi.nlm.nih.gov/sra?term=SRX764963	Homo sapiens	lymphoblastoid cell line	GM12878	peripheral blood, B cells			HindIII	in situ Hi-C
		replicate 4				GSM1551578	https://www.ncbi.nlm.nih.gov/sra?term=SRX764964	Homo sapiens	lymphoblastoid cell line	GM12878	peripheral blood, B cells			HindIII	in situ Hi-C
15	HeLa	replicate 1				SRR3203901	https://www.ncbi.nlm.nih.gov/sra/?term=HIC084	Homo sapiens	immortal cell line	HeLa	cervix			MboI	in situ Hi-C
		replicate 2				SRR3203905	https://www.ncbi.nlm.nih.gov/sra/SRX1613282	Homo sapiens	immortal cell line	HeLa	cervix			MboI	in situ Hi-C
		replicate 3				SRR3203906	https://www.ncbi.nlm.nih.gov/sra/SRX1613283	Homo sapiens	immortal cell line	HeLa	cervix			MboI	in situ Hi-C
		replicate 4				SRR3203902	https://www.ncbi.nlm.nih.gov/sra/SRX1613279	Homo sapiens	immortal cell line	HeLa	cervix			MboI	in situ Hi-C
		replicate 5				SRR3203903	https://www.ncbi.nlm.nih.gov/sra/SRX1613280	Homo sapiens	immortal cell line	HeLa	cervix			MboI	in situ Hi-C
		replicate 6				SRR3203904	https://www.ncbi.nlm.nih.gov/sra/SRX1613281	Homo sapiens	immortal cell line	HeLa	cervix			MboI	in situ Hi-C
		replicate 7				SRR3203899	https://www.ncbi.nlm.nih.gov/sra/SRX1613276	Homo sapiens	immortal cell line	HeLa	cervix			MboI	in situ Hi-C
		replicate 8				SRR3203900	https://www.ncbi.nlm.nih.gov/sra/SRX1613277	Homo sapiens	immortal cell line	HeLa	cervix			MboI	in situ Hi-C
16	HMEC	replicate 1				GSM1551607	https://www.ncbi.nlm.nih.gov/sra?term=SRX764993	Homo sapiens	primary cells	HMEC	breast, dermal endothelium			MboI	in situ Hi-C
		replicate 2				GSM1551608	https://www.ncbi.nlm.nih.gov/sra?term=SRX764994	Homo sapiens	primary cells	HMEC	breast, dermal endothelium			MboI	in situ Hi-C
		replicate 3				GSM1551609	https://www.ncbi.nlm.nih.gov/sra?term=SRX764995	Homo sapiens	primary cells	HMEC	breast, dermal endothelium			MboI	in situ Hi-C
		replicate 4				GSM1551610	https://www.ncbi.nlm.nih.gov/sra?term=SRX764996	Homo sapiens	primary cells	HMEC	breast, dermal endothelium			MboI	in situ Hi-C
		replicate 5				GSM1551611	https://www.ncbi.nlm.nih.gov/sra?term=SRX764997	Homo sapiens	primary cells	HMEC	breast, dermal endothelium			MboI	in situ Hi-C
		replicate 6				GSM1551612	https://www.ncbi.nlm.nih.gov/sra?term=SRX764998	Homo sapiens	primary cells	HMEC	breast, dermal endothelium			MboI	in situ Hi-C
17	HUVEC	replicate 1				GSM1551629	https://www.ncbi.nlm.nih.gov/sra?term=SRX765015	Homo sapiens	primary cells	HUVEC	umbilical cord, umbilical vein			MboI	in situ Hi-C
		replicate 2				GSM1551630	https://www.ncbi.nlm.nih.gov/sra?term=SRX765016	Homo sapiens	primary cells	HUVEC	umbilical cord, umbilical vein			MboI	in situ Hi-C
		replicate 3				GSM1551631	https://www.ncbi.nlm.nih.gov/sra?term=SRX765017	Homo sapiens	primary cells	HUVEC	umbilical cord, umbilical vein			MboI	in situ Hi-C
18	IMR90	replicate 1				GSM1551599	https://www.ncbi.nlm.nih.gov/sra?term=SRX764985	Homo sapiens	fibroblasts	IMR90	fetal lung			MboI	in situ Hi-C
		replicate 2				GSM1551600	https://www.ncbi.nlm.nih.gov/sra?term=SRX764986	Homo sapiens	fibroblasts	IMR90	fetal lung			MboI	in situ Hi-C
		replicate 3				GSM1551601	https://www.ncbi.nlm.nih.gov/sra?term=SRX764987	Homo sapiens	fibroblasts	IMR90	fetal lung			MboI	in situ Hi-C
		replicate 4				GSM1551602	https://www.ncbi.nlm.nih.gov/sra?term=SRX764988	Homo sapiens	fibroblasts	IMR90	fetal lung			MboI	in situ Hi-C
		replicate 5				GSM1551603	https://www.ncbi.nlm.nih.gov/sra?term=SRX764989	Homo sapiens	fibroblasts	IMR90	fetal lung			MboI	in situ Hi-C
		replicate 6				GSM1551604	https://www.ncbi.nlm.nih.gov/sra?term=SRX764990	Homo sapiens	fibroblasts	IMR90	fetal lung			MboI	in situ Hi-C
		replicate 7				GSM1551605	https://www.ncbi.nlm.nih.gov/sra?term=SRX764991	Homo sapiens	fibroblasts	IMR90	fetal lung			MboI	in situ Hi-C
19	K562	replicate 1				GSM1551618	https://www.ncbi.nlm.nih.gov/sra?term=SRX765004	Homo sapiens	immortalised cell line	K562	blood, lymphoblasts			MboI	in situ Hi-C
		replicate 2				GSM1551619	https://www.ncbi.nlm.nih.gov/sra?term=SRX765005	Homo sapiens	immortalised cell line	K562	blood, lymphoblasts			MboI	in situ Hi-C
		replicate 3				GSM1551620	https://www.ncbi.nlm.nih.gov/sra?term=SRX765006	Homo sapiens	immortalised cell line	K562	blood, lymphoblasts			MboI	in situ Hi-C
		replicate 4				GSM1551621	https://www.ncbi.nlm.nih.gov/sra?term=SRX765007	Homo sapiens	immortalised cell line	K562	blood, lymphoblasts			MboI	in situ Hi-C
		replicate 5				GSM1551622	https://www.ncbi.nlm.nih.gov/sra?term=SRX765008	Homo sapiens	immortalised cell line	K562	blood, lymphoblasts			MboI	in situ Hi-C
		replicate 6				GSM1551623	https://www.ncbi.nlm.nih.gov/sra?term=SRX765009	Homo sapiens	immortalised cell line	K562	blood, lymphoblasts			MboI	in situ Hi-C
20	KBM7	replicate 1				GSM1551624	https://www.ncbi.nlm.nih.gov/sra?term=SRX765010	Homo sapiens		KBM7	blood, leukocytes			MboI	in situ Hi-C
		replicate 2				GSM1551625	https://www.ncbi.nlm.nih.gov/sra?term=SRX765011	Homo sapiens		KBM7	blood, leukocytes			MboI	in situ Hi-C
		replicate 3				GSM1551626	https://www.ncbi.nlm.nih.gov/sra?term=SRX765012	Homo sapiens		KBM7	blood, leukocytes			MboI	in situ Hi-C
		replicate 4				GSM1551627	https://www.ncbi.nlm.nih.gov/sra?term=SRX765013	Homo sapiens		KBM7	blood, leukocytes			MboI	in situ Hi-C
		replicate 5				GSM1551628	https://www.ncbi.nlm.nih.gov/sra?term=SRX765014	Homo sapiens		KBM7	blood, leukocytes			MboI	in situ Hi-C
21	NHEK	replicate 1				GSM1551614	https://www.ncbi.nlm.nih.gov/sra?term=SRX765000	Homo sapiens	primary cells	NHEK	skin, epidermis			MboI	in situ Hi-C
		replicate 2				GSM1551615	https://www.ncbi.nlm.nih.gov/sra?term=SRX765001	Homo sapiens	primary cells	NHEK	skin, epidermis			MboI	in situ Hi-C
		replicate 3				GSM1551616	https://www.ncbi.nlm.nih.gov/sra?term=SRX765002	Homo sapiens	primary cells	NHEK	skin, epidermis			MboI	in situ Hi-C
22	G401	replicate 1	GEO	GSE105235		GSM2825105, ENCLB506SDM	https://www.encodeproject.org/experiments/ENCSR079VIJ/	Homo sapiens	immortalized cell line	G401		ENCODE Project Consortium.. An integrated encyclopedia of DNA elements in the human genome. Nature 2012 Sep 6;489(7414):57-74. PMID: 22955616	https://www.ncbi.nlm.nih.gov/pubmed/22955616	HindIII	in situ Hi-C
		replicate 2				GSM2825106, ENCLB589RBY	https://www.encodeproject.org/experiments/ENCSR079VIJ/	Homo sapiens	immortalized cell line	G401				HindIII	in situ Hi-C
23	SK-N-DZ	replicate 1	GEO	GSE105275		GSM2825413, ENCLB524GGK	https://www.encodeproject.org/experiments/ENCSR105KFX/	Homo sapiens	immortalized cell line	SK-N-DZ	bone marrow	ENCODE Project Consortium.. An integrated encyclopedia of DNA elements in the human genome. Nature 2012 Sep 6;489(7414):57-74. PMID: 22955616	https://www.ncbi.nlm.nih.gov/pubmed/22955616	HindIII	in situ Hi-C
24	DLD1	replicate 1	GEO	GSE105318		GSM2825476, ENCLB236LJZ	https://www.encodeproject.org/experiments/ENCSR213DHH/	Homo sapiens	immortalized cell line	DLD1	colorectal adenocarcinoma cell line	ENCODE Project Consortium.. An integrated encyclopedia of DNA elements in the human genome. Nature 2012 Sep 6;489(7414):57-74. PMID: 22955616	https://www.ncbi.nlm.nih.gov/pubmed/22955616	HindIII	in situ Hi-C
		replicate 2				GSM2825477, ENCLB400YLP	https://www.encodeproject.org/experiments/ENCSR213DHH/	Homo sapiens	immortalized cell line	DLD1	colorectal adenocarcinoma cell line			HindIII	in situ Hi-C
25	Caki2	replicate 1	GEO	GSE105465		GSM2827127, ENCLB555CZE	https://www.encodeproject.org/experiments/ENCSR401TBQ/	Homo sapiens	immortalized cell line		a cell renal cell carcinoma (ccRCC) line	ENCODE Project Consortium.. An integrated encyclopedia of DNA elements in the human genome. Nature 2012 Sep 6;489(7414):57-74. PMID: 22955616	https://www.ncbi.nlm.nih.gov/pubmed/22955616	HindIII	in situ Hi-C
		replicate 2				GSM2827128, ENCLB858SVS	https://www.encodeproject.org/experiments/ENCSR401TBQ/	Homo sapiens	immortalized cell line		a cell renal cell carcinoma (ccRCC) line			HindIII	in situ Hi-C
26	SK-MEL-5	replicate 1	GEO	GSE105491		GSM2827188, ENCLB296ZFT	https://www.encodeproject.org/experiments/ENCSR312KHQ/	Homo sapiens	immortalized cell line		a melanoma cell line	ENCODE Project Consortium.. An integrated encyclopedia of DNA elements in the human genome. Nature 2012 Sep 6;489(7414):57-74. PMID: 22955616	https://www.ncbi.nlm.nih.gov/pubmed/22955616	HindIII	in situ Hi-C
		replicate 2				GSM2827189, ENCLB462TWE	https://www.encodeproject.org/experiments/ENCSR312KHQ/	Homo sapiens	immortalized cell line		a melanoma cell line			HindIII	in situ Hi-C
27	ACHN	replicate 1	GEO	GSE105556		GSM2827296, ENCLB148PVZ	https://www.encodeproject.org/experiments/ENCSR343VKT/	Homo sapiens	immortalized cell line		a metastatic renal adenocarcinoma cell line	ENCODE Project Consortium.. An integrated encyclopedia of DNA elements in the human genome. Nature 2012 Sep 6;489(7414):57-74. PMID: 22955616	https://www.ncbi.nlm.nih.gov/pubmed/22955616	HindIII	in situ Hi-C
		replicate 2				GSM2827297, ENCLB341CZC	https://www.encodeproject.org/experiments/ENCSR343VKT/	Homo sapiens	immortalized cell line		a metastatic renal adenocarcinoma cell line			HindIII	in situ Hi-C
28	LNCaP clone FGC	replicate 1	GEO	GSE105557		GSM2827298, ENCLB191OGC	https://www.encodeproject.org/experiments/ENCSR346DCU/	Homo sapiens	immortalized cell line		a metastatic prostate adenocarcinoma	ENCODE Project Consortium.. An integrated encyclopedia of DNA elements in the human genome. Nature 2012 Sep 6;489(7414):57-74. PMID: 22955616	https://www.ncbi.nlm.nih.gov/pubmed/22955616	HindIII	in situ Hi-C
		replicate 2				GSM2827299, ENCLB473XWD	https://www.encodeproject.org/experiments/ENCSR346DCU/	Homo sapiens	immortalized cell line		a metastatic prostate adenocarcinoma			HindIII	in situ Hi-C
29	Panc1	replicate 1	GEO	GSE105566		GSM2827313, ENCLB951HSJ	https://www.encodeproject.org/experiments/ENCSR440CTR/	Homo sapiens	immortalized cell line		a pancreatic carcinoma cell line	ENCODE Project Consortium.. An integrated encyclopedia of DNA elements in the human genome. Nature 2012 Sep 6;489(7414):57-74. PMID: 22955616	https://www.ncbi.nlm.nih.gov/pubmed/22955616	HindIII	in situ Hi-C
		replicate 2				GSM2827314, ENCLB134IVX	https://www.encodeproject.org/experiments/ENCSR440CTR/	Homo sapiens	immortalized cell line		a pancreatic carcinoma cell line			HindIII	in situ Hi-C
30	A549	replicate 1	GEO	GSE105600		GSM2827368, ENCLB571HTP	https://www.encodeproject.org/experiments/ENCSR444WCZ/	Homo sapiens	immortalized cell line		a pulmonary adenocarcinoma cell line	ENCODE Project Consortium.. An integrated encyclopedia of DNA elements in the human genome. Nature 2012 Sep 6;489(7414):57-74. PMID: 22955616	https://www.ncbi.nlm.nih.gov/pubmed/22955616	HindIII	in situ Hi-C
		replicate 2				GSM2827369, ENCLB222WYT	https://www.encodeproject.org/experiments/ENCSR444WCZ/	Homo sapiens	immortalized cell line		a pulmonary adenocarcinoma cell line			HindIII	in situ Hi-C
31	T47D	replicate 1	GEO	GSE105697		GSM2827515, ENCLB758KFU	https://www.encodeproject.org/experiments/ENCSR549MGQ/	Homo sapiens	immortalized cell line		a breast cancer cell line	ENCODE Project Consortium.. An integrated encyclopedia of DNA elements in the human genome. Nature 2012 Sep 6;489(7414):57-74. PMID: 22955616	https://www.ncbi.nlm.nih.gov/pubmed/22955616	HindIII	in situ Hi-C
		replicate 2				GSM2827516, ENCLB183QHG	https://www.encodeproject.org/experiments/ENCSR549MGQ/	Homo sapiens	immortalized cell line		a breast cancer cell line			HindIII	in situ Hi-C
32	Endometrial microvascular endothelial cells	replicate 1	GEO	GSE105710		GSM2827534, ENCLB709EBB	https://www.encodeproject.org/experiments/ENCSR551IPY/	Homo sapiens	primary cell		endometrial microvascular endothelial cells	ENCODE Project Consortium.. An integrated encyclopedia of DNA elements in the human genome. Nature 2012 Sep 6;489(7414):57-74. PMID: 22955616	https://www.ncbi.nlm.nih.gov/pubmed/22955616	HindIII	in situ Hi-C
		replicate 2				GSM2827535, ENCLB261ACF	https://www.encodeproject.org/experiments/ENCSR551IPY/	Homo sapiens	primary cell		endometrial microvascular endothelial cells			HindIII	in situ Hi-C
33	NCI-H460	replicate 1	GEO	GSE105725		GSM2827554, ENCLB118KAE	https://www.encodeproject.org/experiments/ENCSR489OCU/	Homo sapiens	immortalized cell line		a large cell lung carcinoma	ENCODE Project Consortium.. An integrated encyclopedia of DNA elements in the human genome. Nature 2012 Sep 6;489(7414):57-74. PMID: 22955616	https://www.ncbi.nlm.nih.gov/pubmed/22955616	HindIII	in situ Hi-C
		replicate 2				GSM2827555, ENCLB104ZTM	https://www.encodeproject.org/experiments/ENCSR489OCU/	Homo sapiens	immortalized cell line		a large cell lung carcinoma			HindIII	in situ Hi-C
34	Endothelial cell of hepatic sinusoid	replicate 1	GEO	GSE105988		GSM2828874, ENCLB284TIY	https://www.encodeproject.org/experiments/ENCSR982KWR/	Homo sapiens	primary cell		endothelial cells of hepatic sinusoid	ENCODE Project Consortium.. An integrated encyclopedia of DNA elements in the human genome. Nature 2012 Sep 6;489(7414):57-74. PMID: 22955616	https://www.ncbi.nlm.nih.gov/pubmed/22955616	HindIII	in situ Hi-C
		replicate 2				GSM2828875, ENCLB618NVM	https://www.encodeproject.org/experiments/ENCSR982KWR/	Homo sapiens	primary cell		endothelial cells of hepatic sinusoid			HindIII	in situ Hi-C
35	SJCRH30	replicate 1	GEO	GSE106015		GSM2828914, ENCLB379VAF	https://www.encodeproject.org/experiments/ENCSR998ZSP/	Homo sapiens	immortalized cell line		a rhabdomyosarcoma cell line	ENCODE Project Consortium.. An integrated encyclopedia of DNA elements in the human genome. Nature 2012 Sep 6;489(7414):57-74. PMID: 22955616	https://www.ncbi.nlm.nih.gov/pubmed/22955616	HindIII	in situ Hi-C
		replicate 2				GSM2828915, ENCLB821TDJ	https://www.encodeproject.org/experiments/ENCSR998ZSP/	Homo sapiens	immortalized cell line		a rhabdomyosarcoma cell line			HindIII	in situ Hi-C
36	RPMI-7951	replicate 1	GEO	GSE106022		GSM2828922, ENCLB210AAY	https://www.encodeproject.org/experiments/ENCSR862OGI/	Homo sapiens	immortalized cell line		a malignant melanoma cell line	ENCODE Project Consortium.. An integrated encyclopedia of DNA elements in the human genome. Nature 2012 Sep 6;489(7414):57-74. PMID: 22955616	https://www.ncbi.nlm.nih.gov/pubmed/22955616	HindIII	in situ Hi-C
		replicate 2				GSM2828923, ENCLB016TGU	https://www.encodeproject.org/experiments/ENCSR862OGI/	Homo sapiens	immortalized cell line		a malignant melanoma cell line			HindIII	in situ Hi-C
37	A549	replicate 1	GEO	GSE92819		GSM2437834	https://www.encodeproject.org/experiments/ENCSR662QKG/	Homo sapiens	immortalized cell line		a pulmonary adenocarcinoma cell line	ENCODE Project Consortium.. An integrated encyclopedia of DNA elements in the human genome. Nature 2012 Sep 6;489(7414):57-74. PMID: 22955616	https://www.ncbi.nlm.nih.gov/pubmed/22955616	MboI	in situ Hi-C
		replicate 2				GSM2437835	https://www.encodeproject.org/experiments/ENCSR662QKG/	Homo sapiens	immortalized cell line		a pulmonary adenocarcinoma cell line			MboI	in situ Hi-C
		replicate 3				GSM2437836	https://www.encodeproject.org/experiments/ENCSR662QKG/	Homo sapiens	immortalized cell line		a pulmonary adenocarcinoma cell line			MboI	in situ Hi-C
		replicate 4				GSM2437837	https://www.encodeproject.org/experiments/ENCSR662QKG/	Homo sapiens	immortalized cell line		a pulmonary adenocarcinoma cell line			MboI	in situ Hi-C
		replicate 5				GSM2437838	https://www.encodeproject.org/experiments/ENCSR662QKG/	Homo sapiens	immortalized cell line		a pulmonary adenocarcinoma cell line			MboI	in situ Hi-C
		replicate 6				GSM2437839	https://www.encodeproject.org/experiments/ENCSR662QKG/	Homo sapiens	immortalized cell line		a pulmonary adenocarcinoma cell line			MboI	in situ Hi-C
		replicate 7				GSM2437840	https://www.encodeproject.org/experiments/ENCSR662QKG/	Homo sapiens	immortalized cell line		a pulmonary adenocarcinoma cell line			MboI	in situ Hi-C
		replicate 8				GSM2437841	https://www.encodeproject.org/experiments/ENCSR662QKG/	Homo sapiens	immortalized cell line		a pulmonary adenocarcinoma cell line			MboI	in situ Hi-C
38	Aortic endothelial cells	replicate 1	GEO	GSE126199		GSM3593256	https://www.ncbi.nlm.nih.gov/sra?term=SRX5345198	Homo sapiens	immortalized cell line		aortic endothelial cells	Lalonde S, Codina-Fauteux VA, de Bellefon SM, Leblanc F et al. Integrative analysis of vascular endothelial cell genomic features identifies AIDA as a coronary artery disease candidate gene. Genome Biol 2019 Jul 8;20(1):133. PMID: 31287004	https://www.ncbi.nlm.nih.gov/pubmed/31287004	DpnII	in situ Hi-C
		replicate 2				GSM3593257	https://www.ncbi.nlm.nih.gov/sra?term=SRX5345199	Homo sapiens	immortalized cell line		aortic endothelial cells			DpnII	in situ Hi-C
39	HepG2	replicate 1	GEO	GSE105381		GSM2825569	https://www.encodeproject.org/experiments/ENCSR194SRI/	Homo sapiens	immortalized cell line		HepG2 cell line	ENCODE Project Consortium.. An integrated encyclopedia of DNA elements in the human genome. Nature 2012 Sep 6;489(7414):57-74. PMID: 22955616	https://www.ncbi.nlm.nih.gov/pubmed/22955616	HindIII	in situ Hi-C
		replicate 2				GSM2825570	https://www.encodeproject.org/experiments/ENCSR194SRI/	Homo sapiens	immortalized cell line		HepG2 cell line			HindIII	in situ Hi-C
40	Transverse colon cells	replicate 1	ENCODE	ENCSR504OTV		ENCLB920LTI	https://www.encodeproject.org/experiments/ENCSR504OTV/	Homo sapiens	primary cells		transverse colon cells			MboI	in situ Hi-C
41	Gastrocnemius medialis skeletal muscle cells	replicate 1	ENCODE	ENCSR479USL		ENCLB645GUM	https://www.encodeproject.org/experiments/ENCSR479USL/	Homo sapiens	primary cells		skeletal muscle cells			MboI	in situ Hi-C
42	Peripheral blood T cells	replicate 1	GEO	GSE134761		GSM3967114	https://www.ncbi.nlm.nih.gov/sra?term=SRX6578967	Homo sapiens	primary cells		healthy peripheral blood T cells	Kloetgen	https://www.biorxiv.org/content/10.1101/724427v1	HindIII	in situ Hi-C
		replicate 2				GSM3967115	https://www.ncbi.nlm.nih.gov/sra?term=SRX6578968	Homo sapiens	primary cells		healthy peripheral blood T cells			HindIII	in situ Hi-C
43	T cells of acute lymphoblastic leukemia	replicate 1	GEO			GSM3967117	https://www.ncbi.nlm.nih.gov/sra?term=SRX6578970	Homo sapiens	primary cells		T cells of acute lymphoblastic leukemia			HindIII	in situ Hi-C
44	Nalm6	replicate 1	GEO	GSE115491		GSM3211391	https://www.ncbi.nlm.nih.gov/sra?term=SRX4282139	Homo sapiens	B cell precursor leukemia cell line		B cell precursor leukemia cell line	Tian L, Shao Y, Nance S, Dang J et al. Long-read sequencing unveils IGH-DUX4 translocation into the silenced IGH allele in B-cell acute lymphoblastic leukemia. Nat Commun 2019 Jun 26;10(1):2789. PMID: 31243274	https://www.ncbi.nlm.nih.gov/pubmed/31243274	MboI	in situ Hi-C
45	Jurkat	replicate 1	GEO	GSE122958		GSM3489136	https://www.ncbi.nlm.nih.gov/sra?term=SRX5062742	Homo sapiens	immortalized cell line		T lymphocyte Jurkat cell line	Lucic B, Chen HC, Kuzman M, Zorita E et al. Spatially clustered loci with multiple enhancers are frequent targets of HIV-1 integration. Nat Commun 2019 Sep 6;10(1):4059. PMID: 31492853	https://www.ncbi.nlm.nih.gov/pubmed/31492853	MboI	in situ Hi-C
		replicate 2				GSM3489137	https://www.ncbi.nlm.nih.gov/sra?term=SRX5062743	Homo sapiens	immortalized cell line		T lymphocyte Jurkat cell line			MboI	in situ Hi-C
46	Peripheral blood CD4+ T cells	replicate 1	GEO	GSE105776		GSM2827786	https://www.ncbi.nlm.nih.gov/sra?term=SRX3312496	Homo sapiens	primary cells		peripheral blood naïve CD4+ T lymphocytes	Johanson TM, Coughlan HD, Lun ATL, Bediaga NG et al. Genome-wide analysis reveals no evidence of trans chromosomal regulation of mammalian immune development. PLoS Genet 2018 Jun;14(6):e1007431. PMID: 29883495	https://www.ncbi.nlm.nih.gov/pubmed/29883495	MboI	in situ Hi-C
		replicate 2				GSM2827787	https://www.ncbi.nlm.nih.gov/sra?term=SRX3312497	Homo sapiens	primary cells		peripheral blood naïve CD4+ T lymphocytes			MboI	in situ Hi-C
47	Peripheral blood CD8+ T cells	replicate 1	GEO			GSM2827788	https://www.ncbi.nlm.nih.gov/sra?term=SRX3312498	Homo sapiens	primary cells		peripheral blood naïve CD8+ T lymphocytes			MboI	in situ Hi-C
		replicate 2				GSM2827789	https://www.ncbi.nlm.nih.gov/sra?term=SRX3312499	Homo sapiens	primary cells		peripheral blood naïve CD8+ T lymphocytes			MboI	in situ Hi-C
48	Peripheral blood B cells	replicate 1	GEO			GSM2827790	https://www.ncbi.nlm.nih.gov/sra?term=SRX3312500	Homo sapiens	primary cells		peripheral blood B lymphocytes			MboI	in situ Hi-C
		replicate 2				GSM2827791	https://www.ncbi.nlm.nih.gov/sra?term=SRX3312501	Homo sapiens	primary cells		peripheral blood B lymphocytes			MboI	in situ Hi-C
49	K562	replicate 1	GEO	GSE98161		GSM2588815	https://www.ncbi.nlm.nih.gov/sra?term=SRX2763640	Homo sapiens	erythroleukemia		K562 cell line	Belaghzal H, Dekker J, Gibcus JH. Hi-C 2.0: An optimized Hi-C procedure for high-resolution genome-wide mapping of chromosome conformation. Methods 2017 Jul 1;123:56-65. PMID: 28435001	https://www.ncbi.nlm.nih.gov/pubmed/28435001	DpnII	in situ Hi-C
		replicate 2				GSM2588816	https://www.ncbi.nlm.nih.gov/sra?term=SRX2763641	Homo sapiens	erythroleukemia		K562 cell line			DpnII	in situ Hi-C
		replicate 3				GSM2588817	https://www.ncbi.nlm.nih.gov/sra?term=SRX2763642	Homo sapiens	erythroleukemia		K562 cell line			DpnII	in situ Hi-C
50	Adrenal gland cells	replicate 1	GEO	GSE87112		GSM2322539	https://www.ncbi.nlm.nih.gov/sra?term=SRX2179246	Homo sapiens	tissue cells		adrenal tissue	Schmitt AD, Hu M, Jung I, Xu Z et al. A Compendium of Chromatin Contact Maps Reveals Spatially Active Regions in the Human Genome. Cell Rep 2016 Nov 15;17(8):2042-2059. PMID: 27851967	https://www.ncbi.nlm.nih.gov/pubmed/27851967	HindIII	in situ Hi-C
51	Bladder cells	replicate 1	GEO			GSM2322540	https://www.ncbi.nlm.nih.gov/sra?term=SRX2179247	Homo sapiens	tissue cells		bladder tissue cells			HindIII	in situ Hi-C
		replicate 2				GSM2322541	https://www.ncbi.nlm.nih.gov/sra?term=SRX2179248	Homo sapiens	tissue cells		bladder tissue cells			HindIII	in situ Hi-C
52	Dorsolateral prefrontal cortex cells	replicate 1	GEO			GSM2322542	https://www.ncbi.nlm.nih.gov/sra?term=SRX2179249	Homo sapiens	tissue cells		dorsolateral prefrontal cortex cells			HindIII	in situ Hi-C
53	Hippocampus cells	replicate 1	GEO			GSM2322543	https://www.ncbi.nlm.nih.gov/sra?term=SRX2179250	Homo sapiens	tissue cells		hippocampus cells			HindIII	in situ Hi-C
54	Lung cells	replicate 1	GEO			GSM2322544	https://www.ncbi.nlm.nih.gov/sra?term=SRX2179251	Homo sapiens	tissue cells		lung cells			HindIII	in situ Hi-C
		replicate 2				GSM2322545	https://www.ncbi.nlm.nih.gov/sra?term=SRX2179252	Homo sapiens	tissue cells		lung cells			HindIII	in situ Hi-C
55	Ovary cells	replicate 1	GEO			GSM2322546	https://www.ncbi.nlm.nih.gov/sra?term=SRX2179253	Homo sapiens	tissue cells		ovary cells			HindIII	in situ Hi-C
56	Pancreas cells	replicate 1	GEO			GSM2322547	https://www.ncbi.nlm.nih.gov/sra?term=SRX2179254	Homo sapiens	tissue cells		pancreas cells			HindIII	in situ Hi-C
		replicate 2				GSM2322548	https://www.ncbi.nlm.nih.gov/sra?term=SRX2179255	Homo sapiens	tissue cells		pancreas cells			HindIII	in situ Hi-C
		replicate 3				GSM2322549	https://www.ncbi.nlm.nih.gov/sra?term=SRX2179256	Homo sapiens	tissue cells		pancreas cells			HindIII	in situ Hi-C
		replicate 4				GSM2322550	https://www.ncbi.nlm.nih.gov/sra?term=SRX2179257	Homo sapiens	tissue cells		pancreas cells			HindIII	in situ Hi-C
57	Psoas muscle cells	replicate 1	GEO			GSM2322551	https://www.ncbi.nlm.nih.gov/sra?term=SRX2179258	Homo sapiens	tissue cells		psoas muscle cells			HindIII	in situ Hi-C
		replicate 2				GSM2322552	https://www.ncbi.nlm.nih.gov/sra?term=SRX2179259	Homo sapiens	tissue cells		psoas muscle cells			HindIII	in situ Hi-C
		replicate 3				GSM2322553	https://www.ncbi.nlm.nih.gov/sra?term=SRX2179260	Homo sapiens	tissue cells		psoas muscle cells			HindIII	in situ Hi-C
58	Right ventricle cells	replicate 1	GEO			GSM2322554	https://www.ncbi.nlm.nih.gov/sra?term=SRX2179261	Homo sapiens	tissue cells		right ventricle cells			HindIII	in situ Hi-C
59	Small intenstine cells	replicate 1	GEO			GSM2322555	https://www.ncbi.nlm.nih.gov/sra?term=SRX2179262	Homo sapiens	tissue cells		small intenstine cells			HindIII	in situ Hi-C
60	Spleen cells	replicate 1	GEO			GSM2322556	https://www.ncbi.nlm.nih.gov/sra?term=SRX2179263	Homo sapiens	tissue cells		spleen cells			HindIII	in situ Hi-C
		replicate 2				GSM2322557	https://www.ncbi.nlm.nih.gov/sra?term=SRX2179264	Homo sapiens	tissue cells		spleen cells			HindIII	in situ Hi-C
61	Aorta cells	replicate 1	GEO			GSM1419084	https://www.ncbi.nlm.nih.gov/sra?term=SRX641265	Homo sapiens	tissue cells		aorta cells			HindIII	in situ Hi-C
62	GM12878	replicate 1	GEO			GSM1181867	https://www.ncbi.nlm.nih.gov/sra?term=SRX318776	Homo sapiens	B-lymphoblastoids		GM12878 cell line			HindIII	in situ Hi-C
		replicate 2				GSM1181868	https://www.ncbi.nlm.nih.gov/sra?term=SRX318777	Homo sapiens	B-lymphoblastoids		GM12878 cell line			HindIII	in situ Hi-C
63	H1 hESCs	replicate 1	GEO			GSM1267196	https://www.ncbi.nlm.nih.gov/sra?term=SRX378271	Homo sapiens	stem cells		H1 embryonic stem cells			HindIII	in situ Hi-C
		replicate 2				GSM1267197	https://www.ncbi.nlm.nih.gov/sra?term=SRX378272	Homo sapiens	stem cells		H1 embryonic stem cells			HindIII	in situ Hi-C
64	Liver cells	replicate 1	GEO			GSM1419086	https://www.ncbi.nlm.nih.gov/sra?term=SRX641267	Homo sapiens	tissue cells		liver cells			HindIII	in situ Hi-C
65	Left ventricle cells	repliacte 1	GEO			GSM1419085	https://www.ncbi.nlm.nih.gov/sra?term=SRX641266	Homo sapiens	tissue cells		left ventricle cells			HindIII	in situ Hi-C
66	H1 mesendoderm cells	replicate 1	GEO			GSM1267198	https://www.ncbi.nlm.nih.gov/sra?term=SRX378273	Homo sapiens	primary cell		H1 mesendoderm cells			HindIII	in situ Hi-C
		replicate 2				GSM1267199	https://www.ncbi.nlm.nih.gov/sra?term=SRX378274	Homo sapiens	primary cell		H1 mesendoderm cells			HindIII	in situ Hi-C
67	H1 mesenchymal stem cells	replicate 1	GEO			GSM1267200	https://www.ncbi.nlm.nih.gov/sra?term=SRX378275	Homo sapiens	stem cells		H1 mesenchymal stem cells			HindIII	in situ Hi-C
		replicate 2				GSM1267201	https://www.ncbi.nlm.nih.gov/sra?term=SRX378276	Homo sapiens	stem cells		H1 mesenchymal stem cells			HindIII	in situ Hi-C
68	H1 neuronal progenitor cells	replicate 1	GEO			GSM1267202	https://www.ncbi.nlm.nih.gov/sra?term=SRX378277	Homo sapiens	progenitor cells		H1 neuronal progenitor cells			HindIII	in situ Hi-C
		replicate 2				GSM1267203	https://www.ncbi.nlm.nih.gov/sra?term=SRX378278	Homo sapiens	progenitor cells		H1 neuronal progenitor cells			HindIII	in situ Hi-C
69	H1 trophectoderm cells	replicate 1	GEO			GSM1267204	https://www.ncbi.nlm.nih.gov/sra?term=SRX378279	Homo sapiens	primary cell		H1 trophectoderm cells			HindIII	in situ Hi-C
		replicate 2				GSM1267205	https://www.ncbi.nlm.nih.gov/sra?term=SRX378280	Homo sapiens	primary cell		H1 trophectoderm cells			HindIII	in situ Hi-C
70	THP-1	replicate 1	GEO	ENCSR748LQF		ENCLB076DGG	https://www.encodeproject.org/experiments/ENCSR748LQF/	Homo sapiens	isogenic cell line		THP-1 cell line	ENCODE Project Consortium.. An integrated encyclopedia of DNA elements in the human genome. Nature 2012 Sep 6;489(7414):57-74. PMID: 22955616	https://www.ncbi.nlm.nih.gov/pubmed/22955616	MboI	in situ Hi-C
		replicate 2				ENCLB417VRG	https://www.encodeproject.org/experiments/ENCSR748LQF/	Homo sapiens	isogenic cell line		THP-1 cell line			MboI
		replicate 3				ENCLB546KKI	https://www.encodeproject.org/experiments/ENCSR748LQF/	Homo sapiens	isogenic cell line		THP-1 cell line			MboI
		replicate 4				ENCLB024DQM	https://www.encodeproject.org/experiments/ENCSR748LQF/	Homo sapiens	isogenic cell line		THP-1 cell line			MboI
		replicate 5				ENCLB479SZL	https://www.encodeproject.org/experiments/ENCSR748LQF/	Homo sapiens	isogenic cell line		THP-1 cell line			MboI
		replicate 6				ENCLB919ZNJ	https://www.encodeproject.org/experiments/ENCSR748LQF/	Homo sapiens	isogenic cell line		THP-1 cell line			MboI

## Sheet: Supplementary Table S2
Supplementary Table S2. Significant spatial T1D eQTLs across GTEx tissues (FDR<0.05) from CoDeS3D
snp	gencode_id	gene	tissue	adj_pval	log2_aFC	log2_aFC_lower	log2_aFC_upper	maf	interaction_type	hic_score	eqtl_pval	snp_chr	snp_locus	gene_chr	gene_start	gene_end	distance	cell_lines	cell_line_hic_scores	expression	max_expressed_tissue	max_expression	min_expressed_tissue	min_expression
rs836589	ENSG00000152256.13	PDK1	Muscle_Skeletal	5.75155e-15	0.648651	0.534319	0.769894	0.206799	Cis	301.86	3.61378e-19	chr2	172628350	chr2	172555373	172608669	19681	Brain_microvascular_endothelial_cells_ENCODE2012, IMR90_Dixon2012, H1_mesendoderm_cells_Dixon2015, H1_hESCs_Dixon2015, H1_hESCs_Dixon2012, H1_trophectoderm_cells_Dixon2015, Germinal_zone_neurons_Won2016, T_cells_of_acute_lymphoblastic_leukemia_Kloetgen2019, Cortical_plate_neurons_Won2016, GM12878_Schmitt2016, IMR90_Jin2013, Spinal_cord_astrocyte_ENCODE2012, Brain_astrocyte_ENCODE2012, GM12878_Rao…	1.5, 4.5, 10.0, 10.0, 5.5, 8.0, 9.33, 6.0, 8.33, 4.5, 4.83, 1.0, 8.5, 9.5, 3.0, 3.0, 9.5, 10.5, 3.0, 6.0, 5.5, 4.5, 4.0, 9.0, 5.0, 3.5, 10.0, 3.5, 2.5, 3.0, 5.0, 2.0, 0.5, 3.0, 1.0, 2.5, 2.5, 2.0, 0.5, 4.0, 0.5, 2.0, 1.0, 1.0, 0.5, 0.5, 0.33, 13.33, 4.38, 3.0, 14.0, 19.0, 1.12, 1.67, 5.67, 7.43, 3.0, 2.6, 5.0, 3.0, 1.0, 2.67, 5.0, 1.5, 2.0, 0.67	1.78136	Cells_EBV-transformed_lymphocytes	17.9619	Brain_Putamen_basal_ganglia	0.685578
rs836589	ENSG00000152256.13	PDK1	Artery_Tibial	9.76851e-05	0.328852	0.229671	0.424741	0.205479	Cis	301.86	1.73551e-08	chr2	172628350	chr2	172555373	172608669	19681	Brain_microvascular_endothelial_cells_ENCODE2012, IMR90_Dixon2012, H1_mesendoderm_cells_Dixon2015, H1_hESCs_Dixon2015, H1_hESCs_Dixon2012, H1_trophectoderm_cells_Dixon2015, Germinal_zone_neurons_Won2016, T_cells_of_acute_lymphoblastic_leukemia_Kloetgen2019, Cortical_plate_neurons_Won2016, GM12878_Schmitt2016, IMR90_Jin2013, Spinal_cord_astrocyte_ENCODE2012, Brain_astrocyte_ENCODE2012, GM12878_Rao…	1.5, 4.5, 10.0, 10.0, 5.5, 8.0, 9.33, 6.0, 8.33, 4.5, 4.83, 1.0, 8.5, 9.5, 3.0, 3.0, 9.5, 10.5, 3.0, 6.0, 5.5, 4.5, 4.0, 9.0, 5.0, 3.5, 10.0, 3.5, 2.5, 3.0, 5.0, 2.0, 0.5, 3.0, 1.0, 2.5, 2.5, 2.0, 0.5, 4.0, 0.5, 2.0, 1.0, 1.0, 0.5, 0.5, 0.33, 13.33, 4.38, 3.0, 14.0, 19.0, 1.12, 1.67, 5.67, 7.43, 3.0, 2.6, 5.0, 3.0, 1.0, 2.67, 5.0, 1.5, 2.0, 0.67	6.70841	Cells_EBV-transformed_lymphocytes	17.9619	Brain_Putamen_basal_ganglia	0.685578
rs836589	ENSG00000152256.13	PDK1	Heart_Left_Ventricle	0.000687952	0.286016	0.186261	0.39381	0.205959	Cis	301.86	1.40686e-07	chr2	172628350	chr2	172555373	172608669	19681	Brain_microvascular_endothelial_cells_ENCODE2012, IMR90_Dixon2012, H1_mesendoderm_cells_Dixon2015, H1_hESCs_Dixon2015, H1_hESCs_Dixon2012, H1_trophectoderm_cells_Dixon2015, Germinal_zone_neurons_Won2016, T_cells_of_acute_lymphoblastic_leukemia_Kloetgen2019, Cortical_plate_neurons_Won2016, GM12878_Schmitt2016, IMR90_Jin2013, Spinal_cord_astrocyte_ENCODE2012, Brain_astrocyte_ENCODE2012, GM12878_Rao…	1.5, 4.5, 10.0, 10.0, 5.5, 8.0, 9.33, 6.0, 8.33, 4.5, 4.83, 1.0, 8.5, 9.5, 3.0, 3.0, 9.5, 10.5, 3.0, 6.0, 5.5, 4.5, 4.0, 9.0, 5.0, 3.5, 10.0, 3.5, 2.5, 3.0, 5.0, 2.0, 0.5, 3.0, 1.0, 2.5, 2.5, 2.0, 0.5, 4.0, 0.5, 2.0, 1.0, 1.0, 0.5, 0.5, 0.33, 13.33, 4.38, 3.0, 14.0, 19.0, 1.12, 1.67, 5.67, 7.43, 3.0, 2.6, 5.0, 3.0, 1.0, 2.67, 5.0, 1.5, 2.0, 0.67	2.97884	Cells_EBV-transformed_lymphocytes	17.9619	Brain_Putamen_basal_ganglia	0.685578
rs836589	ENSG00000152256.13	PDK1	Heart_Atrial_Appendage	3.9928e-06	0.515712	0.382473	0.628814	0.209677	Cis	301.86	5.84697e-10	chr2	172628350	chr2	172555373	172608669	19681	Brain_microvascular_endothelial_cells_ENCODE2012, IMR90_Dixon2012, H1_mesendoderm_cells_Dixon2015, H1_hESCs_Dixon2015, H1_hESCs_Dixon2012, H1_trophectoderm_cells_Dixon2015, Germinal_zone_neurons_Won2016, T_cells_of_acute_lymphoblastic_leukemia_Kloetgen2019, Cortical_plate_neurons_Won2016, GM12878_Schmitt2016, IMR90_Jin2013, Spinal_cord_astrocyte_ENCODE2012, Brain_astrocyte_ENCODE2012, GM12878_Rao…	1.5, 4.5, 10.0, 10.0, 5.5, 8.0, 9.33, 6.0, 8.33, 4.5, 4.83, 1.0, 8.5, 9.5, 3.0, 3.0, 9.5, 10.5, 3.0, 6.0, 5.5, 4.5, 4.0, 9.0, 5.0, 3.5, 10.0, 3.5, 2.5, 3.0, 5.0, 2.0, 0.5, 3.0, 1.0, 2.5, 2.5, 2.0, 0.5, 4.0, 0.5, 2.0, 1.0, 1.0, 0.5, 0.5, 0.33, 13.33, 4.38, 3.0, 14.0, 19.0, 1.12, 1.67, 5.67, 7.43, 3.0, 2.6, 5.0, 3.0, 1.0, 2.67, 5.0, 1.5, 2.0, 0.67	4.09509	Cells_EBV-transformed_lymphocytes	17.9619	Brain_Putamen_basal_ganglia	0.685578
rs836589	ENSG00000152256.13	PDK1	Whole_Blood	1.43564e-09	0.281284	0.218223	0.35744	0.213433	Cis	301.86	1.4167e-13	chr2	172628350	chr2	172555373	172608669	19681	Brain_microvascular_endothelial_cells_ENCODE2012, IMR90_Dixon2012, H1_mesendoderm_cells_Dixon2015, H1_hESCs_Dixon2015, H1_hESCs_Dixon2012, H1_trophectoderm_cells_Dixon2015, Germinal_zone_neurons_Won2016, T_cells_of_acute_lymphoblastic_leukemia_Kloetgen2019, Cortical_plate_neurons_Won2016, GM12878_Schmitt2016, IMR90_Jin2013, Spinal_cord_astrocyte_ENCODE2012, Brain_astrocyte_ENCODE2012, GM12878_Rao…	1.5, 4.5, 10.0, 10.0, 5.5, 8.0, 9.33, 6.0, 8.33, 4.5, 4.83, 1.0, 8.5, 9.5, 3.0, 3.0, 9.5, 10.5, 3.0, 6.0, 5.5, 4.5, 4.0, 9.0, 5.0, 3.5, 10.0, 3.5, 2.5, 3.0, 5.0, 2.0, 0.5, 3.0, 1.0, 2.5, 2.5, 2.0, 0.5, 4.0, 0.5, 2.0, 1.0, 1.0, 0.5, 0.5, 0.33, 13.33, 4.38, 3.0, 14.0, 19.0, 1.12, 1.67, 5.67, 7.43, 3.0, 2.6, 5.0, 3.0, 1.0, 2.67, 5.0, 1.5, 2.0, 0.67	2.72167	Cells_EBV-transformed_lymphocytes	17.9619	Brain_Putamen_basal_ganglia	0.685578
rs836589	ENSG00000152256.13	PDK1	Lung	0.0289015	0.331395	0.206165	0.495519	0.209709	Cis	301.86	8.65402e-06	chr2	172628350	chr2	172555373	172608669	19681	Brain_microvascular_endothelial_cells_ENCODE2012, IMR90_Dixon2012, H1_mesendoderm_cells_Dixon2015, H1_hESCs_Dixon2015, H1_hESCs_Dixon2012, H1_trophectoderm_cells_Dixon2015, Germinal_zone_neurons_Won2016, T_cells_of_acute_lymphoblastic_leukemia_Kloetgen2019, Cortical_plate_neurons_Won2016, GM12878_Schmitt2016, IMR90_Jin2013, Spinal_cord_astrocyte_ENCODE2012, Brain_astrocyte_ENCODE2012, GM12878_Rao…	1.5, 4.5, 10.0, 10.0, 5.5, 8.0, 9.33, 6.0, 8.33, 4.5, 4.83, 1.0, 8.5, 9.5, 3.0, 3.0, 9.5, 10.5, 3.0, 6.0, 5.5, 4.5, 4.0, 9.0, 5.0, 3.5, 10.0, 3.5, 2.5, 3.0, 5.0, 2.0, 0.5, 3.0, 1.0, 2.5, 2.5, 2.0, 0.5, 4.0, 0.5, 2.0, 1.0, 1.0, 0.5, 0.5, 0.33, 13.33, 4.38, 3.0, 14.0, 19.0, 1.12, 1.67, 5.67, 7.43, 3.0, 2.6, 5.0, 3.0, 1.0, 2.67, 5.0, 1.5, 2.0, 0.67	3.16443	Cells_EBV-transformed_lymphocytes	17.9619	Brain_Putamen_basal_ganglia	0.685578
rs836589	ENSG00000152256.13	PDK1	Brain_Cerebellum	1.05978e-05	0.839807	0.504542	1.07428	0.181818	Cis	301.86	1.64187e-09	chr2	172628350	chr2	172555373	172608669	19681	Brain_microvascular_endothelial_cells_ENCODE2012, IMR90_Dixon2012, H1_mesendoderm_cells_Dixon2015, H1_hESCs_Dixon2015, H1_hESCs_Dixon2012, H1_trophectoderm_cells_Dixon2015, Germinal_zone_neurons_Won2016, T_cells_of_acute_lymphoblastic_leukemia_Kloetgen2019, Cortical_plate_neurons_Won2016, GM12878_Schmitt2016, IMR90_Jin2013, Spinal_cord_astrocyte_ENCODE2012, Brain_astrocyte_ENCODE2012, GM12878_Rao…	1.5, 4.5, 10.0, 10.0, 5.5, 8.0, 9.33, 6.0, 8.33, 4.5, 4.83, 1.0, 8.5, 9.5, 3.0, 3.0, 9.5, 10.5, 3.0, 6.0, 5.5, 4.5, 4.0, 9.0, 5.0, 3.5, 10.0, 3.5, 2.5, 3.0, 5.0, 2.0, 0.5, 3.0, 1.0, 2.5, 2.5, 2.0, 0.5, 4.0, 0.5, 2.0, 1.0, 1.0, 0.5, 0.5, 0.33, 13.33, 4.38, 3.0, 14.0, 19.0, 1.12, 1.67, 5.67, 7.43, 3.0, 2.6, 5.0, 3.0, 1.0, 2.67, 5.0, 1.5, 2.0, 0.67	2.28555	Cells_EBV-transformed_lymphocytes	17.9619	Brain_Putamen_basal_ganglia	0.685578
rs579459	ENSG00000175164.13	ABO	Muscle_Skeletal	4.29218e-18	-0.915389	-1.06656	-0.759777	0.225212	Cis	251.79	2.1572e-22	chr9	133278724	chr9	133250401	133275214	3510	Germinal_zone_neurons_Won2016, H1_mesenchymal_stem_cells_Dixon2015, Cortical_plate_neurons_Won2016, Peripheral_blood_T_cells_Kloetgen2019, HepG2_ENCODE2012, Endothelial_of_hepatic_sinusoid_cells_ENCODE2012, G401_ENCODE2012, T47D_ENCODE2012, GM12878_Rao2014, H1_mesendoderm_cells_Dixon2015, Adrenal_gland_cells_Schmitt2016, SK-MEL-5_ENCODE2012, H1_hESCs_Jin2013, Aorta_cells_Schmitt2016, H1_hESCs_Dix…	5.33, 6.0, 3.67, 3.0, 4.5, 5.5, 3.5, 4.0, 5.0, 6.0, 2.0, 2.0, 5.0, 5.0, 5.0, 4.0, 2.5, 4.0, 2.5, 5.0, 2.0, 5.0, 5.0, 1.5, 3.5, 2.33, 1.5, 1.0, 4.0, 2.0, 4.0, 2.0, 2.0, 1.0, 1.0, 0.5, 1.0, 0.5, 1.0, 1.5, 2.0, 0.5, 0.5, 0.5, 1.0, 1.0, 5.67, 3.52, 9.25, 17.0, 11.0, 3.25, 5.0, 1.67, 4.6, 3.67, 9.0, 14.5, 6.0, 2.0, 4.0, 2.5, 5.0, 10.5, 2.33	0.674797	Ovary	64.9003	Cells_Cultured_fibroblasts	0.0255776
rs579459	ENSG00000175164.13	ABO	Esophagus_Gastroesophageal_Junction	0.00104919	-0.589061	-0.767897	-0.42463	0.206061	Cis	251.79	2.2179e-07	chr9	133278724	chr9	133250401	133275214	3510	Germinal_zone_neurons_Won2016, H1_mesenchymal_stem_cells_Dixon2015, Cortical_plate_neurons_Won2016, Peripheral_blood_T_cells_Kloetgen2019, HepG2_ENCODE2012, Endothelial_of_hepatic_sinusoid_cells_ENCODE2012, G401_ENCODE2012, T47D_ENCODE2012, GM12878_Rao2014, H1_mesendoderm_cells_Dixon2015, Adrenal_gland_cells_Schmitt2016, SK-MEL-5_ENCODE2012, H1_hESCs_Jin2013, Aorta_cells_Schmitt2016, H1_hESCs_Dix…	5.33, 6.0, 3.67, 3.0, 4.5, 5.5, 3.5, 4.0, 5.0, 6.0, 2.0, 2.0, 5.0, 5.0, 5.0, 4.0, 2.5, 4.0, 2.5, 5.0, 2.0, 5.0, 5.0, 1.5, 3.5, 2.33, 1.5, 1.0, 4.0, 2.0, 4.0, 2.0, 2.0, 1.0, 1.0, 0.5, 1.0, 0.5, 1.0, 1.5, 2.0, 0.5, 0.5, 0.5, 1.0, 1.0, 5.67, 3.52, 9.25, 17.0, 11.0, 3.25, 5.0, 1.67, 4.6, 3.67, 9.0, 14.5, 6.0, 2.0, 4.0, 2.5, 5.0, 10.5, 2.33	2.87148	Ovary	64.9003	Cells_Cultured_fibroblasts	0.0255776
rs579459	ENSG00000175164.13	ABO	Adipose_Subcutaneous	3.26471e-22	-0.882524	-1.02518	-0.729592	0.219449	Cis	251.79	1.26757e-26	chr9	133278724	chr9	133250401	133275214	3510	Germinal_zone_neurons_Won2016, H1_mesenchymal_stem_cells_Dixon2015, Cortical_plate_neurons_Won2016, Peripheral_blood_T_cells_Kloetgen2019, HepG2_ENCODE2012, Endothelial_of_hepatic_sinusoid_cells_ENCODE2012, G401_ENCODE2012, T47D_ENCODE2012, GM12878_Rao2014, H1_mesendoderm_cells_Dixon2015, Adrenal_gland_cells_Schmitt2016, SK-MEL-5_ENCODE2012, H1_hESCs_Jin2013, Aorta_cells_Schmitt2016, H1_hESCs_Dix…	5.33, 6.0, 3.67, 3.0, 4.5, 5.5, 3.5, 4.0, 5.0, 6.0, 2.0, 2.0, 5.0, 5.0, 5.0, 4.0, 2.5, 4.0, 2.5, 5.0, 2.0, 5.0, 5.0, 1.5, 3.5, 2.33, 1.5, 1.0, 4.0, 2.0, 4.0, 2.0, 2.0, 1.0, 1.0, 0.5, 1.0, 0.5, 1.0, 1.5, 2.0, 0.5, 0.5, 0.5, 1.0, 1.0, 5.67, 3.52, 9.25, 17.0, 11.0, 3.25, 5.0, 1.67, 4.6, 3.67, 9.0, 14.5, 6.0, 2.0, 4.0, 2.5, 5.0, 10.5, 2.33	4.43908	Ovary	64.9003	Cells_Cultured_fibroblasts	0.0255776
rs579459	ENSG00000175164.13	ABO	Liver	3.74439e-06	-0.942758	-1.09123	-0.608743	0.228365	Cis	251.79	5.46067e-10	chr9	133278724	chr9	133250401	133275214	3510	Germinal_zone_neurons_Won2016, H1_mesenchymal_stem_cells_Dixon2015, Cortical_plate_neurons_Won2016, Peripheral_blood_T_cells_Kloetgen2019, HepG2_ENCODE2012, Endothelial_of_hepatic_sinusoid_cells_ENCODE2012, G401_ENCODE2012, T47D_ENCODE2012, GM12878_Rao2014, H1_mesendoderm_cells_Dixon2015, Adrenal_gland_cells_Schmitt2016, SK-MEL-5_ENCODE2012, H1_hESCs_Jin2013, Aorta_cells_Schmitt2016, H1_hESCs_Dix…	5.33, 6.0, 3.67, 3.0, 4.5, 5.5, 3.5, 4.0, 5.0, 6.0, 2.0, 2.0, 5.0, 5.0, 5.0, 4.0, 2.5, 4.0, 2.5, 5.0, 2.0, 5.0, 5.0, 1.5, 3.5, 2.33, 1.5, 1.0, 4.0, 2.0, 4.0, 2.0, 2.0, 1.0, 1.0, 0.5, 1.0, 0.5, 1.0, 1.5, 2.0, 0.5, 0.5, 0.5, 1.0, 1.0, 5.67, 3.52, 9.25, 17.0, 11.0, 3.25, 5.0, 1.67, 4.6, 3.67, 9.0, 14.5, 6.0, 2.0, 4.0, 2.5, 5.0, 10.5, 2.33	0.145468	Ovary	64.9003	Cells_Cultured_fibroblasts	0.0255776
rs579459	ENSG00000175164.13	ABO	Breast_Mammary_Tissue	1.61604e-06	-0.894935	-1.20581	-0.676733	0.227273	Cis	251.79	2.24008e-10	chr9	133278724	chr9	133250401	133275214	3510	Germinal_zone_neurons_Won2016, H1_mesenchymal_stem_cells_Dixon2015, Cortical_plate_neurons_Won2016, Peripheral_blood_T_cells_Kloetgen2019, HepG2_ENCODE2012, Endothelial_of_hepatic_sinusoid_cells_ENCODE2012, G401_ENCODE2012, T47D_ENCODE2012, GM12878_Rao2014, H1_mesendoderm_cells_Dixon2015, Adrenal_gland_cells_Schmitt2016, SK-MEL-5_ENCODE2012, H1_hESCs_Jin2013, Aorta_cells_Schmitt2016, H1_hESCs_Dix…	5.33, 6.0, 3.67, 3.0, 4.5, 5.5, 3.5, 4.0, 5.0, 6.0, 2.0, 2.0, 5.0, 5.0, 5.0, 4.0, 2.5, 4.0, 2.5, 5.0, 2.0, 5.0, 5.0, 1.5, 3.5, 2.33, 1.5, 1.0, 4.0, 2.0, 4.0, 2.0, 2.0, 1.0, 1.0, 0.5, 1.0, 0.5, 1.0, 1.5, 2.0, 0.5, 0.5, 0.5, 1.0, 1.0, 5.67, 3.52, 9.25, 17.0, 11.0, 3.25, 5.0, 1.67, 4.6, 3.67, 9.0, 14.5, 6.0, 2.0, 4.0, 2.5, 5.0, 10.5, 2.33	6.31117	Ovary	64.9003	Cells_Cultured_fibroblasts	0.0255776
rs579459	ENSG00000175164.13	ABO	Adipose_Visceral_Omentum	5.27457e-22	-1.01847	-1.17028	-0.872677	0.21322	Cis	251.79	2.07131e-26	chr9	133278724	chr9	133250401	133275214	3510	Germinal_zone_neurons_Won2016, H1_mesenchymal_stem_cells_Dixon2015, Cortical_plate_neurons_Won2016, Peripheral_blood_T_cells_Kloetgen2019, HepG2_ENCODE2012, Endothelial_of_hepatic_sinusoid_cells_ENCODE2012, G401_ENCODE2012, T47D_ENCODE2012, GM12878_Rao2014, H1_mesendoderm_cells_Dixon2015, Adrenal_gland_cells_Schmitt2016, SK-MEL-5_ENCODE2012, H1_hESCs_Jin2013, Aorta_cells_Schmitt2016, H1_hESCs_Dix…	5.33, 6.0, 3.67, 3.0, 4.5, 5.5, 3.5, 4.0, 5.0, 6.0, 2.0, 2.0, 5.0, 5.0, 5.0, 4.0, 2.5, 4.0, 2.5, 5.0, 2.0, 5.0, 5.0, 1.5, 3.5, 2.33, 1.5, 1.0, 4.0, 2.0, 4.0, 2.0, 2.0, 1.0, 1.0, 0.5, 1.0, 0.5, 1.0, 1.5, 2.0, 0.5, 0.5, 0.5, 1.0, 1.0, 5.67, 3.52, 9.25, 17.0, 11.0, 3.25, 5.0, 1.67, 4.6, 3.67, 9.0, 14.5, 6.0, 2.0, 4.0, 2.5, 5.0, 10.5, 2.33	6.84199	Ovary	64.9003	Cells_Cultured_fibroblasts	0.0255776
rs579459	ENSG00000175164.13	ABO	Colon_Sigmoid	6.99639e-05	-0.581942	-0.659231	-0.422086	0.210692	Cis	251.79	1.21882e-08	chr9	133278724	chr9	133250401	133275214	3510	Germinal_zone_neurons_Won2016, H1_mesenchymal_stem_cells_Dixon2015, Cortical_plate_neurons_Won2016, Peripheral_blood_T_cells_Kloetgen2019, HepG2_ENCODE2012, Endothelial_of_hepatic_sinusoid_cells_ENCODE2012, G401_ENCODE2012, T47D_ENCODE2012, GM12878_Rao2014, H1_mesendoderm_cells_Dixon2015, Adrenal_gland_cells_Schmitt2016, SK-MEL-5_ENCODE2012, H1_hESCs_Jin2013, Aorta_cells_Schmitt2016, H1_hESCs_Dix…	5.33, 6.0, 3.67, 3.0, 4.5, 5.5, 3.5, 4.0, 5.0, 6.0, 2.0, 2.0, 5.0, 5.0, 5.0, 4.0, 2.5, 4.0, 2.5, 5.0, 2.0, 5.0, 5.0, 1.5, 3.5, 2.33, 1.5, 1.0, 4.0, 2.0, 4.0, 2.0, 2.0, 1.0, 1.0, 0.5, 1.0, 0.5, 1.0, 1.5, 2.0, 0.5, 0.5, 0.5, 1.0, 1.0, 5.67, 3.52, 9.25, 17.0, 11.0, 3.25, 5.0, 1.67, 4.6, 3.67, 9.0, 14.5, 6.0, 2.0, 4.0, 2.5, 5.0, 10.5, 2.33	2.43495	Ovary	64.9003	Cells_Cultured_fibroblasts	0.0255776
rs579459	ENSG00000175164.13	ABO	Esophagus_Mucosa	2.87689e-08	-0.810208	-1.01128	-0.713885	0.221328	Cis	251.79	3.21248e-12	chr9	133278724	chr9	133250401	133275214	3510	Germinal_zone_neurons_Won2016, H1_mesenchymal_stem_cells_Dixon2015, Cortical_plate_neurons_Won2016, Peripheral_blood_T_cells_Kloetgen2019, HepG2_ENCODE2012, Endothelial_of_hepatic_sinusoid_cells_ENCODE2012, G401_ENCODE2012, T47D_ENCODE2012, GM12878_Rao2014, H1_mesendoderm_cells_Dixon2015, Adrenal_gland_cells_Schmitt2016, SK-MEL-5_ENCODE2012, H1_hESCs_Jin2013, Aorta_cells_Schmitt2016, H1_hESCs_Dix…	5.33, 6.0, 3.67, 3.0, 4.5, 5.5, 3.5, 4.0, 5.0, 6.0, 2.0, 2.0, 5.0, 5.0, 5.0, 4.0, 2.5, 4.0, 2.5, 5.0, 2.0, 5.0, 5.0, 1.5, 3.5, 2.33, 1.5, 1.0, 4.0, 2.0, 4.0, 2.0, 2.0, 1.0, 1.0, 0.5, 1.0, 0.5, 1.0, 1.5, 2.0, 0.5, 0.5, 0.5, 1.0, 1.0, 5.67, 3.52, 9.25, 17.0, 11.0, 3.25, 5.0, 1.67, 4.6, 3.67, 9.0, 14.5, 6.0, 2.0, 4.0, 2.5, 5.0, 10.5, 2.33	34.6336	Ovary	64.9003	Cells_Cultured_fibroblasts	0.0255776
rs579459	ENSG00000175164.13	ABO	Artery_Tibial	1.78406e-13	-0.568957	-0.688553	-0.458442	0.22774	Cis	251.79	1.24582e-17	chr9	133278724	chr9	133250401	133275214	3510	Germinal_zone_neurons_Won2016, H1_mesenchymal_stem_cells_Dixon2015, Cortical_plate_neurons_Won2016, Peripheral_blood_T_cells_Kloetgen2019, HepG2_ENCODE2012, Endothelial_of_hepatic_sinusoid_cells_ENCODE2012, G401_ENCODE2012, T47D_ENCODE2012, GM12878_Rao2014, H1_mesendoderm_cells_Dixon2015, Adrenal_gland_cells_Schmitt2016, SK-MEL-5_ENCODE2012, H1_hESCs_Jin2013, Aorta_cells_Schmitt2016, H1_hESCs_Dix…	5.33, 6.0, 3.67, 3.0, 4.5, 5.5, 3.5, 4.0, 5.0, 6.0, 2.0, 2.0, 5.0, 5.0, 5.0, 4.0, 2.5, 4.0, 2.5, 5.0, 2.0, 5.0, 5.0, 1.5, 3.5, 2.33, 1.5, 1.0, 4.0, 2.0, 4.0, 2.0, 2.0, 1.0, 1.0, 0.5, 1.0, 0.5, 1.0, 1.5, 2.0, 0.5, 0.5, 0.5, 1.0, 1.0, 5.67, 3.52, 9.25, 17.0, 11.0, 3.25, 5.0, 1.67, 4.6, 3.67, 9.0, 14.5, 6.0, 2.0, 4.0, 2.5, 5.0, 10.5, 2.33	0.733042	Ovary	64.9003	Cells_Cultured_fibroblasts	0.0255776
rs579459	ENSG00000175164.13	ABO	Nerve_Tibial	0.000453116	-0.514266	-0.612559	-0.328614	0.223684	Cis	251.79	8.97865e-08	chr9	133278724	chr9	133250401	133275214	3510	Germinal_zone_neurons_Won2016, H1_mesenchymal_stem_cells_Dixon2015, Cortical_plate_neurons_Won2016, Peripheral_blood_T_cells_Kloetgen2019, HepG2_ENCODE2012, Endothelial_of_hepatic_sinusoid_cells_ENCODE2012, G401_ENCODE2012, T47D_ENCODE2012, GM12878_Rao2014, H1_mesendoderm_cells_Dixon2015, Adrenal_gland_cells_Schmitt2016, SK-MEL-5_ENCODE2012, H1_hESCs_Jin2013, Aorta_cells_Schmitt2016, H1_hESCs_Dix…	5.33, 6.0, 3.67, 3.0, 4.5, 5.5, 3.5, 4.0, 5.0, 6.0, 2.0, 2.0, 5.0, 5.0, 5.0, 4.0, 2.5, 4.0, 2.5, 5.0, 2.0, 5.0, 5.0, 1.5, 3.5, 2.33, 1.5, 1.0, 4.0, 2.0, 4.0, 2.0, 2.0, 1.0, 1.0, 0.5, 1.0, 0.5, 1.0, 1.5, 2.0, 0.5, 0.5, 0.5, 1.0, 1.0, 5.67, 3.52, 9.25, 17.0, 11.0, 3.25, 5.0, 1.67, 4.6, 3.67, 9.0, 14.5, 6.0, 2.0, 4.0, 2.5, 5.0, 10.5, 2.33	14.7723	Ovary	64.9003	Cells_Cultured_fibroblasts	0.0255776
rs579459	ENSG00000175164.13	ABO	Heart_Left_Ventricle	1.41508e-13	-0.801012	-0.941531	-0.6705	0.233161	Cis	251.79	9.78293e-18	chr9	133278724	chr9	133250401	133275214	3510	Germinal_zone_neurons_Won2016, H1_mesenchymal_stem_cells_Dixon2015, Cortical_plate_neurons_Won2016, Peripheral_blood_T_cells_Kloetgen2019, HepG2_ENCODE2012, Endothelial_of_hepatic_sinusoid_cells_ENCODE2012, G401_ENCODE2012, T47D_ENCODE2012, GM12878_Rao2014, H1_mesendoderm_cells_Dixon2015, Adrenal_gland_cells_Schmitt2016, SK-MEL-5_ENCODE2012, H1_hESCs_Jin2013, Aorta_cells_Schmitt2016, H1_hESCs_Dix…	5.33, 6.0, 3.67, 3.0, 4.5, 5.5, 3.5, 4.0, 5.0, 6.0, 2.0, 2.0, 5.0, 5.0, 5.0, 4.0, 2.5, 4.0, 2.5, 5.0, 2.0, 5.0, 5.0, 1.5, 3.5, 2.33, 1.5, 1.0, 4.0, 2.0, 4.0, 2.0, 2.0, 1.0, 1.0, 0.5, 1.0, 0.5, 1.0, 1.5, 2.0, 0.5, 0.5, 0.5, 1.0, 1.0, 5.67, 3.52, 9.25, 17.0, 11.0, 3.25, 5.0, 1.67, 4.6, 3.67, 9.0, 14.5, 6.0, 2.0, 4.0, 2.5, 5.0, 10.5, 2.33	2.38903	Ovary	64.9003	Cells_Cultured_fibroblasts	0.0255776
rs579459	ENSG00000175164.13	ABO	Spleen	0.00011762	-0.980836	-1.25627	-0.711601	0.182819	Cis	251.79	2.11613e-08	chr9	133278724	chr9	133250401	133275214	3510	Germinal_zone_neurons_Won2016, H1_mesenchymal_stem_cells_Dixon2015, Cortical_plate_neurons_Won2016, Peripheral_blood_T_cells_Kloetgen2019, HepG2_ENCODE2012, Endothelial_of_hepatic_sinusoid_cells_ENCODE2012, G401_ENCODE2012, T47D_ENCODE2012, GM12878_Rao2014, H1_mesendoderm_cells_Dixon2015, Adrenal_gland_cells_Schmitt2016, SK-MEL-5_ENCODE2012, H1_hESCs_Jin2013, Aorta_cells_Schmitt2016, H1_hESCs_Dix…	5.33, 6.0, 3.67, 3.0, 4.5, 5.5, 3.5, 4.0, 5.0, 6.0, 2.0, 2.0, 5.0, 5.0, 5.0, 4.0, 2.5, 4.0, 2.5, 5.0, 2.0, 5.0, 5.0, 1.5, 3.5, 2.33, 1.5, 1.0, 4.0, 2.0, 4.0, 2.0, 2.0, 1.0, 1.0, 0.5, 1.0, 0.5, 1.0, 1.5, 2.0, 0.5, 0.5, 0.5, 1.0, 1.0, 5.67, 3.52, 9.25, 17.0, 11.0, 3.25, 5.0, 1.67, 4.6, 3.67, 9.0, 14.5, 6.0, 2.0, 4.0, 2.5, 5.0, 10.5, 2.33	3.85861	Ovary	64.9003	Cells_Cultured_fibroblasts	0.0255776
rs579459	ENSG00000175164.13	ABO	Heart_Atrial_Appendage	1.15835e-07	-0.854255	-1.01388	-0.678773	0.228495	Cis	251.79	1.38261e-11	chr9	133278724	chr9	133250401	133275214	3510	Germinal_zone_neurons_Won2016, H1_mesenchymal_stem_cells_Dixon2015, Cortical_plate_neurons_Won2016, Peripheral_blood_T_cells_Kloetgen2019, HepG2_ENCODE2012, Endothelial_of_hepatic_sinusoid_cells_ENCODE2012, G401_ENCODE2012, T47D_ENCODE2012, GM12878_Rao2014, H1_mesendoderm_cells_Dixon2015, Adrenal_gland_cells_Schmitt2016, SK-MEL-5_ENCODE2012, H1_hESCs_Jin2013, Aorta_cells_Schmitt2016, H1_hESCs_Dix…	5.33, 6.0, 3.67, 3.0, 4.5, 5.5, 3.5, 4.0, 5.0, 6.0, 2.0, 2.0, 5.0, 5.0, 5.0, 4.0, 2.5, 4.0, 2.5, 5.0, 2.0, 5.0, 5.0, 1.5, 3.5, 2.33, 1.5, 1.0, 4.0, 2.0, 4.0, 2.0, 2.0, 1.0, 1.0, 0.5, 1.0, 0.5, 1.0, 1.5, 2.0, 0.5, 0.5, 0.5, 1.0, 1.0, 5.67, 3.52, 9.25, 17.0, 11.0, 3.25, 5.0, 1.67, 4.6, 3.67, 9.0, 14.5, 6.0, 2.0, 4.0, 2.5, 5.0, 10.5, 2.33	1.9572	Ovary	64.9003	Cells_Cultured_fibroblasts	0.0255776
rs579459	ENSG00000175164.13	ABO	Adrenal_Gland	1.35551e-06	-1.10837	-1.37345	-0.851041	0.218884	Cis	251.79	1.85706e-10	chr9	133278724	chr9	133250401	133275214	3510	Germinal_zone_neurons_Won2016, H1_mesenchymal_stem_cells_Dixon2015, Cortical_plate_neurons_Won2016, Peripheral_blood_T_cells_Kloetgen2019, HepG2_ENCODE2012, Endothelial_of_hepatic_sinusoid_cells_ENCODE2012, G401_ENCODE2012, T47D_ENCODE2012, GM12878_Rao2014, H1_mesendoderm_cells_Dixon2015, Adrenal_gland_cells_Schmitt2016, SK-MEL-5_ENCODE2012, H1_hESCs_Jin2013, Aorta_cells_Schmitt2016, H1_hESCs_Dix…	5.33, 6.0, 3.67, 3.0, 4.5, 5.5, 3.5, 4.0, 5.0, 6.0, 2.0, 2.0, 5.0, 5.0, 5.0, 4.0, 2.5, 4.0, 2.5, 5.0, 2.0, 5.0, 5.0, 1.5, 3.5, 2.33, 1.5, 1.0, 4.0, 2.0, 4.0, 2.0, 2.0, 1.0, 1.0, 0.5, 1.0, 0.5, 1.0, 1.5, 2.0, 0.5, 0.5, 0.5, 1.0, 1.0, 5.67, 3.52, 9.25, 17.0, 11.0, 3.25, 5.0, 1.67, 4.6, 3.67, 9.0, 14.5, 6.0, 2.0, 4.0, 2.5, 5.0, 10.5, 2.33	32.0277	Ovary	64.9003	Cells_Cultured_fibroblasts	0.0255776
rs579459	ENSG00000175164.13	ABO	Esophagus_Muscularis	3.86139e-10	-0.763182	-0.897183	-0.618508	0.216129	Cis	251.79	3.61736e-14	chr9	133278724	chr9	133250401	133275214	3510	Germinal_zone_neurons_Won2016, H1_mesenchymal_stem_cells_Dixon2015, Cortical_plate_neurons_Won2016, Peripheral_blood_T_cells_Kloetgen2019, HepG2_ENCODE2012, Endothelial_of_hepatic_sinusoid_cells_ENCODE2012, G401_ENCODE2012, T47D_ENCODE2012, GM12878_Rao2014, H1_mesendoderm_cells_Dixon2015, Adrenal_gland_cells_Schmitt2016, SK-MEL-5_ENCODE2012, H1_hESCs_Jin2013, Aorta_cells_Schmitt2016, H1_hESCs_Dix…	5.33, 6.0, 3.67, 3.0, 4.5, 5.5, 3.5, 4.0, 5.0, 6.0, 2.0, 2.0, 5.0, 5.0, 5.0, 4.0, 2.5, 4.0, 2.5, 5.0, 2.0, 5.0, 5.0, 1.5, 3.5, 2.33, 1.5, 1.0, 4.0, 2.0, 4.0, 2.0, 2.0, 1.0, 1.0, 0.5, 1.0, 0.5, 1.0, 1.5, 2.0, 0.5, 0.5, 0.5, 1.0, 1.0, 5.67, 3.52, 9.25, 17.0, 11.0, 3.25, 5.0, 1.67, 4.6, 3.67, 9.0, 14.5, 6.0, 2.0, 4.0, 2.5, 5.0, 10.5, 2.33	2.87161	Ovary	64.9003	Cells_Cultured_fibroblasts	0.0255776
rs579459	ENSG00000175164.13	ABO	Whole_Blood	6.08118e-27	1.54115	1.31879	1.76739	0.218657	Cis	251.79	1.84304e-31	chr9	133278724	chr9	133250401	133275214	3510	Germinal_zone_neurons_Won2016, H1_mesenchymal_stem_cells_Dixon2015, Cortical_plate_neurons_Won2016, Peripheral_blood_T_cells_Kloetgen2019, HepG2_ENCODE2012, Endothelial_of_hepatic_sinusoid_cells_ENCODE2012, G401_ENCODE2012, T47D_ENCODE2012, GM12878_Rao2014, H1_mesendoderm_cells_Dixon2015, Adrenal_gland_cells_Schmitt2016, SK-MEL-5_ENCODE2012, H1_hESCs_Jin2013, Aorta_cells_Schmitt2016, H1_hESCs_Dix…	5.33, 6.0, 3.67, 3.0, 4.5, 5.5, 3.5, 4.0, 5.0, 6.0, 2.0, 2.0, 5.0, 5.0, 5.0, 4.0, 2.5, 4.0, 2.5, 5.0, 2.0, 5.0, 5.0, 1.5, 3.5, 2.33, 1.5, 1.0, 4.0, 2.0, 4.0, 2.0, 2.0, 1.0, 1.0, 0.5, 1.0, 0.5, 1.0, 1.5, 2.0, 0.5, 0.5, 0.5, 1.0, 1.0, 5.67, 3.52, 9.25, 17.0, 11.0, 3.25, 5.0, 1.67, 4.6, 3.67, 9.0, 14.5, 6.0, 2.0, 4.0, 2.5, 5.0, 10.5, 2.33	0.315837	Ovary	64.9003	Cells_Cultured_fibroblasts	0.0255776
rs579459	ENSG00000175164.13	ABO	Artery_Coronary	0.00315932	-0.521875	-0.65036	-0.354295	0.232394	Cis	251.79	7.36389e-07	chr9	133278724	chr9	133250401	133275214	3510	Germinal_zone_neurons_Won2016, H1_mesenchymal_stem_cells_Dixon2015, Cortical_plate_neurons_Won2016, Peripheral_blood_T_cells_Kloetgen2019, HepG2_ENCODE2012, Endothelial_of_hepatic_sinusoid_cells_ENCODE2012, G401_ENCODE2012, T47D_ENCODE2012, GM12878_Rao2014, H1_mesendoderm_cells_Dixon2015, Adrenal_gland_cells_Schmitt2016, SK-MEL-5_ENCODE2012, H1_hESCs_Jin2013, Aorta_cells_Schmitt2016, H1_hESCs_Dix…	5.33, 6.0, 3.67, 3.0, 4.5, 5.5, 3.5, 4.0, 5.0, 6.0, 2.0, 2.0, 5.0, 5.0, 5.0, 4.0, 2.5, 4.0, 2.5, 5.0, 2.0, 5.0, 5.0, 1.5, 3.5, 2.33, 1.5, 1.0, 4.0, 2.0, 4.0, 2.0, 2.0, 1.0, 1.0, 0.5, 1.0, 0.5, 1.0, 1.5, 2.0, 0.5, 0.5, 0.5, 1.0, 1.0, 5.67, 3.52, 9.25, 17.0, 11.0, 3.25, 5.0, 1.67, 4.6, 3.67, 9.0, 14.5, 6.0, 2.0, 4.0, 2.5, 5.0, 10.5, 2.33	1.79039	Ovary	64.9003	Cells_Cultured_fibroblasts	0.0255776
rs579459	ENSG00000175164.13	ABO	Lung	0.0185563	-0.37053	-0.487008	-0.231183	0.217476	Cis	251.79	5.22666e-06	chr9	133278724	chr9	133250401	133275214	3510	Germinal_zone_neurons_Won2016, H1_mesenchymal_stem_cells_Dixon2015, Cortical_plate_neurons_Won2016, Peripheral_blood_T_cells_Kloetgen2019, HepG2_ENCODE2012, Endothelial_of_hepatic_sinusoid_cells_ENCODE2012, G401_ENCODE2012, T47D_ENCODE2012, GM12878_Rao2014, H1_mesendoderm_cells_Dixon2015, Adrenal_gland_cells_Schmitt2016, SK-MEL-5_ENCODE2012, H1_hESCs_Jin2013, Aorta_cells_Schmitt2016, H1_hESCs_Dix…	5.33, 6.0, 3.67, 3.0, 4.5, 5.5, 3.5, 4.0, 5.0, 6.0, 2.0, 2.0, 5.0, 5.0, 5.0, 4.0, 2.5, 4.0, 2.5, 5.0, 2.0, 5.0, 5.0, 1.5, 3.5, 2.33, 1.5, 1.0, 4.0, 2.0, 4.0, 2.0, 2.0, 1.0, 1.0, 0.5, 1.0, 0.5, 1.0, 1.5, 2.0, 0.5, 0.5, 0.5, 1.0, 1.0, 5.67, 3.52, 9.25, 17.0, 11.0, 3.25, 5.0, 1.67, 4.6, 3.67, 9.0, 14.5, 6.0, 2.0, 4.0, 2.5, 5.0, 10.5, 2.33	13.3507	Ovary	64.9003	Cells_Cultured_fibroblasts	0.0255776
rs579459	ENSG00000175164.13	ABO	Pituitary	7.06446e-08	-0.762216	-0.912629	-0.575036	0.219409	Cis	251.79	8.23755e-12	chr9	133278724	chr9	133250401	133275214	3510	Germinal_zone_neurons_Won2016, H1_mesenchymal_stem_cells_Dixon2015, Cortical_plate_neurons_Won2016, Peripheral_blood_T_cells_Kloetgen2019, HepG2_ENCODE2012, Endothelial_of_hepatic_sinusoid_cells_ENCODE2012, G401_ENCODE2012, T47D_ENCODE2012, GM12878_Rao2014, H1_mesendoderm_cells_Dixon2015, Adrenal_gland_cells_Schmitt2016, SK-MEL-5_ENCODE2012, H1_hESCs_Jin2013, Aorta_cells_Schmitt2016, H1_hESCs_Dix…	5.33, 6.0, 3.67, 3.0, 4.5, 5.5, 3.5, 4.0, 5.0, 6.0, 2.0, 2.0, 5.0, 5.0, 5.0, 4.0, 2.5, 4.0, 2.5, 5.0, 2.0, 5.0, 5.0, 1.5, 3.5, 2.33, 1.5, 1.0, 4.0, 2.0, 4.0, 2.0, 2.0, 1.0, 1.0, 0.5, 1.0, 0.5, 1.0, 1.5, 2.0, 0.5, 0.5, 0.5, 1.0, 1.0, 5.67, 3.52, 9.25, 17.0, 11.0, 3.25, 5.0, 1.67, 4.6, 3.67, 9.0, 14.5, 6.0, 2.0, 4.0, 2.5, 5.0, 10.5, 2.33	1.97373	Ovary	64.9003	Cells_Cultured_fibroblasts	0.0255776
rs579459	ENSG00000148290.9	SURF1	Muscle_Skeletal	8.58802e-06	0.465781	0.29758	0.61591	0.225212	Cis	16.84	1.31228e-09	chr9	133278724	chr9	133351755	133356676	73031	NCI-H460_ENCODE2012, H1_mesendoderm_cells_Dixon2015, GM12878_Rao2014, T47D_ENCODE2012, RPMI7951_ENCODE2012, Cortical_plate_neurons_Won2016, Germinal_zone_neurons_Won2016, IMR90_Jin2013, A549_ENCODE2012, LNCaP_clone_FGC_ENCODE2012, H1_hESCs_Dixon2015, Brain_astrocyte_ENCODE2012, GM12878_Schmitt2016, H1_mesenchymal_stem_cells_Dixon2015, HepG2_ENCODE2012, Peripheral_blood_T_cells_Kloetgen2019, Left_…	0.5, 1.0, 1.0, 1.0, 0.5, 0.67, 0.33, 0.17, 1.0, 1.0, 0.5, 1.0, 0.5, 0.5, 1.0, 0.5, 1.0, 0.5, 0.5, 0.5, 0.5, 0.22, 0.14, 0.25, 0.5, 0.4, 0.17, 1.0	37.016	Thyroid	67.2069	Brain_Cerebellum	26.266
rs579459	ENSG00000148290.9	SURF1	Skin_Sun_Exposed_Lower_leg	0.000443998	0.465059	0.306396	0.626972	0.22562	Cis	16.84	8.77969e-08	chr9	133278724	chr9	133351755	133356676	73031	NCI-H460_ENCODE2012, H1_mesendoderm_cells_Dixon2015, GM12878_Rao2014, T47D_ENCODE2012, RPMI7951_ENCODE2012, Cortical_plate_neurons_Won2016, Germinal_zone_neurons_Won2016, IMR90_Jin2013, A549_ENCODE2012, LNCaP_clone_FGC_ENCODE2012, H1_hESCs_Dixon2015, Brain_astrocyte_ENCODE2012, GM12878_Schmitt2016, H1_mesenchymal_stem_cells_Dixon2015, HepG2_ENCODE2012, Peripheral_blood_T_cells_Kloetgen2019, Left_…	0.5, 1.0, 1.0, 1.0, 0.5, 0.67, 0.33, 0.17, 1.0, 1.0, 0.5, 1.0, 0.5, 0.5, 1.0, 0.5, 1.0, 0.5, 0.5, 0.5, 0.5, 0.22, 0.14, 0.25, 0.5, 0.4, 0.17, 1.0	44.7037	Thyroid	67.2069	Brain_Cerebellum	26.266
rs579459	ENSG00000148290.9	SURF1	Esophagus_Gastroesophageal_Junction	0.000147785	0.502715	0.332687	0.686059	0.206061	Cis	16.84	2.70681e-08	chr9	133278724	chr9	133351755	133356676	73031	NCI-H460_ENCODE2012, H1_mesendoderm_cells_Dixon2015, GM12878_Rao2014, T47D_ENCODE2012, RPMI7951_ENCODE2012, Cortical_plate_neurons_Won2016, Germinal_zone_neurons_Won2016, IMR90_Jin2013, A549_ENCODE2012, LNCaP_clone_FGC_ENCODE2012, H1_hESCs_Dixon2015, Brain_astrocyte_ENCODE2012, GM12878_Schmitt2016, H1_mesenchymal_stem_cells_Dixon2015, HepG2_ENCODE2012, Peripheral_blood_T_cells_Kloetgen2019, Left_…	0.5, 1.0, 1.0, 1.0, 0.5, 0.67, 0.33, 0.17, 1.0, 1.0, 0.5, 1.0, 0.5, 0.5, 1.0, 0.5, 1.0, 0.5, 0.5, 0.5, 0.5, 0.22, 0.14, 0.25, 0.5, 0.4, 0.17, 1.0	60.0015	Thyroid	67.2069	Brain_Cerebellum	26.266
rs579459	ENSG00000148290.9	SURF1	Adipose_Subcutaneous	9.14478e-06	0.449715	0.310943	0.61709	0.219449	Cis	16.84	1.40286e-09	chr9	133278724	chr9	133351755	133356676	73031	NCI-H460_ENCODE2012, H1_mesendoderm_cells_Dixon2015, GM12878_Rao2014, T47D_ENCODE2012, RPMI7951_ENCODE2012, Cortical_plate_neurons_Won2016, Germinal_zone_neurons_Won2016, IMR90_Jin2013, A549_ENCODE2012, LNCaP_clone_FGC_ENCODE2012, H1_hESCs_Dixon2015, Brain_astrocyte_ENCODE2012, GM12878_Schmitt2016, H1_mesenchymal_stem_cells_Dixon2015, HepG2_ENCODE2012, Peripheral_blood_T_cells_Kloetgen2019, Left_…	0.5, 1.0, 1.0, 1.0, 0.5, 0.67, 0.33, 0.17, 1.0, 1.0, 0.5, 1.0, 0.5, 0.5, 1.0, 0.5, 1.0, 0.5, 0.5, 0.5, 0.5, 0.22, 0.14, 0.25, 0.5, 0.4, 0.17, 1.0	49.6042	Thyroid	67.2069	Brain_Cerebellum	26.266
rs579459	ENSG00000148290.9	SURF1	Breast_Mammary_Tissue	0.0064794	0.417475	0.255664	0.559645	0.227273	Cis	16.84	1.62269e-06	chr9	133278724	chr9	133351755	133356676	73031	NCI-H460_ENCODE2012, H1_mesendoderm_cells_Dixon2015, GM12878_Rao2014, T47D_ENCODE2012, RPMI7951_ENCODE2012, Cortical_plate_neurons_Won2016, Germinal_zone_neurons_Won2016, IMR90_Jin2013, A549_ENCODE2012, LNCaP_clone_FGC_ENCODE2012, H1_hESCs_Dixon2015, Brain_astrocyte_ENCODE2012, GM12878_Schmitt2016, H1_mesenchymal_stem_cells_Dixon2015, HepG2_ENCODE2012, Peripheral_blood_T_cells_Kloetgen2019, Left_…	0.5, 1.0, 1.0, 1.0, 0.5, 0.67, 0.33, 0.17, 1.0, 1.0, 0.5, 1.0, 0.5, 0.5, 1.0, 0.5, 1.0, 0.5, 0.5, 0.5, 0.5, 0.22, 0.14, 0.25, 0.5, 0.4, 0.17, 1.0	47.4635	Thyroid	67.2069	Brain_Cerebellum	26.266
rs579459	ENSG00000148290.9	SURF1	Adipose_Visceral_Omentum	0.000197471	0.46404	0.353088	0.658974	0.21322	Cis	16.84	3.69532e-08	chr9	133278724	chr9	133351755	133356676	73031	NCI-H460_ENCODE2012, H1_mesendoderm_cells_Dixon2015, GM12878_Rao2014, T47D_ENCODE2012, RPMI7951_ENCODE2012, Cortical_plate_neurons_Won2016, Germinal_zone_neurons_Won2016, IMR90_Jin2013, A549_ENCODE2012, LNCaP_clone_FGC_ENCODE2012, H1_hESCs_Dixon2015, Brain_astrocyte_ENCODE2012, GM12878_Schmitt2016, H1_mesenchymal_stem_cells_Dixon2015, HepG2_ENCODE2012, Peripheral_blood_T_cells_Kloetgen2019, Left_…	0.5, 1.0, 1.0, 1.0, 0.5, 0.67, 0.33, 0.17, 1.0, 1.0, 0.5, 1.0, 0.5, 0.5, 1.0, 0.5, 1.0, 0.5, 0.5, 0.5, 0.5, 0.22, 0.14, 0.25, 0.5, 0.4, 0.17, 1.0	42.7694	Thyroid	67.2069	Brain_Cerebellum	26.266
rs579459	ENSG00000148290.9	SURF1	Esophagus_Mucosa	0.00189897	0.500826	0.304387	0.735958	0.221328	Cis	16.84	4.22353e-07	chr9	133278724	chr9	133351755	133356676	73031	NCI-H460_ENCODE2012, H1_mesendoderm_cells_Dixon2015, GM12878_Rao2014, T47D_ENCODE2012, RPMI7951_ENCODE2012, Cortical_plate_neurons_Won2016, Germinal_zone_neurons_Won2016, IMR90_Jin2013, A549_ENCODE2012, LNCaP_clone_FGC_ENCODE2012, H1_hESCs_Dixon2015, Brain_astrocyte_ENCODE2012, GM12878_Schmitt2016, H1_mesenchymal_stem_cells_Dixon2015, HepG2_ENCODE2012, Peripheral_blood_T_cells_Kloetgen2019, Left_…	0.5, 1.0, 1.0, 1.0, 0.5, 0.67, 0.33, 0.17, 1.0, 1.0, 0.5, 1.0, 0.5, 0.5, 1.0, 0.5, 1.0, 0.5, 0.5, 0.5, 0.5, 0.22, 0.14, 0.25, 0.5, 0.4, 0.17, 1.0	33.4831	Thyroid	67.2069	Brain_Cerebellum	26.266
rs579459	ENSG00000148290.9	SURF1	Artery_Tibial	0.000208269	0.411999	0.286447	0.539529	0.22774	Cis	16.84	3.91058e-08	chr9	133278724	chr9	133351755	133356676	73031	NCI-H460_ENCODE2012, H1_mesendoderm_cells_Dixon2015, GM12878_Rao2014, T47D_ENCODE2012, RPMI7951_ENCODE2012, Cortical_plate_neurons_Won2016, Germinal_zone_neurons_Won2016, IMR90_Jin2013, A549_ENCODE2012, LNCaP_clone_FGC_ENCODE2012, H1_hESCs_Dixon2015, Brain_astrocyte_ENCODE2012, GM12878_Schmitt2016, H1_mesenchymal_stem_cells_Dixon2015, HepG2_ENCODE2012, Peripheral_blood_T_cells_Kloetgen2019, Left_…	0.5, 1.0, 1.0, 1.0, 0.5, 0.67, 0.33, 0.17, 1.0, 1.0, 0.5, 1.0, 0.5, 0.5, 1.0, 0.5, 1.0, 0.5, 0.5, 0.5, 0.5, 0.22, 0.14, 0.25, 0.5, 0.4, 0.17, 1.0	64.9873	Thyroid	67.2069	Brain_Cerebellum	26.266
rs579459	ENSG00000148290.9	SURF1	Nerve_Tibial	0.0108505	0.332211	0.193528	0.488126	0.223684	Cis	16.84	2.87648e-06	chr9	133278724	chr9	133351755	133356676	73031	NCI-H460_ENCODE2012, H1_mesendoderm_cells_Dixon2015, GM12878_Rao2014, T47D_ENCODE2012, RPMI7951_ENCODE2012, Cortical_plate_neurons_Won2016, Germinal_zone_neurons_Won2016, IMR90_Jin2013, A549_ENCODE2012, LNCaP_clone_FGC_ENCODE2012, H1_hESCs_Dixon2015, Brain_astrocyte_ENCODE2012, GM12878_Schmitt2016, H1_mesenchymal_stem_cells_Dixon2015, HepG2_ENCODE2012, Peripheral_blood_T_cells_Kloetgen2019, Left_…	0.5, 1.0, 1.0, 1.0, 0.5, 0.67, 0.33, 0.17, 1.0, 1.0, 0.5, 1.0, 0.5, 0.5, 1.0, 0.5, 1.0, 0.5, 0.5, 0.5, 0.5, 0.22, 0.14, 0.25, 0.5, 0.4, 0.17, 1.0	57.3988	Thyroid	67.2069	Brain_Cerebellum	26.266
rs579459	ENSG00000148290.9	SURF1	Thyroid	0.0282335	0.359517	0.266215	0.525171	0.228223	Cis	16.84	8.41911e-06	chr9	133278724	chr9	133351755	133356676	73031	NCI-H460_ENCODE2012, H1_mesendoderm_cells_Dixon2015, GM12878_Rao2014, T47D_ENCODE2012, RPMI7951_ENCODE2012, Cortical_plate_neurons_Won2016, Germinal_zone_neurons_Won2016, IMR90_Jin2013, A549_ENCODE2012, LNCaP_clone_FGC_ENCODE2012, H1_hESCs_Dixon2015, Brain_astrocyte_ENCODE2012, GM12878_Schmitt2016, H1_mesenchymal_stem_cells_Dixon2015, HepG2_ENCODE2012, Peripheral_blood_T_cells_Kloetgen2019, Left_…	0.5, 1.0, 1.0, 1.0, 0.5, 0.67, 0.33, 0.17, 1.0, 1.0, 0.5, 1.0, 0.5, 0.5, 1.0, 0.5, 1.0, 0.5, 0.5, 0.5, 0.5, 0.22, 0.14, 0.25, 0.5, 0.4, 0.17, 1.0	67.2069	Thyroid	67.2069	Brain_Cerebellum	26.266
rs579459	ENSG00000148290.9	SURF1	Heart_Left_Ventricle	8.32379e-05	0.544807	0.343149	0.718703	0.233161	Cis	16.84	1.46695e-08	chr9	133278724	chr9	133351755	133356676	73031	NCI-H460_ENCODE2012, H1_mesendoderm_cells_Dixon2015, GM12878_Rao2014, T47D_ENCODE2012, RPMI7951_ENCODE2012, Cortical_plate_neurons_Won2016, Germinal_zone_neurons_Won2016, IMR90_Jin2013, A549_ENCODE2012, LNCaP_clone_FGC_ENCODE2012, H1_hESCs_Dixon2015, Brain_astrocyte_ENCODE2012, GM12878_Schmitt2016, H1_mesenchymal_stem_cells_Dixon2015, HepG2_ENCODE2012, Peripheral_blood_T_cells_Kloetgen2019, Left_…	0.5, 1.0, 1.0, 1.0, 0.5, 0.67, 0.33, 0.17, 1.0, 1.0, 0.5, 1.0, 0.5, 0.5, 1.0, 0.5, 1.0, 0.5, 0.5, 0.5, 0.5, 0.22, 0.14, 0.25, 0.5, 0.4, 0.17, 1.0	28.4428	Thyroid	67.2069	Brain_Cerebellum	26.266
rs579459	ENSG00000148290.9	SURF1	Heart_Atrial_Appendage	8.82368e-06	0.607635	0.434011	0.773006	0.228495	Cis	16.84	1.34996e-09	chr9	133278724	chr9	133351755	133356676	73031	NCI-H460_ENCODE2012, H1_mesendoderm_cells_Dixon2015, GM12878_Rao2014, T47D_ENCODE2012, RPMI7951_ENCODE2012, Cortical_plate_neurons_Won2016, Germinal_zone_neurons_Won2016, IMR90_Jin2013, A549_ENCODE2012, LNCaP_clone_FGC_ENCODE2012, H1_hESCs_Dixon2015, Brain_astrocyte_ENCODE2012, GM12878_Schmitt2016, H1_mesenchymal_stem_cells_Dixon2015, HepG2_ENCODE2012, Peripheral_blood_T_cells_Kloetgen2019, Left_…	0.5, 1.0, 1.0, 1.0, 0.5, 0.67, 0.33, 0.17, 1.0, 1.0, 0.5, 1.0, 0.5, 0.5, 1.0, 0.5, 1.0, 0.5, 0.5, 0.5, 0.5, 0.22, 0.14, 0.25, 0.5, 0.4, 0.17, 1.0	29.178	Thyroid	67.2069	Brain_Cerebellum	26.266
rs579459	ENSG00000148290.9	SURF1	Cells_Cultured_fibroblasts	0.0310943	0.437419	0.231598	0.63505	0.221532	Cis	16.84	9.40318e-06	chr9	133278724	chr9	133351755	133356676	73031	NCI-H460_ENCODE2012, H1_mesendoderm_cells_Dixon2015, GM12878_Rao2014, T47D_ENCODE2012, RPMI7951_ENCODE2012, Cortical_plate_neurons_Won2016, Germinal_zone_neurons_Won2016, IMR90_Jin2013, A549_ENCODE2012, LNCaP_clone_FGC_ENCODE2012, H1_hESCs_Dixon2015, Brain_astrocyte_ENCODE2012, GM12878_Schmitt2016, H1_mesenchymal_stem_cells_Dixon2015, HepG2_ENCODE2012, Peripheral_blood_T_cells_Kloetgen2019, Left_…	0.5, 1.0, 1.0, 1.0, 0.5, 0.67, 0.33, 0.17, 1.0, 1.0, 0.5, 1.0, 0.5, 0.5, 1.0, 0.5, 1.0, 0.5, 0.5, 0.5, 0.5, 0.22, 0.14, 0.25, 0.5, 0.4, 0.17, 1.0	34.7711	Thyroid	67.2069	Brain_Cerebellum	26.266
rs579459	ENSG00000148290.9	SURF1	Esophagus_Muscularis	0.000230734	0.498068	0.324725	0.677209	0.216129	Cis	16.84	4.36674e-08	chr9	133278724	chr9	133351755	133356676	73031	NCI-H460_ENCODE2012, H1_mesendoderm_cells_Dixon2015, GM12878_Rao2014, T47D_ENCODE2012, RPMI7951_ENCODE2012, Cortical_plate_neurons_Won2016, Germinal_zone_neurons_Won2016, IMR90_Jin2013, A549_ENCODE2012, LNCaP_clone_FGC_ENCODE2012, H1_hESCs_Dixon2015, Brain_astrocyte_ENCODE2012, GM12878_Schmitt2016, H1_mesenchymal_stem_cells_Dixon2015, HepG2_ENCODE2012, Peripheral_blood_T_cells_Kloetgen2019, Left_…	0.5, 1.0, 1.0, 1.0, 0.5, 0.67, 0.33, 0.17, 1.0, 1.0, 0.5, 1.0, 0.5, 0.5, 1.0, 0.5, 1.0, 0.5, 0.5, 0.5, 0.5, 0.22, 0.14, 0.25, 0.5, 0.4, 0.17, 1.0	57.2988	Thyroid	67.2069	Brain_Cerebellum	26.266
rs579459	ENSG00000148290.9	SURF1	Colon_Transverse	1.14265e-05	0.59563	0.406818	0.755813	0.203804	Cis	16.84	1.77897e-09	chr9	133278724	chr9	133351755	133356676	73031	NCI-H460_ENCODE2012, H1_mesendoderm_cells_Dixon2015, GM12878_Rao2014, T47D_ENCODE2012, RPMI7951_ENCODE2012, Cortical_plate_neurons_Won2016, Germinal_zone_neurons_Won2016, IMR90_Jin2013, A549_ENCODE2012, LNCaP_clone_FGC_ENCODE2012, H1_hESCs_Dixon2015, Brain_astrocyte_ENCODE2012, GM12878_Schmitt2016, H1_mesenchymal_stem_cells_Dixon2015, HepG2_ENCODE2012, Peripheral_blood_T_cells_Kloetgen2019, Left_…	0.5, 1.0, 1.0, 1.0, 0.5, 0.67, 0.33, 0.17, 1.0, 1.0, 0.5, 1.0, 0.5, 0.5, 1.0, 0.5, 1.0, 0.5, 0.5, 0.5, 0.5, 0.22, 0.14, 0.25, 0.5, 0.4, 0.17, 1.0	45.7252	Thyroid	67.2069	Brain_Cerebellum	26.266
rs579459	ENSG00000148290.9	SURF1	Lung	0.00310239	0.415082	0.304998	0.593834	0.217476	Cis	16.84	7.2209e-07	chr9	133278724	chr9	133351755	133356676	73031	NCI-H460_ENCODE2012, H1_mesendoderm_cells_Dixon2015, GM12878_Rao2014, T47D_ENCODE2012, RPMI7951_ENCODE2012, Cortical_plate_neurons_Won2016, Germinal_zone_neurons_Won2016, IMR90_Jin2013, A549_ENCODE2012, LNCaP_clone_FGC_ENCODE2012, H1_hESCs_Dixon2015, Brain_astrocyte_ENCODE2012, GM12878_Schmitt2016, H1_mesenchymal_stem_cells_Dixon2015, HepG2_ENCODE2012, Peripheral_blood_T_cells_Kloetgen2019, Left_…	0.5, 1.0, 1.0, 1.0, 0.5, 0.67, 0.33, 0.17, 1.0, 1.0, 0.5, 1.0, 0.5, 0.5, 1.0, 0.5, 1.0, 0.5, 0.5, 0.5, 0.5, 0.22, 0.14, 0.25, 0.5, 0.4, 0.17, 1.0	47.5156	Thyroid	67.2069	Brain_Cerebellum	26.266
rs579459	ENSG00000148290.9	SURF1	Skin_Not_Sun_Exposed_Suprapubic	0.000332907	0.458404	0.283729	0.616789	0.222437	Cis	16.84	6.45855e-08	chr9	133278724	chr9	133351755	133356676	73031	NCI-H460_ENCODE2012, H1_mesendoderm_cells_Dixon2015, GM12878_Rao2014, T47D_ENCODE2012, RPMI7951_ENCODE2012, Cortical_plate_neurons_Won2016, Germinal_zone_neurons_Won2016, IMR90_Jin2013, A549_ENCODE2012, LNCaP_clone_FGC_ENCODE2012, H1_hESCs_Dixon2015, Brain_astrocyte_ENCODE2012, GM12878_Schmitt2016, H1_mesenchymal_stem_cells_Dixon2015, HepG2_ENCODE2012, Peripheral_blood_T_cells_Kloetgen2019, Left_…	0.5, 1.0, 1.0, 1.0, 0.5, 0.67, 0.33, 0.17, 1.0, 1.0, 0.5, 1.0, 0.5, 0.5, 1.0, 0.5, 1.0, 0.5, 0.5, 0.5, 0.5, 0.22, 0.14, 0.25, 0.5, 0.4, 0.17, 1.0	41.6042	Thyroid	67.2069	Brain_Cerebellum	26.266
rs579459	ENSG00000148290.9	SURF1	Brain_Cerebellum	0.00165045	0.903697	0.573312	1.39089	0.236842	Cis	16.84	3.62899e-07	chr9	133278724	chr9	133351755	133356676	73031	NCI-H460_ENCODE2012, H1_mesendoderm_cells_Dixon2015, GM12878_Rao2014, T47D_ENCODE2012, RPMI7951_ENCODE2012, Cortical_plate_neurons_Won2016, Germinal_zone_neurons_Won2016, IMR90_Jin2013, A549_ENCODE2012, LNCaP_clone_FGC_ENCODE2012, H1_hESCs_Dixon2015, Brain_astrocyte_ENCODE2012, GM12878_Schmitt2016, H1_mesenchymal_stem_cells_Dixon2015, HepG2_ENCODE2012, Peripheral_blood_T_cells_Kloetgen2019, Left_…	0.5, 1.0, 1.0, 1.0, 0.5, 0.67, 0.33, 0.17, 1.0, 1.0, 0.5, 1.0, 0.5, 0.5, 1.0, 0.5, 1.0, 0.5, 0.5, 0.5, 0.5, 0.22, 0.14, 0.25, 0.5, 0.4, 0.17, 1.0	26.266	Thyroid	67.2069	Brain_Cerebellum	26.266
rs12982646	ENSG00000129946.10	SHC2	Muscle_Skeletal	3.45358e-05	0.536142	0.37354	0.716803	0.259207	Cis	166.03	5.73436e-09	chr19	499978	chr19	416583	460996	38982	Caki2_ENCODE2012, Germinal_zone_neurons_Won2016, HepG2_ENCODE2012, SK-MEL-5_ENCODE2012, H1_hESCs_Jin2013, GM12878_Schmitt2016, GM12878_Rao2014, A549_ENCODE2012, H1_trophectoderm_cells_Dixon2015, LNCaP_clone_FGC_ENCODE2012, IMR90_Dixon2012, SK-N-DZ_ENCODE2012, Brain_astrocyte_ENCODE2012, Left_ventricle_cells_Schmitt2016, SK-N-MC_ENCODE2012, Brain_microvascular_endothelial_cells_ENCODE2012, Liver_c…	1.5, 4.67, 5.0, 4.5, 3.0, 2.5, 5.0, 2.5, 2.0, 4.0, 2.0, 3.0, 5.0, 1.0, 1.5, 1.0, 3.0, 1.5, 5.0, 4.0, 3.0, 1.33, 3.0, 2.0, 2.5, 0.5, 2.5, 3.0, 1.5, 2.0, 2.0, 3.0, 2.0, 0.5, 0.5, 0.5, 1.0, 0.5, 0.5, 3.29, 2.0, 5.0, 3.04, 8.17, 11.5, 4.17, 5.2, 11.0, 2.0, 1.0, 2.67, 0.67, 1.0, 1.5, 8.0, 2.33	5.1206	Pituitary	137.934	Cells_EBV-transformed_lymphocytes	0.121293
rs12982646	ENSG00000129946.10	SHC2	Artery_Aorta	0.00804059	0.606564	0.417526	0.810039	0.26615	Cis	166.03	2.06792e-06	chr19	499978	chr19	416583	460996	38982	Caki2_ENCODE2012, Germinal_zone_neurons_Won2016, HepG2_ENCODE2012, SK-MEL-5_ENCODE2012, H1_hESCs_Jin2013, GM12878_Schmitt2016, GM12878_Rao2014, A549_ENCODE2012, H1_trophectoderm_cells_Dixon2015, LNCaP_clone_FGC_ENCODE2012, IMR90_Dixon2012, SK-N-DZ_ENCODE2012, Brain_astrocyte_ENCODE2012, Left_ventricle_cells_Schmitt2016, SK-N-MC_ENCODE2012, Brain_microvascular_endothelial_cells_ENCODE2012, Liver_c…	1.5, 4.67, 5.0, 4.5, 3.0, 2.5, 5.0, 2.5, 2.0, 4.0, 2.0, 3.0, 5.0, 1.0, 1.5, 1.0, 3.0, 1.5, 5.0, 4.0, 3.0, 1.33, 3.0, 2.0, 2.5, 0.5, 2.5, 3.0, 1.5, 2.0, 2.0, 3.0, 2.0, 0.5, 0.5, 0.5, 1.0, 0.5, 0.5, 3.29, 2.0, 5.0, 3.04, 8.17, 11.5, 4.17, 5.2, 11.0, 2.0, 1.0, 2.67, 0.67, 1.0, 1.5, 8.0, 2.33	18.3679	Pituitary	137.934	Cells_EBV-transformed_lymphocytes	0.121293
rs12982646	ENSG00000129946.10	SHC2	Skin_Sun_Exposed_Lower_leg	1.06709e-10	0.707677	0.566714	0.852596	0.257851	Cis	166.03	9.50284e-15	chr19	499978	chr19	416583	460996	38982	Caki2_ENCODE2012, Germinal_zone_neurons_Won2016, HepG2_ENCODE2012, SK-MEL-5_ENCODE2012, H1_hESCs_Jin2013, GM12878_Schmitt2016, GM12878_Rao2014, A549_ENCODE2012, H1_trophectoderm_cells_Dixon2015, LNCaP_clone_FGC_ENCODE2012, IMR90_Dixon2012, SK-N-DZ_ENCODE2012, Brain_astrocyte_ENCODE2012, Left_ventricle_cells_Schmitt2016, SK-N-MC_ENCODE2012, Brain_microvascular_endothelial_cells_ENCODE2012, Liver_c…	1.5, 4.67, 5.0, 4.5, 3.0, 2.5, 5.0, 2.5, 2.0, 4.0, 2.0, 3.0, 5.0, 1.0, 1.5, 1.0, 3.0, 1.5, 5.0, 4.0, 3.0, 1.33, 3.0, 2.0, 2.5, 0.5, 2.5, 3.0, 1.5, 2.0, 2.0, 3.0, 2.0, 0.5, 0.5, 0.5, 1.0, 0.5, 0.5, 3.29, 2.0, 5.0, 3.04, 8.17, 11.5, 4.17, 5.2, 11.0, 2.0, 1.0, 2.67, 0.67, 1.0, 1.5, 8.0, 2.33	20.9636	Pituitary	137.934	Cells_EBV-transformed_lymphocytes	0.121293
rs12982646	ENSG00000129946.10	SHC2	Esophagus_Gastroesophageal_Junction	2.45502e-06	0.687385	0.535182	0.881535	0.25	Cis	166.03	3.48468e-10	chr19	499978	chr19	416583	460996	38982	Caki2_ENCODE2012, Germinal_zone_neurons_Won2016, HepG2_ENCODE2012, SK-MEL-5_ENCODE2012, H1_hESCs_Jin2013, GM12878_Schmitt2016, GM12878_Rao2014, A549_ENCODE2012, H1_trophectoderm_cells_Dixon2015, LNCaP_clone_FGC_ENCODE2012, IMR90_Dixon2012, SK-N-DZ_ENCODE2012, Brain_astrocyte_ENCODE2012, Left_ventricle_cells_Schmitt2016, SK-N-MC_ENCODE2012, Brain_microvascular_endothelial_cells_ENCODE2012, Liver_c…	1.5, 4.67, 5.0, 4.5, 3.0, 2.5, 5.0, 2.5, 2.0, 4.0, 2.0, 3.0, 5.0, 1.0, 1.5, 1.0, 3.0, 1.5, 5.0, 4.0, 3.0, 1.33, 3.0, 2.0, 2.5, 0.5, 2.5, 3.0, 1.5, 2.0, 2.0, 3.0, 2.0, 0.5, 0.5, 0.5, 1.0, 0.5, 0.5, 3.29, 2.0, 5.0, 3.04, 8.17, 11.5, 4.17, 5.2, 11.0, 2.0, 1.0, 2.67, 0.67, 1.0, 1.5, 8.0, 2.33	39.388	Pituitary	137.934	Cells_EBV-transformed_lymphocytes	0.121293
rs12982646	ENSG00000129946.10	SHC2	Adipose_Subcutaneous	1.52173e-16	0.814769	0.657718	0.963301	0.267642	Cis	166.03	8.52032e-21	chr19	499978	chr19	416583	460996	38982	Caki2_ENCODE2012, Germinal_zone_neurons_Won2016, HepG2_ENCODE2012, SK-MEL-5_ENCODE2012, H1_hESCs_Jin2013, GM12878_Schmitt2016, GM12878_Rao2014, A549_ENCODE2012, H1_trophectoderm_cells_Dixon2015, LNCaP_clone_FGC_ENCODE2012, IMR90_Dixon2012, SK-N-DZ_ENCODE2012, Brain_astrocyte_ENCODE2012, Left_ventricle_cells_Schmitt2016, SK-N-MC_ENCODE2012, Brain_microvascular_endothelial_cells_ENCODE2012, Liver_c…	1.5, 4.67, 5.0, 4.5, 3.0, 2.5, 5.0, 2.5, 2.0, 4.0, 2.0, 3.0, 5.0, 1.0, 1.5, 1.0, 3.0, 1.5, 5.0, 4.0, 3.0, 1.33, 3.0, 2.0, 2.5, 0.5, 2.5, 3.0, 1.5, 2.0, 2.0, 3.0, 2.0, 0.5, 0.5, 0.5, 1.0, 0.5, 0.5, 3.29, 2.0, 5.0, 3.04, 8.17, 11.5, 4.17, 5.2, 11.0, 2.0, 1.0, 2.67, 0.67, 1.0, 1.5, 8.0, 2.33	30.4994	Pituitary	137.934	Cells_EBV-transformed_lymphocytes	0.121293
rs12982646	ENSG00000129946.10	SHC2	Breast_Mammary_Tissue	4.48826e-06	0.777522	0.590571	0.950485	0.247475	Cis	166.03	6.62084e-10	chr19	499978	chr19	416583	460996	38982	Caki2_ENCODE2012, Germinal_zone_neurons_Won2016, HepG2_ENCODE2012, SK-MEL-5_ENCODE2012, H1_hESCs_Jin2013, GM12878_Schmitt2016, GM12878_Rao2014, A549_ENCODE2012, H1_trophectoderm_cells_Dixon2015, LNCaP_clone_FGC_ENCODE2012, IMR90_Dixon2012, SK-N-DZ_ENCODE2012, Brain_astrocyte_ENCODE2012, Left_ventricle_cells_Schmitt2016, SK-N-MC_ENCODE2012, Brain_microvascular_endothelial_cells_ENCODE2012, Liver_c…	1.5, 4.67, 5.0, 4.5, 3.0, 2.5, 5.0, 2.5, 2.0, 4.0, 2.0, 3.0, 5.0, 1.0, 1.5, 1.0, 3.0, 1.5, 5.0, 4.0, 3.0, 1.33, 3.0, 2.0, 2.5, 0.5, 2.5, 3.0, 1.5, 2.0, 2.0, 3.0, 2.0, 0.5, 0.5, 0.5, 1.0, 0.5, 0.5, 3.29, 2.0, 5.0, 3.04, 8.17, 11.5, 4.17, 5.2, 11.0, 2.0, 1.0, 2.67, 0.67, 1.0, 1.5, 8.0, 2.33	49.4129	Pituitary	137.934	Cells_EBV-transformed_lymphocytes	0.121293
rs12982646	ENSG00000129946.10	SHC2	Adipose_Visceral_Omentum	5.60568e-07	0.532412	0.364178	0.667963	0.259062	Cis	166.03	7.28035e-11	chr19	499978	chr19	416583	460996	38982	Caki2_ENCODE2012, Germinal_zone_neurons_Won2016, HepG2_ENCODE2012, SK-MEL-5_ENCODE2012, H1_hESCs_Jin2013, GM12878_Schmitt2016, GM12878_Rao2014, A549_ENCODE2012, H1_trophectoderm_cells_Dixon2015, LNCaP_clone_FGC_ENCODE2012, IMR90_Dixon2012, SK-N-DZ_ENCODE2012, Brain_astrocyte_ENCODE2012, Left_ventricle_cells_Schmitt2016, SK-N-MC_ENCODE2012, Brain_microvascular_endothelial_cells_ENCODE2012, Liver_c…	1.5, 4.67, 5.0, 4.5, 3.0, 2.5, 5.0, 2.5, 2.0, 4.0, 2.0, 3.0, 5.0, 1.0, 1.5, 1.0, 3.0, 1.5, 5.0, 4.0, 3.0, 1.33, 3.0, 2.0, 2.5, 0.5, 2.5, 3.0, 1.5, 2.0, 2.0, 3.0, 2.0, 0.5, 0.5, 0.5, 1.0, 0.5, 0.5, 3.29, 2.0, 5.0, 3.04, 8.17, 11.5, 4.17, 5.2, 11.0, 2.0, 1.0, 2.67, 0.67, 1.0, 1.5, 8.0, 2.33	39.3738	Pituitary	137.934	Cells_EBV-transformed_lymphocytes	0.121293
rs12982646	ENSG00000129946.10	SHC2	Colon_Sigmoid	0.000249614	0.513424	0.345716	0.66356	0.257862	Cis	166.03	4.75805e-08	chr19	499978	chr19	416583	460996	38982	Caki2_ENCODE2012, Germinal_zone_neurons_Won2016, HepG2_ENCODE2012, SK-MEL-5_ENCODE2012, H1_hESCs_Jin2013, GM12878_Schmitt2016, GM12878_Rao2014, A549_ENCODE2012, H1_trophectoderm_cells_Dixon2015, LNCaP_clone_FGC_ENCODE2012, IMR90_Dixon2012, SK-N-DZ_ENCODE2012, Brain_astrocyte_ENCODE2012, Left_ventricle_cells_Schmitt2016, SK-N-MC_ENCODE2012, Brain_microvascular_endothelial_cells_ENCODE2012, Liver_c…	1.5, 4.67, 5.0, 4.5, 3.0, 2.5, 5.0, 2.5, 2.0, 4.0, 2.0, 3.0, 5.0, 1.0, 1.5, 1.0, 3.0, 1.5, 5.0, 4.0, 3.0, 1.33, 3.0, 2.0, 2.5, 0.5, 2.5, 3.0, 1.5, 2.0, 2.0, 3.0, 2.0, 0.5, 0.5, 0.5, 1.0, 0.5, 0.5, 3.29, 2.0, 5.0, 3.04, 8.17, 11.5, 4.17, 5.2, 11.0, 2.0, 1.0, 2.67, 0.67, 1.0, 1.5, 8.0, 2.33	55.9993	Pituitary	137.934	Cells_EBV-transformed_lymphocytes	0.121293
rs12982646	ENSG00000129946.10	SHC2	Esophagus_Mucosa	6.83103e-08	0.445763	0.335067	0.574319	0.269618	Cis	166.03	7.93723e-12	chr19	499978	chr19	416583	460996	38982	Caki2_ENCODE2012, Germinal_zone_neurons_Won2016, HepG2_ENCODE2012, SK-MEL-5_ENCODE2012, H1_hESCs_Jin2013, GM12878_Schmitt2016, GM12878_Rao2014, A549_ENCODE2012, H1_trophectoderm_cells_Dixon2015, LNCaP_clone_FGC_ENCODE2012, IMR90_Dixon2012, SK-N-DZ_ENCODE2012, Brain_astrocyte_ENCODE2012, Left_ventricle_cells_Schmitt2016, SK-N-MC_ENCODE2012, Brain_microvascular_endothelial_cells_ENCODE2012, Liver_c…	1.5, 4.67, 5.0, 4.5, 3.0, 2.5, 5.0, 2.5, 2.0, 4.0, 2.0, 3.0, 5.0, 1.0, 1.5, 1.0, 3.0, 1.5, 5.0, 4.0, 3.0, 1.33, 3.0, 2.0, 2.5, 0.5, 2.5, 3.0, 1.5, 2.0, 2.0, 3.0, 2.0, 0.5, 0.5, 0.5, 1.0, 0.5, 0.5, 3.29, 2.0, 5.0, 3.04, 8.17, 11.5, 4.17, 5.2, 11.0, 2.0, 1.0, 2.67, 0.67, 1.0, 1.5, 8.0, 2.33	8.99301	Pituitary	137.934	Cells_EBV-transformed_lymphocytes	0.121293
rs12982646	ENSG00000129946.10	SHC2	Artery_Tibial	1.88578e-08	0.477478	0.362362	0.588215	0.265411	Cis	166.03	2.06515e-12	chr19	499978	chr19	416583	460996	38982	Caki2_ENCODE2012, Germinal_zone_neurons_Won2016, HepG2_ENCODE2012, SK-MEL-5_ENCODE2012, H1_hESCs_Jin2013, GM12878_Schmitt2016, GM12878_Rao2014, A549_ENCODE2012, H1_trophectoderm_cells_Dixon2015, LNCaP_clone_FGC_ENCODE2012, IMR90_Dixon2012, SK-N-DZ_ENCODE2012, Brain_astrocyte_ENCODE2012, Left_ventricle_cells_Schmitt2016, SK-N-MC_ENCODE2012, Brain_microvascular_endothelial_cells_ENCODE2012, Liver_c…	1.5, 4.67, 5.0, 4.5, 3.0, 2.5, 5.0, 2.5, 2.0, 4.0, 2.0, 3.0, 5.0, 1.0, 1.5, 1.0, 3.0, 1.5, 5.0, 4.0, 3.0, 1.33, 3.0, 2.0, 2.5, 0.5, 2.5, 3.0, 1.5, 2.0, 2.0, 3.0, 2.0, 0.5, 0.5, 0.5, 1.0, 0.5, 0.5, 3.29, 2.0, 5.0, 3.04, 8.17, 11.5, 4.17, 5.2, 11.0, 2.0, 1.0, 2.67, 0.67, 1.0, 1.5, 8.0, 2.33	6.4739	Pituitary	137.934	Cells_EBV-transformed_lymphocytes	0.121293
rs12982646	ENSG00000129946.10	SHC2	Nerve_Tibial	6.31819e-07	0.550191	0.381532	0.713888	0.258459	Cis	166.03	8.27578e-11	chr19	499978	chr19	416583	460996	38982	Caki2_ENCODE2012, Germinal_zone_neurons_Won2016, HepG2_ENCODE2012, SK-MEL-5_ENCODE2012, H1_hESCs_Jin2013, GM12878_Schmitt2016, GM12878_Rao2014, A549_ENCODE2012, H1_trophectoderm_cells_Dixon2015, LNCaP_clone_FGC_ENCODE2012, IMR90_Dixon2012, SK-N-DZ_ENCODE2012, Brain_astrocyte_ENCODE2012, Left_ventricle_cells_Schmitt2016, SK-N-MC_ENCODE2012, Brain_microvascular_endothelial_cells_ENCODE2012, Liver_c…	1.5, 4.67, 5.0, 4.5, 3.0, 2.5, 5.0, 2.5, 2.0, 4.0, 2.0, 3.0, 5.0, 1.0, 1.5, 1.0, 3.0, 1.5, 5.0, 4.0, 3.0, 1.33, 3.0, 2.0, 2.5, 0.5, 2.5, 3.0, 1.5, 2.0, 2.0, 3.0, 2.0, 0.5, 0.5, 0.5, 1.0, 0.5, 0.5, 3.29, 2.0, 5.0, 3.04, 8.17, 11.5, 4.17, 5.2, 11.0, 2.0, 1.0, 2.67, 0.67, 1.0, 1.5, 8.0, 2.33	31.0499	Pituitary	137.934	Cells_EBV-transformed_lymphocytes	0.121293
rs12982646	ENSG00000129946.10	SHC2	Thyroid	0.000240556	0.425659	0.284656	0.56014	0.273519	Cis	166.03	4.56864e-08	chr19	499978	chr19	416583	460996	38982	Caki2_ENCODE2012, Germinal_zone_neurons_Won2016, HepG2_ENCODE2012, SK-MEL-5_ENCODE2012, H1_hESCs_Jin2013, GM12878_Schmitt2016, GM12878_Rao2014, A549_ENCODE2012, H1_trophectoderm_cells_Dixon2015, LNCaP_clone_FGC_ENCODE2012, IMR90_Dixon2012, SK-N-DZ_ENCODE2012, Brain_astrocyte_ENCODE2012, Left_ventricle_cells_Schmitt2016, SK-N-MC_ENCODE2012, Brain_microvascular_endothelial_cells_ENCODE2012, Liver_c…	1.5, 4.67, 5.0, 4.5, 3.0, 2.5, 5.0, 2.5, 2.0, 4.0, 2.0, 3.0, 5.0, 1.0, 1.5, 1.0, 3.0, 1.5, 5.0, 4.0, 3.0, 1.33, 3.0, 2.0, 2.5, 0.5, 2.5, 3.0, 1.5, 2.0, 2.0, 3.0, 2.0, 0.5, 0.5, 0.5, 1.0, 0.5, 0.5, 3.29, 2.0, 5.0, 3.04, 8.17, 11.5, 4.17, 5.2, 11.0, 2.0, 1.0, 2.67, 0.67, 1.0, 1.5, 8.0, 2.33	108.118	Pituitary	137.934	Cells_EBV-transformed_lymphocytes	0.121293
rs12982646	ENSG00000129946.10	SHC2	Heart_Left_Ventricle	0.0192387	0.22168	0.10409	0.343867	0.264249	Cis	166.03	5.44749e-06	chr19	499978	chr19	416583	460996	38982	Caki2_ENCODE2012, Germinal_zone_neurons_Won2016, HepG2_ENCODE2012, SK-MEL-5_ENCODE2012, H1_hESCs_Jin2013, GM12878_Schmitt2016, GM12878_Rao2014, A549_ENCODE2012, H1_trophectoderm_cells_Dixon2015, LNCaP_clone_FGC_ENCODE2012, IMR90_Dixon2012, SK-N-DZ_ENCODE2012, Brain_astrocyte_ENCODE2012, Left_ventricle_cells_Schmitt2016, SK-N-MC_ENCODE2012, Brain_microvascular_endothelial_cells_ENCODE2012, Liver_c…	1.5, 4.67, 5.0, 4.5, 3.0, 2.5, 5.0, 2.5, 2.0, 4.0, 2.0, 3.0, 5.0, 1.0, 1.5, 1.0, 3.0, 1.5, 5.0, 4.0, 3.0, 1.33, 3.0, 2.0, 2.5, 0.5, 2.5, 3.0, 1.5, 2.0, 2.0, 3.0, 2.0, 0.5, 0.5, 0.5, 1.0, 0.5, 0.5, 3.29, 2.0, 5.0, 3.04, 8.17, 11.5, 4.17, 5.2, 11.0, 2.0, 1.0, 2.67, 0.67, 1.0, 1.5, 8.0, 2.33	13.4536	Pituitary	137.934	Cells_EBV-transformed_lymphocytes	0.121293
rs12982646	ENSG00000129946.10	SHC2	Adrenal_Gland	1.24662e-06	1.01107	0.790761	1.23853	0.293991	Cis	166.03	1.6988e-10	chr19	499978	chr19	416583	460996	38982	Caki2_ENCODE2012, Germinal_zone_neurons_Won2016, HepG2_ENCODE2012, SK-MEL-5_ENCODE2012, H1_hESCs_Jin2013, GM12878_Schmitt2016, GM12878_Rao2014, A549_ENCODE2012, H1_trophectoderm_cells_Dixon2015, LNCaP_clone_FGC_ENCODE2012, IMR90_Dixon2012, SK-N-DZ_ENCODE2012, Brain_astrocyte_ENCODE2012, Left_ventricle_cells_Schmitt2016, SK-N-MC_ENCODE2012, Brain_microvascular_endothelial_cells_ENCODE2012, Liver_c…	1.5, 4.67, 5.0, 4.5, 3.0, 2.5, 5.0, 2.5, 2.0, 4.0, 2.0, 3.0, 5.0, 1.0, 1.5, 1.0, 3.0, 1.5, 5.0, 4.0, 3.0, 1.33, 3.0, 2.0, 2.5, 0.5, 2.5, 3.0, 1.5, 2.0, 2.0, 3.0, 2.0, 0.5, 0.5, 0.5, 1.0, 0.5, 0.5, 3.29, 2.0, 5.0, 3.04, 8.17, 11.5, 4.17, 5.2, 11.0, 2.0, 1.0, 2.67, 0.67, 1.0, 1.5, 8.0, 2.33	34.6817	Pituitary	137.934	Cells_EBV-transformed_lymphocytes	0.121293
rs12982646	ENSG00000129946.10	SHC2	Esophagus_Muscularis	2.52763e-09	0.57499	0.441185	0.729083	0.280645	Cis	166.03	2.55192e-13	chr19	499978	chr19	416583	460996	38982	Caki2_ENCODE2012, Germinal_zone_neurons_Won2016, HepG2_ENCODE2012, SK-MEL-5_ENCODE2012, H1_hESCs_Jin2013, GM12878_Schmitt2016, GM12878_Rao2014, A549_ENCODE2012, H1_trophectoderm_cells_Dixon2015, LNCaP_clone_FGC_ENCODE2012, IMR90_Dixon2012, SK-N-DZ_ENCODE2012, Brain_astrocyte_ENCODE2012, Left_ventricle_cells_Schmitt2016, SK-N-MC_ENCODE2012, Brain_microvascular_endothelial_cells_ENCODE2012, Liver_c…	1.5, 4.67, 5.0, 4.5, 3.0, 2.5, 5.0, 2.5, 2.0, 4.0, 2.0, 3.0, 5.0, 1.0, 1.5, 1.0, 3.0, 1.5, 5.0, 4.0, 3.0, 1.33, 3.0, 2.0, 2.5, 0.5, 2.5, 3.0, 1.5, 2.0, 2.0, 3.0, 2.0, 0.5, 0.5, 0.5, 1.0, 0.5, 0.5, 3.29, 2.0, 5.0, 3.04, 8.17, 11.5, 4.17, 5.2, 11.0, 2.0, 1.0, 2.67, 0.67, 1.0, 1.5, 8.0, 2.33	33.7564	Pituitary	137.934	Cells_EBV-transformed_lymphocytes	0.121293
rs12982646	ENSG00000129946.10	SHC2	Brain_Spinal_cord_cervical_c-1	1.70264e-06	0.937216	0.725801	1.16686	0.281746	Cis	166.03	2.37144e-10	chr19	499978	chr19	416583	460996	38982	Caki2_ENCODE2012, Germinal_zone_neurons_Won2016, HepG2_ENCODE2012, SK-MEL-5_ENCODE2012, H1_hESCs_Jin2013, GM12878_Schmitt2016, GM12878_Rao2014, A549_ENCODE2012, H1_trophectoderm_cells_Dixon2015, LNCaP_clone_FGC_ENCODE2012, IMR90_Dixon2012, SK-N-DZ_ENCODE2012, Brain_astrocyte_ENCODE2012, Left_ventricle_cells_Schmitt2016, SK-N-MC_ENCODE2012, Brain_microvascular_endothelial_cells_ENCODE2012, Liver_c…	1.5, 4.67, 5.0, 4.5, 3.0, 2.5, 5.0, 2.5, 2.0, 4.0, 2.0, 3.0, 5.0, 1.0, 1.5, 1.0, 3.0, 1.5, 5.0, 4.0, 3.0, 1.33, 3.0, 2.0, 2.5, 0.5, 2.5, 3.0, 1.5, 2.0, 2.0, 3.0, 2.0, 0.5, 0.5, 0.5, 1.0, 0.5, 0.5, 3.29, 2.0, 5.0, 3.04, 8.17, 11.5, 4.17, 5.2, 11.0, 2.0, 1.0, 2.67, 0.67, 1.0, 1.5, 8.0, 2.33	24.8896	Pituitary	137.934	Cells_EBV-transformed_lymphocytes	0.121293
rs12982646	ENSG00000129946.10	SHC2	Artery_Coronary	0.0447747	0.419084	0.282862	0.600153	0.262911	Cis	166.03	1.4296e-05	chr19	499978	chr19	416583	460996	38982	Caki2_ENCODE2012, Germinal_zone_neurons_Won2016, HepG2_ENCODE2012, SK-MEL-5_ENCODE2012, H1_hESCs_Jin2013, GM12878_Schmitt2016, GM12878_Rao2014, A549_ENCODE2012, H1_trophectoderm_cells_Dixon2015, LNCaP_clone_FGC_ENCODE2012, IMR90_Dixon2012, SK-N-DZ_ENCODE2012, Brain_astrocyte_ENCODE2012, Left_ventricle_cells_Schmitt2016, SK-N-MC_ENCODE2012, Brain_microvascular_endothelial_cells_ENCODE2012, Liver_c…	1.5, 4.67, 5.0, 4.5, 3.0, 2.5, 5.0, 2.5, 2.0, 4.0, 2.0, 3.0, 5.0, 1.0, 1.5, 1.0, 3.0, 1.5, 5.0, 4.0, 3.0, 1.33, 3.0, 2.0, 2.5, 0.5, 2.5, 3.0, 1.5, 2.0, 2.0, 3.0, 2.0, 0.5, 0.5, 0.5, 1.0, 0.5, 0.5, 3.29, 2.0, 5.0, 3.04, 8.17, 11.5, 4.17, 5.2, 11.0, 2.0, 1.0, 2.67, 0.67, 1.0, 1.5, 8.0, 2.33	17.2756	Pituitary	137.934	Cells_EBV-transformed_lymphocytes	0.121293
rs12982646	ENSG00000129946.10	SHC2	Skin_Not_Sun_Exposed_Suprapubic	0.000529869	0.520643	0.388747	0.678388	0.270793	Cis	166.03	1.0617e-07	chr19	499978	chr19	416583	460996	38982	Caki2_ENCODE2012, Germinal_zone_neurons_Won2016, HepG2_ENCODE2012, SK-MEL-5_ENCODE2012, H1_hESCs_Jin2013, GM12878_Schmitt2016, GM12878_Rao2014, A549_ENCODE2012, H1_trophectoderm_cells_Dixon2015, LNCaP_clone_FGC_ENCODE2012, IMR90_Dixon2012, SK-N-DZ_ENCODE2012, Brain_astrocyte_ENCODE2012, Left_ventricle_cells_Schmitt2016, SK-N-MC_ENCODE2012, Brain_microvascular_endothelial_cells_ENCODE2012, Liver_c…	1.5, 4.67, 5.0, 4.5, 3.0, 2.5, 5.0, 2.5, 2.0, 4.0, 2.0, 3.0, 5.0, 1.0, 1.5, 1.0, 3.0, 1.5, 5.0, 4.0, 3.0, 1.33, 3.0, 2.0, 2.5, 0.5, 2.5, 3.0, 1.5, 2.0, 2.0, 3.0, 2.0, 0.5, 0.5, 0.5, 1.0, 0.5, 0.5, 3.29, 2.0, 5.0, 3.04, 8.17, 11.5, 4.17, 5.2, 11.0, 2.0, 1.0, 2.67, 0.67, 1.0, 1.5, 8.0, 2.33	25.4175	Pituitary	137.934	Cells_EBV-transformed_lymphocytes	0.121293
rs12982646	ENSG00000266933.2	AC005775.2	Muscle_Skeletal	1.04713e-11	0.84895	0.691279	1.0025	0.259207	Cis	263.33	8.48279e-16	chr19	499978	chr19	490046	507496	0	IMR90_Jin2013, Bladder_cells_Schmitt2016, Brain_microvascular_endothelial_cells_ENCODE2012, Spleen_cells_Schmitt2016, H1_hESCs_Jin2013, T_cells_of_acute_lymphoblastic_leukemia_Kloetgen2019, Pancreas_cells_Schmitt2016, GM12878_Rao2014, H1_mesenchymal_stem_cells_Dixon2015, G401_ENCODE2012, H1_mesendoderm_cells_Dixon2015, SK-N-MC_ENCODE2012, Cortical_plate_neurons_Won2016, Germinal_zone_neurons_Won2…	1.0, 1.0, 1.0, 1.0, 1.0, 1.0, 1.0, 1.0, 1.0, 1.0, 1.0, 1.0, 1.0, 1.0, 1.0, 1.0, 1.0, 1.0, 1.0, 1.0, 1.0, 1.0, 1.0, 0.67, 1.0, 1.0, 1.0, 1.0, 1.0, 0.5, 1.0, 1.0, 1.0, 0.5, 1.0, 1.0, 1.0, 1.0, 1.0, 1.0, 1.0, 1.0, 1.0, 1.0, 0.5, 7.25, 13.57, 11.67, 14.09, 19.62, 25.83, 20.0, 12.8, 9.0, 6.5, 25.0, 11.0, 8.5, 5.5, 6.0, 4.0, 1.0, 13.5, 5.33	0.509011	Testis	5.31484	Pancreas	0.204693
rs12982646	ENSG00000266933.2	AC005775.2	Brain_Caudate_basal_ganglia	8.07835e-05	1.07804	0.790136	1.36639	0.252577	Cis	263.33	1.41988e-08	chr19	499978	chr19	490046	507496	0	IMR90_Jin2013, Bladder_cells_Schmitt2016, Brain_microvascular_endothelial_cells_ENCODE2012, Spleen_cells_Schmitt2016, H1_hESCs_Jin2013, T_cells_of_acute_lymphoblastic_leukemia_Kloetgen2019, Pancreas_cells_Schmitt2016, GM12878_Rao2014, H1_mesenchymal_stem_cells_Dixon2015, G401_ENCODE2012, H1_mesendoderm_cells_Dixon2015, SK-N-MC_ENCODE2012, Cortical_plate_neurons_Won2016, Germinal_zone_neurons_Won2…	1.0, 1.0, 1.0, 1.0, 1.0, 1.0, 1.0, 1.0, 1.0, 1.0, 1.0, 1.0, 1.0, 1.0, 1.0, 1.0, 1.0, 1.0, 1.0, 1.0, 1.0, 1.0, 1.0, 0.67, 1.0, 1.0, 1.0, 1.0, 1.0, 0.5, 1.0, 1.0, 1.0, 0.5, 1.0, 1.0, 1.0, 1.0, 1.0, 1.0, 1.0, 1.0, 1.0, 1.0, 0.5, 7.25, 13.57, 11.67, 14.09, 19.62, 25.83, 20.0, 12.8, 9.0, 6.5, 25.0, 11.0, 8.5, 5.5, 6.0, 4.0, 1.0, 13.5, 5.33	1.07747	Testis	5.31484	Pancreas	0.204693
rs12982646	ENSG00000266933.2	AC005775.2	Artery_Aorta	6.63169e-06	0.765993	0.475571	0.943225	0.26615	Cis	263.33	9.99484e-10	chr19	499978	chr19	490046	507496	0	IMR90_Jin2013, Bladder_cells_Schmitt2016, Brain_microvascular_endothelial_cells_ENCODE2012, Spleen_cells_Schmitt2016, H1_hESCs_Jin2013, T_cells_of_acute_lymphoblastic_leukemia_Kloetgen2019, Pancreas_cells_Schmitt2016, GM12878_Rao2014, H1_mesenchymal_stem_cells_Dixon2015, G401_ENCODE2012, H1_mesendoderm_cells_Dixon2015, SK-N-MC_ENCODE2012, Cortical_plate_neurons_Won2016, Germinal_zone_neurons_Won2…	1.0, 1.0, 1.0, 1.0, 1.0, 1.0, 1.0, 1.0, 1.0, 1.0, 1.0, 1.0, 1.0, 1.0, 1.0, 1.0, 1.0, 1.0, 1.0, 1.0, 1.0, 1.0, 1.0, 0.67, 1.0, 1.0, 1.0, 1.0, 1.0, 0.5, 1.0, 1.0, 1.0, 0.5, 1.0, 1.0, 1.0, 1.0, 1.0, 1.0, 1.0, 1.0, 1.0, 1.0, 0.5, 7.25, 13.57, 11.67, 14.09, 19.62, 25.83, 20.0, 12.8, 9.0, 6.5, 25.0, 11.0, 8.5, 5.5, 6.0, 4.0, 1.0, 13.5, 5.33	0.610623	Testis	5.31484	Pancreas	0.204693
rs12982646	ENSG00000266933.2	AC005775.2	Skin_Sun_Exposed_Lower_leg	1.12033e-05	0.65693	0.458243	0.8556	0.257851	Cis	263.33	1.73994e-09	chr19	499978	chr19	490046	507496	0	IMR90_Jin2013, Bladder_cells_Schmitt2016, Brain_microvascular_endothelial_cells_ENCODE2012, Spleen_cells_Schmitt2016, H1_hESCs_Jin2013, T_cells_of_acute_lymphoblastic_leukemia_Kloetgen2019, Pancreas_cells_Schmitt2016, GM12878_Rao2014, H1_mesenchymal_stem_cells_Dixon2015, G401_ENCODE2012, H1_mesendoderm_cells_Dixon2015, SK-N-MC_ENCODE2012, Cortical_plate_neurons_Won2016, Germinal_zone_neurons_Won2…	1.0, 1.0, 1.0, 1.0, 1.0, 1.0, 1.0, 1.0, 1.0, 1.0, 1.0, 1.0, 1.0, 1.0, 1.0, 1.0, 1.0, 1.0, 1.0, 1.0, 1.0, 1.0, 1.0, 0.67, 1.0, 1.0, 1.0, 1.0, 1.0, 0.5, 1.0, 1.0, 1.0, 0.5, 1.0, 1.0, 1.0, 1.0, 1.0, 1.0, 1.0, 1.0, 1.0, 1.0, 0.5, 7.25, 13.57, 11.67, 14.09, 19.62, 25.83, 20.0, 12.8, 9.0, 6.5, 25.0, 11.0, 8.5, 5.5, 6.0, 4.0, 1.0, 13.5, 5.33	0.68835	Testis	5.31484	Pancreas	0.204693
rs12982646	ENSG00000266933.2	AC005775.2	Stomach	5.84284e-05	0.943902	0.703124	1.23474	0.274691	Cis	263.33	1.00457e-08	chr19	499978	chr19	490046	507496	0	IMR90_Jin2013, Bladder_cells_Schmitt2016, Brain_microvascular_endothelial_cells_ENCODE2012, Spleen_cells_Schmitt2016, H1_hESCs_Jin2013, T_cells_of_acute_lymphoblastic_leukemia_Kloetgen2019, Pancreas_cells_Schmitt2016, GM12878_Rao2014, H1_mesenchymal_stem_cells_Dixon2015, G401_ENCODE2012, H1_mesendoderm_cells_Dixon2015, SK-N-MC_ENCODE2012, Cortical_plate_neurons_Won2016, Germinal_zone_neurons_Won2…	1.0, 1.0, 1.0, 1.0, 1.0, 1.0, 1.0, 1.0, 1.0, 1.0, 1.0, 1.0, 1.0, 1.0, 1.0, 1.0, 1.0, 1.0, 1.0, 1.0, 1.0, 1.0, 1.0, 0.67, 1.0, 1.0, 1.0, 1.0, 1.0, 0.5, 1.0, 1.0, 1.0, 0.5, 1.0, 1.0, 1.0, 1.0, 1.0, 1.0, 1.0, 1.0, 1.0, 1.0, 0.5, 7.25, 13.57, 11.67, 14.09, 19.62, 25.83, 20.0, 12.8, 9.0, 6.5, 25.0, 11.0, 8.5, 5.5, 6.0, 4.0, 1.0, 13.5, 5.33	0.459278	Testis	5.31484	Pancreas	0.204693
rs12982646	ENSG00000266933.2	AC005775.2	Esophagus_Gastroesophageal_Junction	2.72559e-07	1.26334	1.01816	1.53443	0.25	Cis	263.33	3.39484e-11	chr19	499978	chr19	490046	507496	0	IMR90_Jin2013, Bladder_cells_Schmitt2016, Brain_microvascular_endothelial_cells_ENCODE2012, Spleen_cells_Schmitt2016, H1_hESCs_Jin2013, T_cells_of_acute_lymphoblastic_leukemia_Kloetgen2019, Pancreas_cells_Schmitt2016, GM12878_Rao2014, H1_mesenchymal_stem_cells_Dixon2015, G401_ENCODE2012, H1_mesendoderm_cells_Dixon2015, SK-N-MC_ENCODE2012, Cortical_plate_neurons_Won2016, Germinal_zone_neurons_Won2…	1.0, 1.0, 1.0, 1.0, 1.0, 1.0, 1.0, 1.0, 1.0, 1.0, 1.0, 1.0, 1.0, 1.0, 1.0, 1.0, 1.0, 1.0, 1.0, 1.0, 1.0, 1.0, 1.0, 0.67, 1.0, 1.0, 1.0, 1.0, 1.0, 0.5, 1.0, 1.0, 1.0, 0.5, 1.0, 1.0, 1.0, 1.0, 1.0, 1.0, 1.0, 1.0, 1.0, 1.0, 0.5, 7.25, 13.57, 11.67, 14.09, 19.62, 25.83, 20.0, 12.8, 9.0, 6.5, 25.0, 11.0, 8.5, 5.5, 6.0, 4.0, 1.0, 13.5, 5.33	0.635439	Testis	5.31484	Pancreas	0.204693
rs12982646	ENSG00000266933.2	AC005775.2	Adipose_Subcutaneous	9.8217e-10	0.965676	0.772308	1.15926	0.267642	Cis	263.33	9.53973e-14	chr19	499978	chr19	490046	507496	0	IMR90_Jin2013, Bladder_cells_Schmitt2016, Brain_microvascular_endothelial_cells_ENCODE2012, Spleen_cells_Schmitt2016, H1_hESCs_Jin2013, T_cells_of_acute_lymphoblastic_leukemia_Kloetgen2019, Pancreas_cells_Schmitt2016, GM12878_Rao2014, H1_mesenchymal_stem_cells_Dixon2015, G401_ENCODE2012, H1_mesendoderm_cells_Dixon2015, SK-N-MC_ENCODE2012, Cortical_plate_neurons_Won2016, Germinal_zone_neurons_Won2…	1.0, 1.0, 1.0, 1.0, 1.0, 1.0, 1.0, 1.0, 1.0, 1.0, 1.0, 1.0, 1.0, 1.0, 1.0, 1.0, 1.0, 1.0, 1.0, 1.0, 1.0, 1.0, 1.0, 0.67, 1.0, 1.0, 1.0, 1.0, 1.0, 0.5, 1.0, 1.0, 1.0, 0.5, 1.0, 1.0, 1.0, 1.0, 1.0, 1.0, 1.0, 1.0, 1.0, 1.0, 0.5, 7.25, 13.57, 11.67, 14.09, 19.62, 25.83, 20.0, 12.8, 9.0, 6.5, 25.0, 11.0, 8.5, 5.5, 6.0, 4.0, 1.0, 13.5, 5.33	0.754075	Testis	5.31484	Pancreas	0.204693
rs12982646	ENSG00000266933.2	AC005775.2	Breast_Mammary_Tissue	1.05625e-05	0.964843	0.747027	1.22036	0.247475	Cis	263.33	1.63572e-09	chr19	499978	chr19	490046	507496	0	IMR90_Jin2013, Bladder_cells_Schmitt2016, Brain_microvascular_endothelial_cells_ENCODE2012, Spleen_cells_Schmitt2016, H1_hESCs_Jin2013, T_cells_of_acute_lymphoblastic_leukemia_Kloetgen2019, Pancreas_cells_Schmitt2016, GM12878_Rao2014, H1_mesenchymal_stem_cells_Dixon2015, G401_ENCODE2012, H1_mesendoderm_cells_Dixon2015, SK-N-MC_ENCODE2012, Cortical_plate_neurons_Won2016, Germinal_zone_neurons_Won2…	1.0, 1.0, 1.0, 1.0, 1.0, 1.0, 1.0, 1.0, 1.0, 1.0, 1.0, 1.0, 1.0, 1.0, 1.0, 1.0, 1.0, 1.0, 1.0, 1.0, 1.0, 1.0, 1.0, 0.67, 1.0, 1.0, 1.0, 1.0, 1.0, 0.5, 1.0, 1.0, 1.0, 0.5, 1.0, 1.0, 1.0, 1.0, 1.0, 1.0, 1.0, 1.0, 1.0, 1.0, 0.5, 7.25, 13.57, 11.67, 14.09, 19.62, 25.83, 20.0, 12.8, 9.0, 6.5, 25.0, 11.0, 8.5, 5.5, 6.0, 4.0, 1.0, 13.5, 5.33	0.650087	Testis	5.31484	Pancreas	0.204693
rs12982646	ENSG00000266933.2	AC005775.2	Adipose_Visceral_Omentum	0.000338685	0.674951	0.398061	0.85109	0.259062	Cis	263.33	6.57922e-08	chr19	499978	chr19	490046	507496	0	IMR90_Jin2013, Bladder_cells_Schmitt2016, Brain_microvascular_endothelial_cells_ENCODE2012, Spleen_cells_Schmitt2016, H1_hESCs_Jin2013, T_cells_of_acute_lymphoblastic_leukemia_Kloetgen2019, Pancreas_cells_Schmitt2016, GM12878_Rao2014, H1_mesenchymal_stem_cells_Dixon2015, G401_ENCODE2012, H1_mesendoderm_cells_Dixon2015, SK-N-MC_ENCODE2012, Cortical_plate_neurons_Won2016, Germinal_zone_neurons_Won2…	1.0, 1.0, 1.0, 1.0, 1.0, 1.0, 1.0, 1.0, 1.0, 1.0, 1.0, 1.0, 1.0, 1.0, 1.0, 1.0, 1.0, 1.0, 1.0, 1.0, 1.0, 1.0, 1.0, 0.67, 1.0, 1.0, 1.0, 1.0, 1.0, 0.5, 1.0, 1.0, 1.0, 0.5, 1.0, 1.0, 1.0, 1.0, 1.0, 1.0, 1.0, 1.0, 1.0, 1.0, 0.5, 7.25, 13.57, 11.67, 14.09, 19.62, 25.83, 20.0, 12.8, 9.0, 6.5, 25.0, 11.0, 8.5, 5.5, 6.0, 4.0, 1.0, 13.5, 5.33	0.457672	Testis	5.31484	Pancreas	0.204693
rs12982646	ENSG00000266933.2	AC005775.2	Brain_Amygdala	0.00465008	1.25713	0.869129	1.70093	0.213178	Cis	263.33	1.12362e-06	chr19	499978	chr19	490046	507496	0	IMR90_Jin2013, Bladder_cells_Schmitt2016, Brain_microvascular_endothelial_cells_ENCODE2012, Spleen_cells_Schmitt2016, H1_hESCs_Jin2013, T_cells_of_acute_lymphoblastic_leukemia_Kloetgen2019, Pancreas_cells_Schmitt2016, GM12878_Rao2014, H1_mesenchymal_stem_cells_Dixon2015, G401_ENCODE2012, H1_mesendoderm_cells_Dixon2015, SK-N-MC_ENCODE2012, Cortical_plate_neurons_Won2016, Germinal_zone_neurons_Won2…	1.0, 1.0, 1.0, 1.0, 1.0, 1.0, 1.0, 1.0, 1.0, 1.0, 1.0, 1.0, 1.0, 1.0, 1.0, 1.0, 1.0, 1.0, 1.0, 1.0, 1.0, 1.0, 1.0, 0.67, 1.0, 1.0, 1.0, 1.0, 1.0, 0.5, 1.0, 1.0, 1.0, 0.5, 1.0, 1.0, 1.0, 1.0, 1.0, 1.0, 1.0, 1.0, 1.0, 1.0, 0.5, 7.25, 13.57, 11.67, 14.09, 19.62, 25.83, 20.0, 12.8, 9.0, 6.5, 25.0, 11.0, 8.5, 5.5, 6.0, 4.0, 1.0, 13.5, 5.33	0.961509	Testis	5.31484	Pancreas	0.204693
rs12982646	ENSG00000266933.2	AC005775.2	Colon_Sigmoid	0.00213041	0.969092	0.707651	1.25032	0.257862	Cis	263.33	4.79496e-07	chr19	499978	chr19	490046	507496	0	IMR90_Jin2013, Bladder_cells_Schmitt2016, Brain_microvascular_endothelial_cells_ENCODE2012, Spleen_cells_Schmitt2016, H1_hESCs_Jin2013, T_cells_of_acute_lymphoblastic_leukemia_Kloetgen2019, Pancreas_cells_Schmitt2016, GM12878_Rao2014, H1_mesenchymal_stem_cells_Dixon2015, G401_ENCODE2012, H1_mesendoderm_cells_Dixon2015, SK-N-MC_ENCODE2012, Cortical_plate_neurons_Won2016, Germinal_zone_neurons_Won2…	1.0, 1.0, 1.0, 1.0, 1.0, 1.0, 1.0, 1.0, 1.0, 1.0, 1.0, 1.0, 1.0, 1.0, 1.0, 1.0, 1.0, 1.0, 1.0, 1.0, 1.0, 1.0, 1.0, 0.67, 1.0, 1.0, 1.0, 1.0, 1.0, 0.5, 1.0, 1.0, 1.0, 0.5, 1.0, 1.0, 1.0, 1.0, 1.0, 1.0, 1.0, 1.0, 1.0, 1.0, 0.5, 7.25, 13.57, 11.67, 14.09, 19.62, 25.83, 20.0, 12.8, 9.0, 6.5, 25.0, 11.0, 8.5, 5.5, 6.0, 4.0, 1.0, 13.5, 5.33	0.691531	Testis	5.31484	Pancreas	0.204693
rs12982646	ENSG00000266933.2	AC005775.2	Artery_Tibial	1.18735e-05	0.838446	0.638208	1.06367	0.265411	Cis	263.33	1.85416e-09	chr19	499978	chr19	490046	507496	0	IMR90_Jin2013, Bladder_cells_Schmitt2016, Brain_microvascular_endothelial_cells_ENCODE2012, Spleen_cells_Schmitt2016, H1_hESCs_Jin2013, T_cells_of_acute_lymphoblastic_leukemia_Kloetgen2019, Pancreas_cells_Schmitt2016, GM12878_Rao2014, H1_mesenchymal_stem_cells_Dixon2015, G401_ENCODE2012, H1_mesendoderm_cells_Dixon2015, SK-N-MC_ENCODE2012, Cortical_plate_neurons_Won2016, Germinal_zone_neurons_Won2…	1.0, 1.0, 1.0, 1.0, 1.0, 1.0, 1.0, 1.0, 1.0, 1.0, 1.0, 1.0, 1.0, 1.0, 1.0, 1.0, 1.0, 1.0, 1.0, 1.0, 1.0, 1.0, 1.0, 0.67, 1.0, 1.0, 1.0, 1.0, 1.0, 0.5, 1.0, 1.0, 1.0, 0.5, 1.0, 1.0, 1.0, 1.0, 1.0, 1.0, 1.0, 1.0, 1.0, 1.0, 0.5, 7.25, 13.57, 11.67, 14.09, 19.62, 25.83, 20.0, 12.8, 9.0, 6.5, 25.0, 11.0, 8.5, 5.5, 6.0, 4.0, 1.0, 13.5, 5.33	0.443805	Testis	5.31484	Pancreas	0.204693
rs12982646	ENSG00000266933.2	AC005775.2	Nerve_Tibial	5.8403e-06	0.740975	0.542997	0.980128	0.258459	Cis	263.33	8.73367e-10	chr19	499978	chr19	490046	507496	0	IMR90_Jin2013, Bladder_cells_Schmitt2016, Brain_microvascular_endothelial_cells_ENCODE2012, Spleen_cells_Schmitt2016, H1_hESCs_Jin2013, T_cells_of_acute_lymphoblastic_leukemia_Kloetgen2019, Pancreas_cells_Schmitt2016, GM12878_Rao2014, H1_mesenchymal_stem_cells_Dixon2015, G401_ENCODE2012, H1_mesendoderm_cells_Dixon2015, SK-N-MC_ENCODE2012, Cortical_plate_neurons_Won2016, Germinal_zone_neurons_Won2…	1.0, 1.0, 1.0, 1.0, 1.0, 1.0, 1.0, 1.0, 1.0, 1.0, 1.0, 1.0, 1.0, 1.0, 1.0, 1.0, 1.0, 1.0, 1.0, 1.0, 1.0, 1.0, 1.0, 0.67, 1.0, 1.0, 1.0, 1.0, 1.0, 0.5, 1.0, 1.0, 1.0, 0.5, 1.0, 1.0, 1.0, 1.0, 1.0, 1.0, 1.0, 1.0, 1.0, 1.0, 0.5, 7.25, 13.57, 11.67, 14.09, 19.62, 25.83, 20.0, 12.8, 9.0, 6.5, 25.0, 11.0, 8.5, 5.5, 6.0, 4.0, 1.0, 13.5, 5.33	1.21736	Testis	5.31484	Pancreas	0.204693
rs12982646	ENSG00000266933.2	AC005775.2	Thyroid	8.14521e-18	0.991784	0.789072	1.16609	0.273519	Cis	263.33	4.1427e-22	chr19	499978	chr19	490046	507496	0	IMR90_Jin2013, Bladder_cells_Schmitt2016, Brain_microvascular_endothelial_cells_ENCODE2012, Spleen_cells_Schmitt2016, H1_hESCs_Jin2013, T_cells_of_acute_lymphoblastic_leukemia_Kloetgen2019, Pancreas_cells_Schmitt2016, GM12878_Rao2014, H1_mesenchymal_stem_cells_Dixon2015, G401_ENCODE2012, H1_mesendoderm_cells_Dixon2015, SK-N-MC_ENCODE2012, Cortical_plate_neurons_Won2016, Germinal_zone_neurons_Won2…	1.0, 1.0, 1.0, 1.0, 1.0, 1.0, 1.0, 1.0, 1.0, 1.0, 1.0, 1.0, 1.0, 1.0, 1.0, 1.0, 1.0, 1.0, 1.0, 1.0, 1.0, 1.0, 1.0, 0.67, 1.0, 1.0, 1.0, 1.0, 1.0, 0.5, 1.0, 1.0, 1.0, 0.5, 1.0, 1.0, 1.0, 1.0, 1.0, 1.0, 1.0, 1.0, 1.0, 1.0, 0.5, 7.25, 13.57, 11.67, 14.09, 19.62, 25.83, 20.0, 12.8, 9.0, 6.5, 25.0, 11.0, 8.5, 5.5, 6.0, 4.0, 1.0, 13.5, 5.33	1.1317	Testis	5.31484	Pancreas	0.204693
rs12982646	ENSG00000266933.2	AC005775.2	Heart_Atrial_Appendage	0.000760756	0.807484	0.565285	1.09038	0.260753	Cis	263.33	1.5689e-07	chr19	499978	chr19	490046	507496	0	IMR90_Jin2013, Bladder_cells_Schmitt2016, Brain_microvascular_endothelial_cells_ENCODE2012, Spleen_cells_Schmitt2016, H1_hESCs_Jin2013, T_cells_of_acute_lymphoblastic_leukemia_Kloetgen2019, Pancreas_cells_Schmitt2016, GM12878_Rao2014, H1_mesenchymal_stem_cells_Dixon2015, G401_ENCODE2012, H1_mesendoderm_cells_Dixon2015, SK-N-MC_ENCODE2012, Cortical_plate_neurons_Won2016, Germinal_zone_neurons_Won2…	1.0, 1.0, 1.0, 1.0, 1.0, 1.0, 1.0, 1.0, 1.0, 1.0, 1.0, 1.0, 1.0, 1.0, 1.0, 1.0, 1.0, 1.0, 1.0, 1.0, 1.0, 1.0, 1.0, 0.67, 1.0, 1.0, 1.0, 1.0, 1.0, 0.5, 1.0, 1.0, 1.0, 0.5, 1.0, 1.0, 1.0, 1.0, 1.0, 1.0, 1.0, 1.0, 1.0, 1.0, 0.5, 7.25, 13.57, 11.67, 14.09, 19.62, 25.83, 20.0, 12.8, 9.0, 6.5, 25.0, 11.0, 8.5, 5.5, 6.0, 4.0, 1.0, 13.5, 5.33	0.240161	Testis	5.31484	Pancreas	0.204693
rs12982646	ENSG00000266933.2	AC005775.2	Adrenal_Gland	7.2958e-05	0.906618	0.632629	1.18529	0.293991	Cis	263.33	1.27517e-08	chr19	499978	chr19	490046	507496	0	IMR90_Jin2013, Bladder_cells_Schmitt2016, Brain_microvascular_endothelial_cells_ENCODE2012, Spleen_cells_Schmitt2016, H1_hESCs_Jin2013, T_cells_of_acute_lymphoblastic_leukemia_Kloetgen2019, Pancreas_cells_Schmitt2016, GM12878_Rao2014, H1_mesenchymal_stem_cells_Dixon2015, G401_ENCODE2012, H1_mesendoderm_cells_Dixon2015, SK-N-MC_ENCODE2012, Cortical_plate_neurons_Won2016, Germinal_zone_neurons_Won2…	1.0, 1.0, 1.0, 1.0, 1.0, 1.0, 1.0, 1.0, 1.0, 1.0, 1.0, 1.0, 1.0, 1.0, 1.0, 1.0, 1.0, 1.0, 1.0, 1.0, 1.0, 1.0, 1.0, 0.67, 1.0, 1.0, 1.0, 1.0, 1.0, 0.5, 1.0, 1.0, 1.0, 0.5, 1.0, 1.0, 1.0, 1.0, 1.0, 1.0, 1.0, 1.0, 1.0, 1.0, 0.5, 7.25, 13.57, 11.67, 14.09, 19.62, 25.83, 20.0, 12.8, 9.0, 6.5, 25.0, 11.0, 8.5, 5.5, 6.0, 4.0, 1.0, 13.5, 5.33	0.862381	Testis	5.31484	Pancreas	0.204693
rs12982646	ENSG00000266933.2	AC005775.2	Cells_Cultured_fibroblasts	1.15478e-09	0.813979	0.606099	0.946447	0.270186	Cis	263.33	1.12821e-13	chr19	499978	chr19	490046	507496	0	IMR90_Jin2013, Bladder_cells_Schmitt2016, Brain_microvascular_endothelial_cells_ENCODE2012, Spleen_cells_Schmitt2016, H1_hESCs_Jin2013, T_cells_of_acute_lymphoblastic_leukemia_Kloetgen2019, Pancreas_cells_Schmitt2016, GM12878_Rao2014, H1_mesenchymal_stem_cells_Dixon2015, G401_ENCODE2012, H1_mesendoderm_cells_Dixon2015, SK-N-MC_ENCODE2012, Cortical_plate_neurons_Won2016, Germinal_zone_neurons_Won2…	1.0, 1.0, 1.0, 1.0, 1.0, 1.0, 1.0, 1.0, 1.0, 1.0, 1.0, 1.0, 1.0, 1.0, 1.0, 1.0, 1.0, 1.0, 1.0, 1.0, 1.0, 1.0, 1.0, 0.67, 1.0, 1.0, 1.0, 1.0, 1.0, 0.5, 1.0, 1.0, 1.0, 0.5, 1.0, 1.0, 1.0, 1.0, 1.0, 1.0, 1.0, 1.0, 1.0, 1.0, 0.5, 7.25, 13.57, 11.67, 14.09, 19.62, 25.83, 20.0, 12.8, 9.0, 6.5, 25.0, 11.0, 8.5, 5.5, 6.0, 4.0, 1.0, 13.5, 5.33	0.769229	Testis	5.31484	Pancreas	0.204693
rs12982646	ENSG00000266933.2	AC005775.2	Brain_Hippocampus	0.0211388	1.07822	0.845292	1.60654	0.251515	Cis	263.33	6.05647e-06	chr19	499978	chr19	490046	507496	0	IMR90_Jin2013, Bladder_cells_Schmitt2016, Brain_microvascular_endothelial_cells_ENCODE2012, Spleen_cells_Schmitt2016, H1_hESCs_Jin2013, T_cells_of_acute_lymphoblastic_leukemia_Kloetgen2019, Pancreas_cells_Schmitt2016, GM12878_Rao2014, H1_mesenchymal_stem_cells_Dixon2015, G401_ENCODE2012, H1_mesendoderm_cells_Dixon2015, SK-N-MC_ENCODE2012, Cortical_plate_neurons_Won2016, Germinal_zone_neurons_Won2…	1.0, 1.0, 1.0, 1.0, 1.0, 1.0, 1.0, 1.0, 1.0, 1.0, 1.0, 1.0, 1.0, 1.0, 1.0, 1.0, 1.0, 1.0, 1.0, 1.0, 1.0, 1.0, 1.0, 0.67, 1.0, 1.0, 1.0, 1.0, 1.0, 0.5, 1.0, 1.0, 1.0, 0.5, 1.0, 1.0, 1.0, 1.0, 1.0, 1.0, 1.0, 1.0, 1.0, 1.0, 0.5, 7.25, 13.57, 11.67, 14.09, 19.62, 25.83, 20.0, 12.8, 9.0, 6.5, 25.0, 11.0, 8.5, 5.5, 6.0, 4.0, 1.0, 13.5, 5.33	1.0649	Testis	5.31484	Pancreas	0.204693
rs12982646	ENSG00000266933.2	AC005775.2	Esophagus_Muscularis	6.78242e-07	0.888007	0.654688	1.05797	0.280645	Cis	263.33	8.91391e-11	chr19	499978	chr19	490046	507496	0	IMR90_Jin2013, Bladder_cells_Schmitt2016, Brain_microvascular_endothelial_cells_ENCODE2012, Spleen_cells_Schmitt2016, H1_hESCs_Jin2013, T_cells_of_acute_lymphoblastic_leukemia_Kloetgen2019, Pancreas_cells_Schmitt2016, GM12878_Rao2014, H1_mesenchymal_stem_cells_Dixon2015, G401_ENCODE2012, H1_mesendoderm_cells_Dixon2015, SK-N-MC_ENCODE2012, Cortical_plate_neurons_Won2016, Germinal_zone_neurons_Won2…	1.0, 1.0, 1.0, 1.0, 1.0, 1.0, 1.0, 1.0, 1.0, 1.0, 1.0, 1.0, 1.0, 1.0, 1.0, 1.0, 1.0, 1.0, 1.0, 1.0, 1.0, 1.0, 1.0, 0.67, 1.0, 1.0, 1.0, 1.0, 1.0, 0.5, 1.0, 1.0, 1.0, 0.5, 1.0, 1.0, 1.0, 1.0, 1.0, 1.0, 1.0, 1.0, 1.0, 1.0, 0.5, 7.25, 13.57, 11.67, 14.09, 19.62, 25.83, 20.0, 12.8, 9.0, 6.5, 25.0, 11.0, 8.5, 5.5, 6.0, 4.0, 1.0, 13.5, 5.33	0.672932	Testis	5.31484	Pancreas	0.204693
rs12982646	ENSG00000266933.2	AC005775.2	Prostate	0.000397335	1.00483	0.764047	1.24784	0.282805	Cis	263.33	7.79532e-08	chr19	499978	chr19	490046	507496	0	IMR90_Jin2013, Bladder_cells_Schmitt2016, Brain_microvascular_endothelial_cells_ENCODE2012, Spleen_cells_Schmitt2016, H1_hESCs_Jin2013, T_cells_of_acute_lymphoblastic_leukemia_Kloetgen2019, Pancreas_cells_Schmitt2016, GM12878_Rao2014, H1_mesenchymal_stem_cells_Dixon2015, G401_ENCODE2012, H1_mesendoderm_cells_Dixon2015, SK-N-MC_ENCODE2012, Cortical_plate_neurons_Won2016, Germinal_zone_neurons_Won2…	1.0, 1.0, 1.0, 1.0, 1.0, 1.0, 1.0, 1.0, 1.0, 1.0, 1.0, 1.0, 1.0, 1.0, 1.0, 1.0, 1.0, 1.0, 1.0, 1.0, 1.0, 1.0, 1.0, 0.67, 1.0, 1.0, 1.0, 1.0, 1.0, 0.5, 1.0, 1.0, 1.0, 0.5, 1.0, 1.0, 1.0, 1.0, 1.0, 1.0, 1.0, 1.0, 1.0, 1.0, 0.5, 7.25, 13.57, 11.67, 14.09, 19.62, 25.83, 20.0, 12.8, 9.0, 6.5, 25.0, 11.0, 8.5, 5.5, 6.0, 4.0, 1.0, 13.5, 5.33	0.962124	Testis	5.31484	Pancreas	0.204693
rs12982646	ENSG00000266933.2	AC005775.2	Brain_Cerebellar_Hemisphere	0.000809588	1.22284	0.927505	1.55355	0.234286	Cis	263.33	1.67909e-07	chr19	499978	chr19	490046	507496	0	IMR90_Jin2013, Bladder_cells_Schmitt2016, Brain_microvascular_endothelial_cells_ENCODE2012, Spleen_cells_Schmitt2016, H1_hESCs_Jin2013, T_cells_of_acute_lymphoblastic_leukemia_Kloetgen2019, Pancreas_cells_Schmitt2016, GM12878_Rao2014, H1_mesenchymal_stem_cells_Dixon2015, G401_ENCODE2012, H1_mesendoderm_cells_Dixon2015, SK-N-MC_ENCODE2012, Cortical_plate_neurons_Won2016, Germinal_zone_neurons_Won2…	1.0, 1.0, 1.0, 1.0, 1.0, 1.0, 1.0, 1.0, 1.0, 1.0, 1.0, 1.0, 1.0, 1.0, 1.0, 1.0, 1.0, 1.0, 1.0, 1.0, 1.0, 1.0, 1.0, 0.67, 1.0, 1.0, 1.0, 1.0, 1.0, 0.5, 1.0, 1.0, 1.0, 0.5, 1.0, 1.0, 1.0, 1.0, 1.0, 1.0, 1.0, 1.0, 1.0, 1.0, 0.5, 7.25, 13.57, 11.67, 14.09, 19.62, 25.83, 20.0, 12.8, 9.0, 6.5, 25.0, 11.0, 8.5, 5.5, 6.0, 4.0, 1.0, 13.5, 5.33	1.77757	Testis	5.31484	Pancreas	0.204693
rs12982646	ENSG00000266933.2	AC005775.2	Colon_Transverse	9.16408e-05	0.88884	0.615026	1.15957	0.252717	Cis	263.33	1.62341e-08	chr19	499978	chr19	490046	507496	0	IMR90_Jin2013, Bladder_cells_Schmitt2016, Brain_microvascular_endothelial_cells_ENCODE2012, Spleen_cells_Schmitt2016, H1_hESCs_Jin2013, T_cells_of_acute_lymphoblastic_leukemia_Kloetgen2019, Pancreas_cells_Schmitt2016, GM12878_Rao2014, H1_mesenchymal_stem_cells_Dixon2015, G401_ENCODE2012, H1_mesendoderm_cells_Dixon2015, SK-N-MC_ENCODE2012, Cortical_plate_neurons_Won2016, Germinal_zone_neurons_Won2…	1.0, 1.0, 1.0, 1.0, 1.0, 1.0, 1.0, 1.0, 1.0, 1.0, 1.0, 1.0, 1.0, 1.0, 1.0, 1.0, 1.0, 1.0, 1.0, 1.0, 1.0, 1.0, 1.0, 0.67, 1.0, 1.0, 1.0, 1.0, 1.0, 0.5, 1.0, 1.0, 1.0, 0.5, 1.0, 1.0, 1.0, 1.0, 1.0, 1.0, 1.0, 1.0, 1.0, 1.0, 0.5, 7.25, 13.57, 11.67, 14.09, 19.62, 25.83, 20.0, 12.8, 9.0, 6.5, 25.0, 11.0, 8.5, 5.5, 6.0, 4.0, 1.0, 13.5, 5.33	0.532882	Testis	5.31484	Pancreas	0.204693
rs12982646	ENSG00000266933.2	AC005775.2	Brain_Spinal_cord_cervical_c-1	0.000942707	1.32163	1.0309	1.73158	0.281746	Cis	263.33	1.97698e-07	chr19	499978	chr19	490046	507496	0	IMR90_Jin2013, Bladder_cells_Schmitt2016, Brain_microvascular_endothelial_cells_ENCODE2012, Spleen_cells_Schmitt2016, H1_hESCs_Jin2013, T_cells_of_acute_lymphoblastic_leukemia_Kloetgen2019, Pancreas_cells_Schmitt2016, GM12878_Rao2014, H1_mesenchymal_stem_cells_Dixon2015, G401_ENCODE2012, H1_mesendoderm_cells_Dixon2015, SK-N-MC_ENCODE2012, Cortical_plate_neurons_Won2016, Germinal_zone_neurons_Won2…	1.0, 1.0, 1.0, 1.0, 1.0, 1.0, 1.0, 1.0, 1.0, 1.0, 1.0, 1.0, 1.0, 1.0, 1.0, 1.0, 1.0, 1.0, 1.0, 1.0, 1.0, 1.0, 1.0, 0.67, 1.0, 1.0, 1.0, 1.0, 1.0, 0.5, 1.0, 1.0, 1.0, 0.5, 1.0, 1.0, 1.0, 1.0, 1.0, 1.0, 1.0, 1.0, 1.0, 1.0, 0.5, 7.25, 13.57, 11.67, 14.09, 19.62, 25.83, 20.0, 12.8, 9.0, 6.5, 25.0, 11.0, 8.5, 5.5, 6.0, 4.0, 1.0, 13.5, 5.33	1.6576	Testis	5.31484	Pancreas	0.204693
rs12982646	ENSG00000266933.2	AC005775.2	Minor_Salivary_Gland	0.00485094	0.958895	0.449681	1.17834	0.236111	Cis	263.33	1.17723e-06	chr19	499978	chr19	490046	507496	0	IMR90_Jin2013, Bladder_cells_Schmitt2016, Brain_microvascular_endothelial_cells_ENCODE2012, Spleen_cells_Schmitt2016, H1_hESCs_Jin2013, T_cells_of_acute_lymphoblastic_leukemia_Kloetgen2019, Pancreas_cells_Schmitt2016, GM12878_Rao2014, H1_mesenchymal_stem_cells_Dixon2015, G401_ENCODE2012, H1_mesendoderm_cells_Dixon2015, SK-N-MC_ENCODE2012, Cortical_plate_neurons_Won2016, Germinal_zone_neurons_Won2…	1.0, 1.0, 1.0, 1.0, 1.0, 1.0, 1.0, 1.0, 1.0, 1.0, 1.0, 1.0, 1.0, 1.0, 1.0, 1.0, 1.0, 1.0, 1.0, 1.0, 1.0, 1.0, 1.0, 0.67, 1.0, 1.0, 1.0, 1.0, 1.0, 0.5, 1.0, 1.0, 1.0, 0.5, 1.0, 1.0, 1.0, 1.0, 1.0, 1.0, 1.0, 1.0, 1.0, 1.0, 0.5, 7.25, 13.57, 11.67, 14.09, 19.62, 25.83, 20.0, 12.8, 9.0, 6.5, 25.0, 11.0, 8.5, 5.5, 6.0, 4.0, 1.0, 13.5, 5.33	0.633582	Testis	5.31484	Pancreas	0.204693
rs12982646	ENSG00000266933.2	AC005775.2	Whole_Blood	6.39581e-06	0.588001	0.40031	0.730128	0.260448	Cis	263.33	9.6211e-10	chr19	499978	chr19	490046	507496	0	IMR90_Jin2013, Bladder_cells_Schmitt2016, Brain_microvascular_endothelial_cells_ENCODE2012, Spleen_cells_Schmitt2016, H1_hESCs_Jin2013, T_cells_of_acute_lymphoblastic_leukemia_Kloetgen2019, Pancreas_cells_Schmitt2016, GM12878_Rao2014, H1_mesenchymal_stem_cells_Dixon2015, G401_ENCODE2012, H1_mesendoderm_cells_Dixon2015, SK-N-MC_ENCODE2012, Cortical_plate_neurons_Won2016, Germinal_zone_neurons_Won2…	1.0, 1.0, 1.0, 1.0, 1.0, 1.0, 1.0, 1.0, 1.0, 1.0, 1.0, 1.0, 1.0, 1.0, 1.0, 1.0, 1.0, 1.0, 1.0, 1.0, 1.0, 1.0, 1.0, 0.67, 1.0, 1.0, 1.0, 1.0, 1.0, 0.5, 1.0, 1.0, 1.0, 0.5, 1.0, 1.0, 1.0, 1.0, 1.0, 1.0, 1.0, 1.0, 1.0, 1.0, 0.5, 7.25, 13.57, 11.67, 14.09, 19.62, 25.83, 20.0, 12.8, 9.0, 6.5, 25.0, 11.0, 8.5, 5.5, 6.0, 4.0, 1.0, 13.5, 5.33	0.280053	Testis	5.31484	Pancreas	0.204693
rs12982646	ENSG00000266933.2	AC005775.2	Artery_Coronary	0.0194226	0.734631	0.380556	1.02653	0.262911	Cis	263.33	5.5045e-06	chr19	499978	chr19	490046	507496	0	IMR90_Jin2013, Bladder_cells_Schmitt2016, Brain_microvascular_endothelial_cells_ENCODE2012, Spleen_cells_Schmitt2016, H1_hESCs_Jin2013, T_cells_of_acute_lymphoblastic_leukemia_Kloetgen2019, Pancreas_cells_Schmitt2016, GM12878_Rao2014, H1_mesenchymal_stem_cells_Dixon2015, G401_ENCODE2012, H1_mesendoderm_cells_Dixon2015, SK-N-MC_ENCODE2012, Cortical_plate_neurons_Won2016, Germinal_zone_neurons_Won2…	1.0, 1.0, 1.0, 1.0, 1.0, 1.0, 1.0, 1.0, 1.0, 1.0, 1.0, 1.0, 1.0, 1.0, 1.0, 1.0, 1.0, 1.0, 1.0, 1.0, 1.0, 1.0, 1.0, 0.67, 1.0, 1.0, 1.0, 1.0, 1.0, 0.5, 1.0, 1.0, 1.0, 0.5, 1.0, 1.0, 1.0, 1.0, 1.0, 1.0, 1.0, 1.0, 1.0, 1.0, 0.5, 7.25, 13.57, 11.67, 14.09, 19.62, 25.83, 20.0, 12.8, 9.0, 6.5, 25.0, 11.0, 8.5, 5.5, 6.0, 4.0, 1.0, 13.5, 5.33	0.640228	Testis	5.31484	Pancreas	0.204693
rs12982646	ENSG00000266933.2	AC005775.2	Lung	1.00372e-06	0.789561	0.6021	0.967988	0.266019	Cis	263.33	1.35031e-10	chr19	499978	chr19	490046	507496	0	IMR90_Jin2013, Bladder_cells_Schmitt2016, Brain_microvascular_endothelial_cells_ENCODE2012, Spleen_cells_Schmitt2016, H1_hESCs_Jin2013, T_cells_of_acute_lymphoblastic_leukemia_Kloetgen2019, Pancreas_cells_Schmitt2016, GM12878_Rao2014, H1_mesenchymal_stem_cells_Dixon2015, G401_ENCODE2012, H1_mesendoderm_cells_Dixon2015, SK-N-MC_ENCODE2012, Cortical_plate_neurons_Won2016, Germinal_zone_neurons_Won2…	1.0, 1.0, 1.0, 1.0, 1.0, 1.0, 1.0, 1.0, 1.0, 1.0, 1.0, 1.0, 1.0, 1.0, 1.0, 1.0, 1.0, 1.0, 1.0, 1.0, 1.0, 1.0, 1.0, 0.67, 1.0, 1.0, 1.0, 1.0, 1.0, 0.5, 1.0, 1.0, 1.0, 0.5, 1.0, 1.0, 1.0, 1.0, 1.0, 1.0, 1.0, 1.0, 1.0, 1.0, 0.5, 7.25, 13.57, 11.67, 14.09, 19.62, 25.83, 20.0, 12.8, 9.0, 6.5, 25.0, 11.0, 8.5, 5.5, 6.0, 4.0, 1.0, 13.5, 5.33	0.508287	Testis	5.31484	Pancreas	0.204693
rs12982646	ENSG00000266933.2	AC005775.2	Pituitary	1.09825e-07	1.24008	0.967142	1.52611	0.251055	Cis	263.33	1.30844e-11	chr19	499978	chr19	490046	507496	0	IMR90_Jin2013, Bladder_cells_Schmitt2016, Brain_microvascular_endothelial_cells_ENCODE2012, Spleen_cells_Schmitt2016, H1_hESCs_Jin2013, T_cells_of_acute_lymphoblastic_leukemia_Kloetgen2019, Pancreas_cells_Schmitt2016, GM12878_Rao2014, H1_mesenchymal_stem_cells_Dixon2015, G401_ENCODE2012, H1_mesendoderm_cells_Dixon2015, SK-N-MC_ENCODE2012, Cortical_plate_neurons_Won2016, Germinal_zone_neurons_Won2…	1.0, 1.0, 1.0, 1.0, 1.0, 1.0, 1.0, 1.0, 1.0, 1.0, 1.0, 1.0, 1.0, 1.0, 1.0, 1.0, 1.0, 1.0, 1.0, 1.0, 1.0, 1.0, 1.0, 0.67, 1.0, 1.0, 1.0, 1.0, 1.0, 0.5, 1.0, 1.0, 1.0, 0.5, 1.0, 1.0, 1.0, 1.0, 1.0, 1.0, 1.0, 1.0, 1.0, 1.0, 0.5, 7.25, 13.57, 11.67, 14.09, 19.62, 25.83, 20.0, 12.8, 9.0, 6.5, 25.0, 11.0, 8.5, 5.5, 6.0, 4.0, 1.0, 13.5, 5.33	2.32701	Testis	5.31484	Pancreas	0.204693
rs12982646	ENSG00000266933.2	AC005775.2	Skin_Not_Sun_Exposed_Suprapubic	1.47216e-10	0.924633	0.710888	1.07493	0.270793	Cis	263.33	1.32965e-14	chr19	499978	chr19	490046	507496	0	IMR90_Jin2013, Bladder_cells_Schmitt2016, Brain_microvascular_endothelial_cells_ENCODE2012, Spleen_cells_Schmitt2016, H1_hESCs_Jin2013, T_cells_of_acute_lymphoblastic_leukemia_Kloetgen2019, Pancreas_cells_Schmitt2016, GM12878_Rao2014, H1_mesenchymal_stem_cells_Dixon2015, G401_ENCODE2012, H1_mesendoderm_cells_Dixon2015, SK-N-MC_ENCODE2012, Cortical_plate_neurons_Won2016, Germinal_zone_neurons_Won2…	1.0, 1.0, 1.0, 1.0, 1.0, 1.0, 1.0, 1.0, 1.0, 1.0, 1.0, 1.0, 1.0, 1.0, 1.0, 1.0, 1.0, 1.0, 1.0, 1.0, 1.0, 1.0, 1.0, 0.67, 1.0, 1.0, 1.0, 1.0, 1.0, 0.5, 1.0, 1.0, 1.0, 0.5, 1.0, 1.0, 1.0, 1.0, 1.0, 1.0, 1.0, 1.0, 1.0, 1.0, 0.5, 7.25, 13.57, 11.67, 14.09, 19.62, 25.83, 20.0, 12.8, 9.0, 6.5, 25.0, 11.0, 8.5, 5.5, 6.0, 4.0, 1.0, 13.5, 5.33	0.626751	Testis	5.31484	Pancreas	0.204693
rs12982646	ENSG00000266933.2	AC005775.2	Brain_Substantia_nigra	0.0369312	1.14758	0.749219	1.58015	0.223684	Cis	263.33	1.14428e-05	chr19	499978	chr19	490046	507496	0	IMR90_Jin2013, Bladder_cells_Schmitt2016, Brain_microvascular_endothelial_cells_ENCODE2012, Spleen_cells_Schmitt2016, H1_hESCs_Jin2013, T_cells_of_acute_lymphoblastic_leukemia_Kloetgen2019, Pancreas_cells_Schmitt2016, GM12878_Rao2014, H1_mesenchymal_stem_cells_Dixon2015, G401_ENCODE2012, H1_mesendoderm_cells_Dixon2015, SK-N-MC_ENCODE2012, Cortical_plate_neurons_Won2016, Germinal_zone_neurons_Won2…	1.0, 1.0, 1.0, 1.0, 1.0, 1.0, 1.0, 1.0, 1.0, 1.0, 1.0, 1.0, 1.0, 1.0, 1.0, 1.0, 1.0, 1.0, 1.0, 1.0, 1.0, 1.0, 1.0, 0.67, 1.0, 1.0, 1.0, 1.0, 1.0, 0.5, 1.0, 1.0, 1.0, 0.5, 1.0, 1.0, 1.0, 1.0, 1.0, 1.0, 1.0, 1.0, 1.0, 1.0, 0.5, 7.25, 13.57, 11.67, 14.09, 19.62, 25.83, 20.0, 12.8, 9.0, 6.5, 25.0, 11.0, 8.5, 5.5, 6.0, 4.0, 1.0, 13.5, 5.33	1.01999	Testis	5.31484	Pancreas	0.204693
rs3864055	ENSG00000177888.7	ZBTB41	Muscle_Skeletal	0.028884	0.170343	0.096871	0.254544	0.283994	Trans-interchromosomal	1.17	8.64693e-06	chr3	5093886	chr1	197153680	197200542	NA	IMR90_Dixon2012, IMR90_Jin2013, HepG2_ENCODE2012	0.5, 0.17, 0.5	3.10579	Brain_Cerebellar_Hemisphere	20.4356	Whole_Blood	0.336701
rs2990510	ENSG00000177888.7	ZBTB41	Artery_Tibial	0.0438085	0.204414	0.11633	0.359292	0.285103	Cis	110.4	1.39265e-05	chr1	197051528	chr1	197153680	197200542	102152	Panc1_ENCODE2012, H1_mesenchymal_stem_cells_Dixon2015, IMR90_Jin2013, ACHN_ENCODE2012, Liver_cells_Schmitt2016, Caki2_ENCODE2012, IMR90_Dixon2012, T_cells_of_acute_lymphoblastic_leukemia_Kloetgen2019, Brain_astrocyte_ENCODE2012, H1_neuronal_progenitor_cells_Dixon2015, H1_mesendoderm_cells_Dixon2015, Bladder_cells_Schmitt2016, GM12878_Rao2014, H1_hESCs_Jin2013, Cortical_plate_neurons_Won2016, H1_h…	2.0, 6.5, 2.0, 0.5, 9.0, 1.5, 3.0, 3.0, 5.0, 1.5, 4.5, 0.5, 4.0, 4.0, 2.0, 5.5, 1.0, 2.0, 3.5, 4.0, 0.33, 1.5, 2.5, 2.0, 3.0, 1.0, 3.0, 1.0, 0.5, 0.5, 0.5, 0.5, 0.5, 1.0, 1.0, 0.5, 0.5, 1.8, 0.88, 5.0, 0.78, 0.67, 3.0, 4.0, 0.25, 0.5, 0.86, 1.0, 1.5, 0.5, 2.0, 0.17, 0.67, 2.0	7.42076	Brain_Cerebellar_Hemisphere	20.4356	Whole_Blood	0.336701
rs2990510	ENSG00000177888.7	ZBTB41	Brain_Cerebellar_Hemisphere	0.00986679	0.445826	0.285717	0.582407	0.288571	Cis	110.4	2.58859e-06	chr1	197051528	chr1	197153680	197200542	102152	Panc1_ENCODE2012, H1_mesenchymal_stem_cells_Dixon2015, IMR90_Jin2013, ACHN_ENCODE2012, Liver_cells_Schmitt2016, Caki2_ENCODE2012, IMR90_Dixon2012, T_cells_of_acute_lymphoblastic_leukemia_Kloetgen2019, Brain_astrocyte_ENCODE2012, H1_neuronal_progenitor_cells_Dixon2015, H1_mesendoderm_cells_Dixon2015, Bladder_cells_Schmitt2016, GM12878_Rao2014, H1_hESCs_Jin2013, Cortical_plate_neurons_Won2016, H1_h…	2.0, 6.5, 2.0, 0.5, 9.0, 1.5, 3.0, 3.0, 5.0, 1.5, 4.5, 0.5, 4.0, 4.0, 2.0, 5.5, 1.0, 2.0, 3.5, 4.0, 0.33, 1.5, 2.5, 2.0, 3.0, 1.0, 3.0, 1.0, 0.5, 0.5, 0.5, 0.5, 0.5, 1.0, 1.0, 0.5, 0.5, 1.8, 0.88, 5.0, 0.78, 0.67, 3.0, 4.0, 0.25, 0.5, 0.86, 1.0, 1.5, 0.5, 2.0, 0.17, 0.67, 2.0	20.4356	Brain_Cerebellar_Hemisphere	20.4356	Whole_Blood	0.336701
rs12232497	ENSG00000161395.13	PGAP3	Muscle_Skeletal	0.0117079	-0.188425	-0.263161	-0.120255	0.415014	Cis	114.93	3.13567e-06	chr17	39883866	chr17	39671122	39696797	187069	IMR90_Jin2013, H1_neuronal_progenitor_cells_Dixon2015, Endothelial_of_hepatic_sinusoid_cells_ENCODE2012, IMR90_Dixon2012, HepG2_ENCODE2012, Germinal_zone_neurons_Won2016, Peripheral_blood_T_cells_Kloetgen2019, A549_ENCODE2012, H1_mesendoderm_cells_Dixon2015, Lung_cells_Schmitt2016, H1_hESCs_Dixon2012, Hippocampus_cells_Schmitt2016, GM12878_Rao2014, H1_trophectoderm_cells_Dixon2015, H1_mesenchymal…	1.33, 1.0, 4.5, 2.0, 6.5, 3.0, 3.0, 2.5, 9.0, 1.0, 2.0, 2.0, 6.0, 4.0, 5.0, 4.67, 1.0, 3.0, 4.0, 2.0, 3.0, 2.0, 1.5, 4.0, 3.5, 1.0, 1.0, 0.5, 2.0, 0.33, 2.0, 1.0, 3.0, 1.0, 3.0, 1.5, 2.0, 0.25, 0.5, 0.5, 4.5, 0.39, 0.67, 0.5, 0.5, 0.8, 1.5, 3.0, 0.67, 0.25, 0.57, 0.17, 0.33	5.89989	Thyroid	66.6412	Muscle_Skeletal	5.89989
rs2872507	ENSG00000161395.13	PGAP3	Muscle_Skeletal	0.00881738	-0.181952	-0.256592	-0.113936	0.434844	Cis	117.53	2.28501e-06	chr17	39884510	chr17	39671122	39696797	187713	IMR90_Jin2013, H1_neuronal_progenitor_cells_Dixon2015, Endothelial_of_hepatic_sinusoid_cells_ENCODE2012, IMR90_Dixon2012, HepG2_ENCODE2012, Germinal_zone_neurons_Won2016, Peripheral_blood_T_cells_Kloetgen2019, A549_ENCODE2012, H1_mesendoderm_cells_Dixon2015, Lung_cells_Schmitt2016, H1_hESCs_Dixon2012, Hippocampus_cells_Schmitt2016, GM12878_Rao2014, H1_trophectoderm_cells_Dixon2015, H1_mesenchymal…	1.33, 1.0, 4.5, 2.0, 6.5, 3.0, 3.0, 2.5, 9.0, 1.0, 2.0, 2.0, 6.0, 4.0, 5.0, 4.67, 1.0, 3.0, 4.0, 2.0, 3.0, 2.0, 1.5, 4.0, 3.5, 1.0, 1.0, 0.5, 2.0, 0.33, 2.0, 1.0, 3.0, 1.0, 3.0, 1.5, 2.0, 0.25, 0.5, 0.5, 2.67, 0.33, 1.0, 0.5, 0.43, 3.5, 1.38, 2.0, 0.5, 0.5, 0.5, 0.57, 0.5, 0.4, 1.0, 0.17, 0.5	5.89989	Thyroid	66.6412	Muscle_Skeletal	5.89989
rs2290400	ENSG00000161395.13	PGAP3	Muscle_Skeletal	0.00014095	-0.211729	-0.284015	-0.138515	0.498584	Cis	118.68	2.57431e-08	chr17	39909987	chr17	39671122	39696797	213190	H1_trophectoderm_cells_Dixon2015, LNCaP_clone_FGC_ENCODE2012, Endothelial_of_hepatic_sinusoid_cells_ENCODE2012, G401_ENCODE2012, H1_mesenchymal_stem_cells_Dixon2015, H1_mesendoderm_cells_Dixon2015, IMR90_Jin2013, GM12878_Rao2014, HepG2_ENCODE2012, Brain_astrocyte_ENCODE2012, DLD1_ENCODE2012, Caki2_ENCODE2012, Spleen_cells_Schmitt2016, H1_hESCs_Dixon2012, H1_hESCs_Dixon2015, Panc1_ENCODE2012, RPMI…	4.0, 1.5, 4.0, 3.0, 7.0, 6.0, 2.83, 5.5, 9.0, 5.0, 0.5, 1.5, 1.5, 2.0, 5.5, 2.5, 3.0, 1.0, 4.33, 4.0, 4.5, 2.0, 2.0, 1.5, 1.0, 2.0, 1.0, 0.25, 4.0, 1.5, 1.5, 1.5, 0.5, 1.0, 1.0, 1.0, 1.5, 1.0, 1.0, 1.0, 0.3, 2.0, 0.38, 2.5, 5.0, 0.67, 0.62, 0.33, 0.43, 0.2, 0.33, 0.5, 1.0	5.89989	Thyroid	66.6412	Muscle_Skeletal	5.89989
rs12453507	ENSG00000161395.13	PGAP3	Muscle_Skeletal	0.000348849	-0.211034	-0.286734	-0.137618	0.480878	Cis	128.11	6.79103e-08	chr17	39896954	chr17	39671122	39696797	200157	GM12878_Schmitt2016, H1_mesendoderm_cells_Dixon2015, Endothelial_of_hepatic_sinusoid_cells_ENCODE2012, IMR90_Jin2013, RPMI7951_ENCODE2012, Germinal_zone_neurons_Won2016, Liver_cells_Schmitt2016, Cortical_plate_neurons_Won2016, Left_ventricle_cells_Schmitt2016, IMR90_Dixon2012, Panc1_ENCODE2012, H1_trophectoderm_cells_Dixon2015, GM12878_Rao2014, Hippocampus_cells_Schmitt2016, Spinal_cord_astrocyte…	4.5, 7.5, 4.0, 2.17, 4.0, 5.33, 4.0, 4.33, 3.0, 5.5, 4.5, 6.5, 3.75, 2.0, 0.5, 7.0, 2.5, 1.0, 1.0, 1.5, 1.0, 6.0, 6.0, 4.5, 1.5, 4.0, 2.0, 3.0, 4.0, 2.0, 1.5, 2.0, 1.5, 1.5, 3.0, 1.0, 1.0, 0.5, 0.25, 0.5, 3.0, 0.75, 0.22, 1.67, 0.14, 0.17, 0.33, 0.5	5.89989	Thyroid	66.6412	Muscle_Skeletal	5.89989
rs2872507	ENSG00000161395.13	PGAP3	Artery_Aorta	0.0064242	-0.331633	-0.432832	-0.231151	0.444444	Cis	117.53	1.60724e-06	chr17	39884510	chr17	39671122	39696797	187713	IMR90_Jin2013, H1_neuronal_progenitor_cells_Dixon2015, Endothelial_of_hepatic_sinusoid_cells_ENCODE2012, IMR90_Dixon2012, HepG2_ENCODE2012, Germinal_zone_neurons_Won2016, Peripheral_blood_T_cells_Kloetgen2019, A549_ENCODE2012, H1_mesendoderm_cells_Dixon2015, Lung_cells_Schmitt2016, H1_hESCs_Dixon2012, Hippocampus_cells_Schmitt2016, GM12878_Rao2014, H1_trophectoderm_cells_Dixon2015, H1_mesenchymal…	1.33, 1.0, 4.5, 2.0, 6.5, 3.0, 3.0, 2.5, 9.0, 1.0, 2.0, 2.0, 6.0, 4.0, 5.0, 4.67, 1.0, 3.0, 4.0, 2.0, 3.0, 2.0, 1.5, 4.0, 3.5, 1.0, 1.0, 0.5, 2.0, 0.33, 2.0, 1.0, 3.0, 1.0, 3.0, 1.5, 2.0, 0.25, 0.5, 0.5, 2.67, 0.33, 1.0, 0.5, 0.43, 3.5, 1.38, 2.0, 0.5, 0.5, 0.5, 0.57, 0.5, 0.4, 1.0, 0.17, 0.5	31.2379	Thyroid	66.6412	Muscle_Skeletal	5.89989
rs2290400	ENSG00000161395.13	PGAP3	Artery_Aorta	0.00296154	-0.325017	-0.425148	-0.234132	0.498708	Cis	118.68	6.85505e-07	chr17	39909987	chr17	39671122	39696797	213190	H1_trophectoderm_cells_Dixon2015, LNCaP_clone_FGC_ENCODE2012, Endothelial_of_hepatic_sinusoid_cells_ENCODE2012, G401_ENCODE2012, H1_mesenchymal_stem_cells_Dixon2015, H1_mesendoderm_cells_Dixon2015, IMR90_Jin2013, GM12878_Rao2014, HepG2_ENCODE2012, Brain_astrocyte_ENCODE2012, DLD1_ENCODE2012, Caki2_ENCODE2012, Spleen_cells_Schmitt2016, H1_hESCs_Dixon2012, H1_hESCs_Dixon2015, Panc1_ENCODE2012, RPMI…	4.0, 1.5, 4.0, 3.0, 7.0, 6.0, 2.83, 5.5, 9.0, 5.0, 0.5, 1.5, 1.5, 2.0, 5.5, 2.5, 3.0, 1.0, 4.33, 4.0, 4.5, 2.0, 2.0, 1.5, 1.0, 2.0, 1.0, 0.25, 4.0, 1.5, 1.5, 1.5, 0.5, 1.0, 1.0, 1.0, 1.5, 1.0, 1.0, 1.0, 0.3, 2.0, 0.38, 2.5, 5.0, 0.67, 0.62, 0.33, 0.43, 0.2, 0.33, 0.5, 1.0	31.2379	Thyroid	66.6412	Muscle_Skeletal	5.89989
rs12453507	ENSG00000161395.13	PGAP3	Artery_Aorta	0.000572086	-0.344477	-0.449159	-0.246258	0.483204	Cis	128.11	1.1544e-07	chr17	39896954	chr17	39671122	39696797	200157	GM12878_Schmitt2016, H1_mesendoderm_cells_Dixon2015, Endothelial_of_hepatic_sinusoid_cells_ENCODE2012, IMR90_Jin2013, RPMI7951_ENCODE2012, Germinal_zone_neurons_Won2016, Liver_cells_Schmitt2016, Cortical_plate_neurons_Won2016, Left_ventricle_cells_Schmitt2016, IMR90_Dixon2012, Panc1_ENCODE2012, H1_trophectoderm_cells_Dixon2015, GM12878_Rao2014, Hippocampus_cells_Schmitt2016, Spinal_cord_astrocyte…	4.5, 7.5, 4.0, 2.17, 4.0, 5.33, 4.0, 4.33, 3.0, 5.5, 4.5, 6.5, 3.75, 2.0, 0.5, 7.0, 2.5, 1.0, 1.0, 1.5, 1.0, 6.0, 6.0, 4.5, 1.5, 4.0, 2.0, 3.0, 4.0, 2.0, 1.5, 2.0, 1.5, 1.5, 3.0, 1.0, 1.0, 0.5, 0.25, 0.5, 3.0, 0.75, 0.22, 1.67, 0.14, 0.17, 0.33, 0.5	31.2379	Thyroid	66.6412	Muscle_Skeletal	5.89989
rs12232497	ENSG00000161395.13	PGAP3	Skin_Sun_Exposed_Lower_leg	0.00998693	-0.207351	-0.28747	-0.120931	0.413223	Cis	114.93	2.62225e-06	chr17	39883866	chr17	39671122	39696797	187069	IMR90_Jin2013, H1_neuronal_progenitor_cells_Dixon2015, Endothelial_of_hepatic_sinusoid_cells_ENCODE2012, IMR90_Dixon2012, HepG2_ENCODE2012, Germinal_zone_neurons_Won2016, Peripheral_blood_T_cells_Kloetgen2019, A549_ENCODE2012, H1_mesendoderm_cells_Dixon2015, Lung_cells_Schmitt2016, H1_hESCs_Dixon2012, Hippocampus_cells_Schmitt2016, GM12878_Rao2014, H1_trophectoderm_cells_Dixon2015, H1_mesenchymal…	1.33, 1.0, 4.5, 2.0, 6.5, 3.0, 3.0, 2.5, 9.0, 1.0, 2.0, 2.0, 6.0, 4.0, 5.0, 4.67, 1.0, 3.0, 4.0, 2.0, 3.0, 2.0, 1.5, 4.0, 3.5, 1.0, 1.0, 0.5, 2.0, 0.33, 2.0, 1.0, 3.0, 1.0, 3.0, 1.5, 2.0, 0.25, 0.5, 0.5, 4.5, 0.39, 0.67, 0.5, 0.5, 0.8, 1.5, 3.0, 0.67, 0.25, 0.57, 0.17, 0.33	40.974	Thyroid	66.6412	Muscle_Skeletal	5.89989
rs2872507	ENSG00000161395.13	PGAP3	Skin_Sun_Exposed_Lower_leg	0.00362894	-0.214392	-0.296107	-0.134119	0.433884	Cis	117.53	8.58032e-07	chr17	39884510	chr17	39671122	39696797	187713	IMR90_Jin2013, H1_neuronal_progenitor_cells_Dixon2015, Endothelial_of_hepatic_sinusoid_cells_ENCODE2012, IMR90_Dixon2012, HepG2_ENCODE2012, Germinal_zone_neurons_Won2016, Peripheral_blood_T_cells_Kloetgen2019, A549_ENCODE2012, H1_mesendoderm_cells_Dixon2015, Lung_cells_Schmitt2016, H1_hESCs_Dixon2012, Hippocampus_cells_Schmitt2016, GM12878_Rao2014, H1_trophectoderm_cells_Dixon2015, H1_mesenchymal…	1.33, 1.0, 4.5, 2.0, 6.5, 3.0, 3.0, 2.5, 9.0, 1.0, 2.0, 2.0, 6.0, 4.0, 5.0, 4.67, 1.0, 3.0, 4.0, 2.0, 3.0, 2.0, 1.5, 4.0, 3.5, 1.0, 1.0, 0.5, 2.0, 0.33, 2.0, 1.0, 3.0, 1.0, 3.0, 1.5, 2.0, 0.25, 0.5, 0.5, 2.67, 0.33, 1.0, 0.5, 0.43, 3.5, 1.38, 2.0, 0.5, 0.5, 0.5, 0.57, 0.5, 0.4, 1.0, 0.17, 0.5	40.974	Thyroid	66.6412	Muscle_Skeletal	5.89989
rs2290400	ENSG00000161395.13	PGAP3	Skin_Sun_Exposed_Lower_leg	1.61504e-05	-0.255404	-0.327159	-0.173462	0.5	Cis	118.68	2.55989e-09	chr17	39909987	chr17	39671122	39696797	213190	H1_trophectoderm_cells_Dixon2015, LNCaP_clone_FGC_ENCODE2012, Endothelial_of_hepatic_sinusoid_cells_ENCODE2012, G401_ENCODE2012, H1_mesenchymal_stem_cells_Dixon2015, H1_mesendoderm_cells_Dixon2015, IMR90_Jin2013, GM12878_Rao2014, HepG2_ENCODE2012, Brain_astrocyte_ENCODE2012, DLD1_ENCODE2012, Caki2_ENCODE2012, Spleen_cells_Schmitt2016, H1_hESCs_Dixon2012, H1_hESCs_Dixon2015, Panc1_ENCODE2012, RPMI…	4.0, 1.5, 4.0, 3.0, 7.0, 6.0, 2.83, 5.5, 9.0, 5.0, 0.5, 1.5, 1.5, 2.0, 5.5, 2.5, 3.0, 1.0, 4.33, 4.0, 4.5, 2.0, 2.0, 1.5, 1.0, 2.0, 1.0, 0.25, 4.0, 1.5, 1.5, 1.5, 0.5, 1.0, 1.0, 1.0, 1.5, 1.0, 1.0, 1.0, 0.3, 2.0, 0.38, 2.5, 5.0, 0.67, 0.62, 0.33, 0.43, 0.2, 0.33, 0.5, 1.0	40.974	Thyroid	66.6412	Muscle_Skeletal	5.89989
rs12453507	ENSG00000161395.13	PGAP3	Skin_Sun_Exposed_Lower_leg	0.000298533	-0.247253	-0.33297	-0.165623	0.482645	Cis	128.11	5.75481e-08	chr17	39896954	chr17	39671122	39696797	200157	GM12878_Schmitt2016, H1_mesendoderm_cells_Dixon2015, Endothelial_of_hepatic_sinusoid_cells_ENCODE2012, IMR90_Jin2013, RPMI7951_ENCODE2012, Germinal_zone_neurons_Won2016, Liver_cells_Schmitt2016, Cortical_plate_neurons_Won2016, Left_ventricle_cells_Schmitt2016, IMR90_Dixon2012, Panc1_ENCODE2012, H1_trophectoderm_cells_Dixon2015, GM12878_Rao2014, Hippocampus_cells_Schmitt2016, Spinal_cord_astrocyte…	4.5, 7.5, 4.0, 2.17, 4.0, 5.33, 4.0, 4.33, 3.0, 5.5, 4.5, 6.5, 3.75, 2.0, 0.5, 7.0, 2.5, 1.0, 1.0, 1.5, 1.0, 6.0, 6.0, 4.5, 1.5, 4.0, 2.0, 3.0, 4.0, 2.0, 1.5, 2.0, 1.5, 1.5, 3.0, 1.0, 1.0, 0.5, 0.25, 0.5, 3.0, 0.75, 0.22, 1.67, 0.14, 0.17, 0.33, 0.5	40.974	Thyroid	66.6412	Muscle_Skeletal	5.89989
rs12232497	ENSG00000161395.13	PGAP3	Stomach	0.001184	-0.305916	-0.413017	-0.216613	0.393519	Cis	114.93	2.52687e-07	chr17	39883866	chr17	39671122	39696797	187069	IMR90_Jin2013, H1_neuronal_progenitor_cells_Dixon2015, Endothelial_of_hepatic_sinusoid_cells_ENCODE2012, IMR90_Dixon2012, HepG2_ENCODE2012, Germinal_zone_neurons_Won2016, Peripheral_blood_T_cells_Kloetgen2019, A549_ENCODE2012, H1_mesendoderm_cells_Dixon2015, Lung_cells_Schmitt2016, H1_hESCs_Dixon2012, Hippocampus_cells_Schmitt2016, GM12878_Rao2014, H1_trophectoderm_cells_Dixon2015, H1_mesenchymal…	1.33, 1.0, 4.5, 2.0, 6.5, 3.0, 3.0, 2.5, 9.0, 1.0, 2.0, 2.0, 6.0, 4.0, 5.0, 4.67, 1.0, 3.0, 4.0, 2.0, 3.0, 2.0, 1.5, 4.0, 3.5, 1.0, 1.0, 0.5, 2.0, 0.33, 2.0, 1.0, 3.0, 1.0, 3.0, 1.5, 2.0, 0.25, 0.5, 0.5, 4.5, 0.39, 0.67, 0.5, 0.5, 0.8, 1.5, 3.0, 0.67, 0.25, 0.57, 0.17, 0.33	19.0045	Thyroid	66.6412	Muscle_Skeletal	5.89989
rs2872507	ENSG00000161395.13	PGAP3	Stomach	8.081e-05	-0.325853	-0.415038	-0.229797	0.415123	Cis	117.53	1.4206e-08	chr17	39884510	chr17	39671122	39696797	187713	IMR90_Jin2013, H1_neuronal_progenitor_cells_Dixon2015, Endothelial_of_hepatic_sinusoid_cells_ENCODE2012, IMR90_Dixon2012, HepG2_ENCODE2012, Germinal_zone_neurons_Won2016, Peripheral_blood_T_cells_Kloetgen2019, A549_ENCODE2012, H1_mesendoderm_cells_Dixon2015, Lung_cells_Schmitt2016, H1_hESCs_Dixon2012, Hippocampus_cells_Schmitt2016, GM12878_Rao2014, H1_trophectoderm_cells_Dixon2015, H1_mesenchymal…	1.33, 1.0, 4.5, 2.0, 6.5, 3.0, 3.0, 2.5, 9.0, 1.0, 2.0, 2.0, 6.0, 4.0, 5.0, 4.67, 1.0, 3.0, 4.0, 2.0, 3.0, 2.0, 1.5, 4.0, 3.5, 1.0, 1.0, 0.5, 2.0, 0.33, 2.0, 1.0, 3.0, 1.0, 3.0, 1.5, 2.0, 0.25, 0.5, 0.5, 2.67, 0.33, 1.0, 0.5, 0.43, 3.5, 1.38, 2.0, 0.5, 0.5, 0.5, 0.57, 0.5, 0.4, 1.0, 0.17, 0.5	19.0045	Thyroid	66.6412	Muscle_Skeletal	5.89989
rs2290400	ENSG00000161395.13	PGAP3	Stomach	6.74967e-07	-0.363818	-0.461639	-0.286593	0.478395	Cis	118.68	8.86659e-11	chr17	39909987	chr17	39671122	39696797	213190	H1_trophectoderm_cells_Dixon2015, LNCaP_clone_FGC_ENCODE2012, Endothelial_of_hepatic_sinusoid_cells_ENCODE2012, G401_ENCODE2012, H1_mesenchymal_stem_cells_Dixon2015, H1_mesendoderm_cells_Dixon2015, IMR90_Jin2013, GM12878_Rao2014, HepG2_ENCODE2012, Brain_astrocyte_ENCODE2012, DLD1_ENCODE2012, Caki2_ENCODE2012, Spleen_cells_Schmitt2016, H1_hESCs_Dixon2012, H1_hESCs_Dixon2015, Panc1_ENCODE2012, RPMI…	4.0, 1.5, 4.0, 3.0, 7.0, 6.0, 2.83, 5.5, 9.0, 5.0, 0.5, 1.5, 1.5, 2.0, 5.5, 2.5, 3.0, 1.0, 4.33, 4.0, 4.5, 2.0, 2.0, 1.5, 1.0, 2.0, 1.0, 0.25, 4.0, 1.5, 1.5, 1.5, 0.5, 1.0, 1.0, 1.0, 1.5, 1.0, 1.0, 1.0, 0.3, 2.0, 0.38, 2.5, 5.0, 0.67, 0.62, 0.33, 0.43, 0.2, 0.33, 0.5, 1.0	19.0045	Thyroid	66.6412	Muscle_Skeletal	5.89989
rs12453507	ENSG00000161395.13	PGAP3	Stomach	1.91987e-07	-0.342244	-0.437189	-0.248376	0.45679	Cis	128.11	2.35116e-11	chr17	39896954	chr17	39671122	39696797	200157	GM12878_Schmitt2016, H1_mesendoderm_cells_Dixon2015, Endothelial_of_hepatic_sinusoid_cells_ENCODE2012, IMR90_Jin2013, RPMI7951_ENCODE2012, Germinal_zone_neurons_Won2016, Liver_cells_Schmitt2016, Cortical_plate_neurons_Won2016, Left_ventricle_cells_Schmitt2016, IMR90_Dixon2012, Panc1_ENCODE2012, H1_trophectoderm_cells_Dixon2015, GM12878_Rao2014, Hippocampus_cells_Schmitt2016, Spinal_cord_astrocyte…	4.5, 7.5, 4.0, 2.17, 4.0, 5.33, 4.0, 4.33, 3.0, 5.5, 4.5, 6.5, 3.75, 2.0, 0.5, 7.0, 2.5, 1.0, 1.0, 1.5, 1.0, 6.0, 6.0, 4.5, 1.5, 4.0, 2.0, 3.0, 4.0, 2.0, 1.5, 2.0, 1.5, 1.5, 3.0, 1.0, 1.0, 0.5, 0.25, 0.5, 3.0, 0.75, 0.22, 1.67, 0.14, 0.17, 0.33, 0.5	19.0045	Thyroid	66.6412	Muscle_Skeletal	5.89989
rs2290400	ENSG00000161395.13	PGAP3	Esophagus_Gastroesophageal_Junction	0.0381921	-0.247797	-0.358678	-0.150752	0.492424	Cis	118.68	1.18931e-05	chr17	39909987	chr17	39671122	39696797	213190	H1_trophectoderm_cells_Dixon2015, LNCaP_clone_FGC_ENCODE2012, Endothelial_of_hepatic_sinusoid_cells_ENCODE2012, G401_ENCODE2012, H1_mesenchymal_stem_cells_Dixon2015, H1_mesendoderm_cells_Dixon2015, IMR90_Jin2013, GM12878_Rao2014, HepG2_ENCODE2012, Brain_astrocyte_ENCODE2012, DLD1_ENCODE2012, Caki2_ENCODE2012, Spleen_cells_Schmitt2016, H1_hESCs_Dixon2012, H1_hESCs_Dixon2015, Panc1_ENCODE2012, RPMI…	4.0, 1.5, 4.0, 3.0, 7.0, 6.0, 2.83, 5.5, 9.0, 5.0, 0.5, 1.5, 1.5, 2.0, 5.5, 2.5, 3.0, 1.0, 4.33, 4.0, 4.5, 2.0, 2.0, 1.5, 1.0, 2.0, 1.0, 0.25, 4.0, 1.5, 1.5, 1.5, 0.5, 1.0, 1.0, 1.0, 1.5, 1.0, 1.0, 1.0, 0.3, 2.0, 0.38, 2.5, 5.0, 0.67, 0.62, 0.33, 0.43, 0.2, 0.33, 0.5, 1.0	16.4166	Thyroid	66.6412	Muscle_Skeletal	5.89989
rs2290400	ENSG00000161395.13	PGAP3	Breast_Mammary_Tissue	0.045808	-0.241617	-0.322702	-0.17484	0.488636	Cis	118.68	1.46642e-05	chr17	39909987	chr17	39671122	39696797	213190	H1_trophectoderm_cells_Dixon2015, LNCaP_clone_FGC_ENCODE2012, Endothelial_of_hepatic_sinusoid_cells_ENCODE2012, G401_ENCODE2012, H1_mesenchymal_stem_cells_Dixon2015, H1_mesendoderm_cells_Dixon2015, IMR90_Jin2013, GM12878_Rao2014, HepG2_ENCODE2012, Brain_astrocyte_ENCODE2012, DLD1_ENCODE2012, Caki2_ENCODE2012, Spleen_cells_Schmitt2016, H1_hESCs_Dixon2012, H1_hESCs_Dixon2015, Panc1_ENCODE2012, RPMI…	4.0, 1.5, 4.0, 3.0, 7.0, 6.0, 2.83, 5.5, 9.0, 5.0, 0.5, 1.5, 1.5, 2.0, 5.5, 2.5, 3.0, 1.0, 4.33, 4.0, 4.5, 2.0, 2.0, 1.5, 1.0, 2.0, 1.0, 0.25, 4.0, 1.5, 1.5, 1.5, 0.5, 1.0, 1.0, 1.0, 1.5, 1.0, 1.0, 1.0, 0.3, 2.0, 0.38, 2.5, 5.0, 0.67, 0.62, 0.33, 0.43, 0.2, 0.33, 0.5, 1.0	24.0141	Thyroid	66.6412	Muscle_Skeletal	5.89989
rs12453507	ENSG00000161395.13	PGAP3	Breast_Mammary_Tissue	0.00279291	-0.269128	-0.351226	-0.199745	0.47601	Cis	128.11	6.43554e-07	chr17	39896954	chr17	39671122	39696797	200157	GM12878_Schmitt2016, H1_mesendoderm_cells_Dixon2015, Endothelial_of_hepatic_sinusoid_cells_ENCODE2012, IMR90_Jin2013, RPMI7951_ENCODE2012, Germinal_zone_neurons_Won2016, Liver_cells_Schmitt2016, Cortical_plate_neurons_Won2016, Left_ventricle_cells_Schmitt2016, IMR90_Dixon2012, Panc1_ENCODE2012, H1_trophectoderm_cells_Dixon2015, GM12878_Rao2014, Hippocampus_cells_Schmitt2016, Spinal_cord_astrocyte…	4.5, 7.5, 4.0, 2.17, 4.0, 5.33, 4.0, 4.33, 3.0, 5.5, 4.5, 6.5, 3.75, 2.0, 0.5, 7.0, 2.5, 1.0, 1.0, 1.5, 1.0, 6.0, 6.0, 4.5, 1.5, 4.0, 2.0, 3.0, 4.0, 2.0, 1.5, 2.0, 1.5, 1.5, 3.0, 1.0, 1.0, 0.5, 0.25, 0.5, 3.0, 0.75, 0.22, 1.67, 0.14, 0.17, 0.33, 0.5	24.0141	Thyroid	66.6412	Muscle_Skeletal	5.89989
rs2290400	ENSG00000161395.13	PGAP3	Adipose_Visceral_Omentum	0.0282272	-0.27842	-0.382512	-0.170478	0.494669	Cis	118.68	8.41634e-06	chr17	39909987	chr17	39671122	39696797	213190	H1_trophectoderm_cells_Dixon2015, LNCaP_clone_FGC_ENCODE2012, Endothelial_of_hepatic_sinusoid_cells_ENCODE2012, G401_ENCODE2012, H1_mesenchymal_stem_cells_Dixon2015, H1_mesendoderm_cells_Dixon2015, IMR90_Jin2013, GM12878_Rao2014, HepG2_ENCODE2012, Brain_astrocyte_ENCODE2012, DLD1_ENCODE2012, Caki2_ENCODE2012, Spleen_cells_Schmitt2016, H1_hESCs_Dixon2012, H1_hESCs_Dixon2015, Panc1_ENCODE2012, RPMI…	4.0, 1.5, 4.0, 3.0, 7.0, 6.0, 2.83, 5.5, 9.0, 5.0, 0.5, 1.5, 1.5, 2.0, 5.5, 2.5, 3.0, 1.0, 4.33, 4.0, 4.5, 2.0, 2.0, 1.5, 1.0, 2.0, 1.0, 0.25, 4.0, 1.5, 1.5, 1.5, 0.5, 1.0, 1.0, 1.0, 1.5, 1.0, 1.0, 1.0, 0.3, 2.0, 0.38, 2.5, 5.0, 0.67, 0.62, 0.33, 0.43, 0.2, 0.33, 0.5, 1.0	13.7962	Thyroid	66.6412	Muscle_Skeletal	5.89989
rs12453507	ENSG00000161395.13	PGAP3	Adipose_Visceral_Omentum	0.0239617	-0.290213	-0.393052	-0.191785	0.482942	Cis	128.11	6.9844e-06	chr17	39896954	chr17	39671122	39696797	200157	GM12878_Schmitt2016, H1_mesendoderm_cells_Dixon2015, Endothelial_of_hepatic_sinusoid_cells_ENCODE2012, IMR90_Jin2013, RPMI7951_ENCODE2012, Germinal_zone_neurons_Won2016, Liver_cells_Schmitt2016, Cortical_plate_neurons_Won2016, Left_ventricle_cells_Schmitt2016, IMR90_Dixon2012, Panc1_ENCODE2012, H1_trophectoderm_cells_Dixon2015, GM12878_Rao2014, Hippocampus_cells_Schmitt2016, Spinal_cord_astrocyte…	4.5, 7.5, 4.0, 2.17, 4.0, 5.33, 4.0, 4.33, 3.0, 5.5, 4.5, 6.5, 3.75, 2.0, 0.5, 7.0, 2.5, 1.0, 1.0, 1.5, 1.0, 6.0, 6.0, 4.5, 1.5, 4.0, 2.0, 3.0, 4.0, 2.0, 1.5, 2.0, 1.5, 1.5, 3.0, 1.0, 1.0, 0.5, 0.25, 0.5, 3.0, 0.75, 0.22, 1.67, 0.14, 0.17, 0.33, 0.5	13.7962	Thyroid	66.6412	Muscle_Skeletal	5.89989
rs12232497	ENSG00000161395.13	PGAP3	Pancreas	0.000336971	-0.45692	-0.597801	-0.341938	0.403279	Cis	114.93	6.54331e-08	chr17	39883866	chr17	39671122	39696797	187069	IMR90_Jin2013, H1_neuronal_progenitor_cells_Dixon2015, Endothelial_of_hepatic_sinusoid_cells_ENCODE2012, IMR90_Dixon2012, HepG2_ENCODE2012, Germinal_zone_neurons_Won2016, Peripheral_blood_T_cells_Kloetgen2019, A549_ENCODE2012, H1_mesendoderm_cells_Dixon2015, Lung_cells_Schmitt2016, H1_hESCs_Dixon2012, Hippocampus_cells_Schmitt2016, GM12878_Rao2014, H1_trophectoderm_cells_Dixon2015, H1_mesenchymal…	1.33, 1.0, 4.5, 2.0, 6.5, 3.0, 3.0, 2.5, 9.0, 1.0, 2.0, 2.0, 6.0, 4.0, 5.0, 4.67, 1.0, 3.0, 4.0, 2.0, 3.0, 2.0, 1.5, 4.0, 3.5, 1.0, 1.0, 0.5, 2.0, 0.33, 2.0, 1.0, 3.0, 1.0, 3.0, 1.5, 2.0, 0.25, 0.5, 0.5, 4.5, 0.39, 0.67, 0.5, 0.5, 0.8, 1.5, 3.0, 0.67, 0.25, 0.57, 0.17, 0.33	17.1768	Thyroid	66.6412	Muscle_Skeletal	5.89989
rs2872507	ENSG00000161395.13	PGAP3	Pancreas	3.84612e-06	-0.471617	-0.61316	-0.340946	0.429508	Cis	117.53	5.61878e-10	chr17	39884510	chr17	39671122	39696797	187713	IMR90_Jin2013, H1_neuronal_progenitor_cells_Dixon2015, Endothelial_of_hepatic_sinusoid_cells_ENCODE2012, IMR90_Dixon2012, HepG2_ENCODE2012, Germinal_zone_neurons_Won2016, Peripheral_blood_T_cells_Kloetgen2019, A549_ENCODE2012, H1_mesendoderm_cells_Dixon2015, Lung_cells_Schmitt2016, H1_hESCs_Dixon2012, Hippocampus_cells_Schmitt2016, GM12878_Rao2014, H1_trophectoderm_cells_Dixon2015, H1_mesenchymal…	1.33, 1.0, 4.5, 2.0, 6.5, 3.0, 3.0, 2.5, 9.0, 1.0, 2.0, 2.0, 6.0, 4.0, 5.0, 4.67, 1.0, 3.0, 4.0, 2.0, 3.0, 2.0, 1.5, 4.0, 3.5, 1.0, 1.0, 0.5, 2.0, 0.33, 2.0, 1.0, 3.0, 1.0, 3.0, 1.5, 2.0, 0.25, 0.5, 0.5, 2.67, 0.33, 1.0, 0.5, 0.43, 3.5, 1.38, 2.0, 0.5, 0.5, 0.5, 0.57, 0.5, 0.4, 1.0, 0.17, 0.5	17.1768	Thyroid	66.6412	Muscle_Skeletal	5.89989
rs2290400	ENSG00000161395.13	PGAP3	Pancreas	4.98048e-06	-0.448406	-0.55716	-0.322541	0.495082	Cis	118.68	7.39268e-10	chr17	39909987	chr17	39671122	39696797	213190	H1_trophectoderm_cells_Dixon2015, LNCaP_clone_FGC_ENCODE2012, Endothelial_of_hepatic_sinusoid_cells_ENCODE2012, G401_ENCODE2012, H1_mesenchymal_stem_cells_Dixon2015, H1_mesendoderm_cells_Dixon2015, IMR90_Jin2013, GM12878_Rao2014, HepG2_ENCODE2012, Brain_astrocyte_ENCODE2012, DLD1_ENCODE2012, Caki2_ENCODE2012, Spleen_cells_Schmitt2016, H1_hESCs_Dixon2012, H1_hESCs_Dixon2015, Panc1_ENCODE2012, RPMI…	4.0, 1.5, 4.0, 3.0, 7.0, 6.0, 2.83, 5.5, 9.0, 5.0, 0.5, 1.5, 1.5, 2.0, 5.5, 2.5, 3.0, 1.0, 4.33, 4.0, 4.5, 2.0, 2.0, 1.5, 1.0, 2.0, 1.0, 0.25, 4.0, 1.5, 1.5, 1.5, 0.5, 1.0, 1.0, 1.0, 1.5, 1.0, 1.0, 1.0, 0.3, 2.0, 0.38, 2.5, 5.0, 0.67, 0.62, 0.33, 0.43, 0.2, 0.33, 0.5, 1.0	17.1768	Thyroid	66.6412	Muscle_Skeletal	5.89989
rs12453507	ENSG00000161395.13	PGAP3	Pancreas	1.03911e-06	-0.483692	-0.607743	-0.377019	0.462295	Cis	128.11	1.39944e-10	chr17	39896954	chr17	39671122	39696797	200157	GM12878_Schmitt2016, H1_mesendoderm_cells_Dixon2015, Endothelial_of_hepatic_sinusoid_cells_ENCODE2012, IMR90_Jin2013, RPMI7951_ENCODE2012, Germinal_zone_neurons_Won2016, Liver_cells_Schmitt2016, Cortical_plate_neurons_Won2016, Left_ventricle_cells_Schmitt2016, IMR90_Dixon2012, Panc1_ENCODE2012, H1_trophectoderm_cells_Dixon2015, GM12878_Rao2014, Hippocampus_cells_Schmitt2016, Spinal_cord_astrocyte…	4.5, 7.5, 4.0, 2.17, 4.0, 5.33, 4.0, 4.33, 3.0, 5.5, 4.5, 6.5, 3.75, 2.0, 0.5, 7.0, 2.5, 1.0, 1.0, 1.5, 1.0, 6.0, 6.0, 4.5, 1.5, 4.0, 2.0, 3.0, 4.0, 2.0, 1.5, 2.0, 1.5, 1.5, 3.0, 1.0, 1.0, 0.5, 0.25, 0.5, 3.0, 0.75, 0.22, 1.67, 0.14, 0.17, 0.33, 0.5	17.1768	Thyroid	66.6412	Muscle_Skeletal	5.89989
rs12232497	ENSG00000161395.13	PGAP3	Nerve_Tibial	0.0404635	-0.275908	-0.367287	-0.185179	0.413534	Cis	114.93	1.27068e-05	chr17	39883866	chr17	39671122	39696797	187069	IMR90_Jin2013, H1_neuronal_progenitor_cells_Dixon2015, Endothelial_of_hepatic_sinusoid_cells_ENCODE2012, IMR90_Dixon2012, HepG2_ENCODE2012, Germinal_zone_neurons_Won2016, Peripheral_blood_T_cells_Kloetgen2019, A549_ENCODE2012, H1_mesendoderm_cells_Dixon2015, Lung_cells_Schmitt2016, H1_hESCs_Dixon2012, Hippocampus_cells_Schmitt2016, GM12878_Rao2014, H1_trophectoderm_cells_Dixon2015, H1_mesenchymal…	1.33, 1.0, 4.5, 2.0, 6.5, 3.0, 3.0, 2.5, 9.0, 1.0, 2.0, 2.0, 6.0, 4.0, 5.0, 4.67, 1.0, 3.0, 4.0, 2.0, 3.0, 2.0, 1.5, 4.0, 3.5, 1.0, 1.0, 0.5, 2.0, 0.33, 2.0, 1.0, 3.0, 1.0, 3.0, 1.5, 2.0, 0.25, 0.5, 0.5, 4.5, 0.39, 0.67, 0.5, 0.5, 0.8, 1.5, 3.0, 0.67, 0.25, 0.57, 0.17, 0.33	28.7087	Thyroid	66.6412	Muscle_Skeletal	5.89989
rs2872507	ENSG00000161395.13	PGAP3	Nerve_Tibial	0.0057269	-0.277411	-0.380498	-0.190222	0.43703	Cis	117.53	1.41102e-06	chr17	39884510	chr17	39671122	39696797	187713	IMR90_Jin2013, H1_neuronal_progenitor_cells_Dixon2015, Endothelial_of_hepatic_sinusoid_cells_ENCODE2012, IMR90_Dixon2012, HepG2_ENCODE2012, Germinal_zone_neurons_Won2016, Peripheral_blood_T_cells_Kloetgen2019, A549_ENCODE2012, H1_mesendoderm_cells_Dixon2015, Lung_cells_Schmitt2016, H1_hESCs_Dixon2012, Hippocampus_cells_Schmitt2016, GM12878_Rao2014, H1_trophectoderm_cells_Dixon2015, H1_mesenchymal…	1.33, 1.0, 4.5, 2.0, 6.5, 3.0, 3.0, 2.5, 9.0, 1.0, 2.0, 2.0, 6.0, 4.0, 5.0, 4.67, 1.0, 3.0, 4.0, 2.0, 3.0, 2.0, 1.5, 4.0, 3.5, 1.0, 1.0, 0.5, 2.0, 0.33, 2.0, 1.0, 3.0, 1.0, 3.0, 1.5, 2.0, 0.25, 0.5, 0.5, 2.67, 0.33, 1.0, 0.5, 0.43, 3.5, 1.38, 2.0, 0.5, 0.5, 0.5, 0.57, 0.5, 0.4, 1.0, 0.17, 0.5	28.7087	Thyroid	66.6412	Muscle_Skeletal	5.89989
rs2290400	ENSG00000161395.13	PGAP3	Nerve_Tibial	0.000245566	-0.294613	-0.385612	-0.202724	0.5	Cis	118.68	4.67544e-08	chr17	39909987	chr17	39671122	39696797	213190	H1_trophectoderm_cells_Dixon2015, LNCaP_clone_FGC_ENCODE2012, Endothelial_of_hepatic_sinusoid_cells_ENCODE2012, G401_ENCODE2012, H1_mesenchymal_stem_cells_Dixon2015, H1_mesendoderm_cells_Dixon2015, IMR90_Jin2013, GM12878_Rao2014, HepG2_ENCODE2012, Brain_astrocyte_ENCODE2012, DLD1_ENCODE2012, Caki2_ENCODE2012, Spleen_cells_Schmitt2016, H1_hESCs_Dixon2012, H1_hESCs_Dixon2015, Panc1_ENCODE2012, RPMI…	4.0, 1.5, 4.0, 3.0, 7.0, 6.0, 2.83, 5.5, 9.0, 5.0, 0.5, 1.5, 1.5, 2.0, 5.5, 2.5, 3.0, 1.0, 4.33, 4.0, 4.5, 2.0, 2.0, 1.5, 1.0, 2.0, 1.0, 0.25, 4.0, 1.5, 1.5, 1.5, 0.5, 1.0, 1.0, 1.0, 1.5, 1.0, 1.0, 1.0, 0.3, 2.0, 0.38, 2.5, 5.0, 0.67, 0.62, 0.33, 0.43, 0.2, 0.33, 0.5, 1.0	28.7087	Thyroid	66.6412	Muscle_Skeletal	5.89989
rs12453507	ENSG00000161395.13	PGAP3	Nerve_Tibial	0.00041085	-0.298645	-0.391864	-0.208115	0.484023	Cis	128.11	8.07868e-08	chr17	39896954	chr17	39671122	39696797	200157	GM12878_Schmitt2016, H1_mesendoderm_cells_Dixon2015, Endothelial_of_hepatic_sinusoid_cells_ENCODE2012, IMR90_Jin2013, RPMI7951_ENCODE2012, Germinal_zone_neurons_Won2016, Liver_cells_Schmitt2016, Cortical_plate_neurons_Won2016, Left_ventricle_cells_Schmitt2016, IMR90_Dixon2012, Panc1_ENCODE2012, H1_trophectoderm_cells_Dixon2015, GM12878_Rao2014, Hippocampus_cells_Schmitt2016, Spinal_cord_astrocyte…	4.5, 7.5, 4.0, 2.17, 4.0, 5.33, 4.0, 4.33, 3.0, 5.5, 4.5, 6.5, 3.75, 2.0, 0.5, 7.0, 2.5, 1.0, 1.0, 1.5, 1.0, 6.0, 6.0, 4.5, 1.5, 4.0, 2.0, 3.0, 4.0, 2.0, 1.5, 2.0, 1.5, 1.5, 3.0, 1.0, 1.0, 0.5, 0.25, 0.5, 3.0, 0.75, 0.22, 1.67, 0.14, 0.17, 0.33, 0.5	28.7087	Thyroid	66.6412	Muscle_Skeletal	5.89989
rs12232497	ENSG00000161395.13	PGAP3	Thyroid	2.54133e-10	-0.409256	-0.511058	-0.330748	0.409408	Cis	114.93	2.34202e-14	chr17	39883866	chr17	39671122	39696797	187069	IMR90_Jin2013, H1_neuronal_progenitor_cells_Dixon2015, Endothelial_of_hepatic_sinusoid_cells_ENCODE2012, IMR90_Dixon2012, HepG2_ENCODE2012, Germinal_zone_neurons_Won2016, Peripheral_blood_T_cells_Kloetgen2019, A549_ENCODE2012, H1_mesendoderm_cells_Dixon2015, Lung_cells_Schmitt2016, H1_hESCs_Dixon2012, Hippocampus_cells_Schmitt2016, GM12878_Rao2014, H1_trophectoderm_cells_Dixon2015, H1_mesenchymal…	1.33, 1.0, 4.5, 2.0, 6.5, 3.0, 3.0, 2.5, 9.0, 1.0, 2.0, 2.0, 6.0, 4.0, 5.0, 4.67, 1.0, 3.0, 4.0, 2.0, 3.0, 2.0, 1.5, 4.0, 3.5, 1.0, 1.0, 0.5, 2.0, 0.33, 2.0, 1.0, 3.0, 1.0, 3.0, 1.5, 2.0, 0.25, 0.5, 0.5, 4.5, 0.39, 0.67, 0.5, 0.5, 0.8, 1.5, 3.0, 0.67, 0.25, 0.57, 0.17, 0.33	66.6412	Thyroid	66.6412	Muscle_Skeletal	5.89989
rs2872507	ENSG00000161395.13	PGAP3	Thyroid	3.14502e-12	-0.433741	-0.520693	-0.333559	0.431185	Cis	117.53	2.42924e-16	chr17	39884510	chr17	39671122	39696797	187713	IMR90_Jin2013, H1_neuronal_progenitor_cells_Dixon2015, Endothelial_of_hepatic_sinusoid_cells_ENCODE2012, IMR90_Dixon2012, HepG2_ENCODE2012, Germinal_zone_neurons_Won2016, Peripheral_blood_T_cells_Kloetgen2019, A549_ENCODE2012, H1_mesendoderm_cells_Dixon2015, Lung_cells_Schmitt2016, H1_hESCs_Dixon2012, Hippocampus_cells_Schmitt2016, GM12878_Rao2014, H1_trophectoderm_cells_Dixon2015, H1_mesenchymal…	1.33, 1.0, 4.5, 2.0, 6.5, 3.0, 3.0, 2.5, 9.0, 1.0, 2.0, 2.0, 6.0, 4.0, 5.0, 4.67, 1.0, 3.0, 4.0, 2.0, 3.0, 2.0, 1.5, 4.0, 3.5, 1.0, 1.0, 0.5, 2.0, 0.33, 2.0, 1.0, 3.0, 1.0, 3.0, 1.5, 2.0, 0.25, 0.5, 0.5, 2.67, 0.33, 1.0, 0.5, 0.43, 3.5, 1.38, 2.0, 0.5, 0.5, 0.5, 0.57, 0.5, 0.4, 1.0, 0.17, 0.5	66.6412	Thyroid	66.6412	Muscle_Skeletal	5.89989
rs2290400	ENSG00000161395.13	PGAP3	Thyroid	1.07332e-13	-0.424601	-0.509791	-0.338911	0.488676	Cis	118.68	7.34889e-18	chr17	39909987	chr17	39671122	39696797	213190	H1_trophectoderm_cells_Dixon2015, LNCaP_clone_FGC_ENCODE2012, Endothelial_of_hepatic_sinusoid_cells_ENCODE2012, G401_ENCODE2012, H1_mesenchymal_stem_cells_Dixon2015, H1_mesendoderm_cells_Dixon2015, IMR90_Jin2013, GM12878_Rao2014, HepG2_ENCODE2012, Brain_astrocyte_ENCODE2012, DLD1_ENCODE2012, Caki2_ENCODE2012, Spleen_cells_Schmitt2016, H1_hESCs_Dixon2012, H1_hESCs_Dixon2015, Panc1_ENCODE2012, RPMI…	4.0, 1.5, 4.0, 3.0, 7.0, 6.0, 2.83, 5.5, 9.0, 5.0, 0.5, 1.5, 1.5, 2.0, 5.5, 2.5, 3.0, 1.0, 4.33, 4.0, 4.5, 2.0, 2.0, 1.5, 1.0, 2.0, 1.0, 0.25, 4.0, 1.5, 1.5, 1.5, 0.5, 1.0, 1.0, 1.0, 1.5, 1.0, 1.0, 1.0, 0.3, 2.0, 0.38, 2.5, 5.0, 0.67, 0.62, 0.33, 0.43, 0.2, 0.33, 0.5, 1.0	66.6412	Thyroid	66.6412	Muscle_Skeletal	5.89989
rs12453507	ENSG00000161395.13	PGAP3	Thyroid	3.0614e-12	-0.42742	-0.514017	-0.336501	0.472997	Cis	128.11	2.36271e-16	chr17	39896954	chr17	39671122	39696797	200157	GM12878_Schmitt2016, H1_mesendoderm_cells_Dixon2015, Endothelial_of_hepatic_sinusoid_cells_ENCODE2012, IMR90_Jin2013, RPMI7951_ENCODE2012, Germinal_zone_neurons_Won2016, Liver_cells_Schmitt2016, Cortical_plate_neurons_Won2016, Left_ventricle_cells_Schmitt2016, IMR90_Dixon2012, Panc1_ENCODE2012, H1_trophectoderm_cells_Dixon2015, GM12878_Rao2014, Hippocampus_cells_Schmitt2016, Spinal_cord_astrocyte…	4.5, 7.5, 4.0, 2.17, 4.0, 5.33, 4.0, 4.33, 3.0, 5.5, 4.5, 6.5, 3.75, 2.0, 0.5, 7.0, 2.5, 1.0, 1.0, 1.5, 1.0, 6.0, 6.0, 4.5, 1.5, 4.0, 2.0, 3.0, 4.0, 2.0, 1.5, 2.0, 1.5, 1.5, 3.0, 1.0, 1.0, 0.5, 0.25, 0.5, 3.0, 0.75, 0.22, 1.67, 0.14, 0.17, 0.33, 0.5	66.6412	Thyroid	66.6412	Muscle_Skeletal	5.89989
rs12232497	ENSG00000161395.13	PGAP3	Heart_Left_Ventricle	7.30872e-06	-0.43841	-0.544221	-0.3329	0.42228	Cis	114.93	1.10684e-09	chr17	39883866	chr17	39671122	39696797	187069	IMR90_Jin2013, H1_neuronal_progenitor_cells_Dixon2015, Endothelial_of_hepatic_sinusoid_cells_ENCODE2012, IMR90_Dixon2012, HepG2_ENCODE2012, Germinal_zone_neurons_Won2016, Peripheral_blood_T_cells_Kloetgen2019, A549_ENCODE2012, H1_mesendoderm_cells_Dixon2015, Lung_cells_Schmitt2016, H1_hESCs_Dixon2012, Hippocampus_cells_Schmitt2016, GM12878_Rao2014, H1_trophectoderm_cells_Dixon2015, H1_mesenchymal…	1.33, 1.0, 4.5, 2.0, 6.5, 3.0, 3.0, 2.5, 9.0, 1.0, 2.0, 2.0, 6.0, 4.0, 5.0, 4.67, 1.0, 3.0, 4.0, 2.0, 3.0, 2.0, 1.5, 4.0, 3.5, 1.0, 1.0, 0.5, 2.0, 0.33, 2.0, 1.0, 3.0, 1.0, 3.0, 1.5, 2.0, 0.25, 0.5, 0.5, 4.5, 0.39, 0.67, 0.5, 0.5, 0.8, 1.5, 3.0, 0.67, 0.25, 0.57, 0.17, 0.33	7.78532	Thyroid	66.6412	Muscle_Skeletal	5.89989
rs2872507	ENSG00000161395.13	PGAP3	Heart_Left_Ventricle	2.5888e-06	-0.431126	-0.528804	-0.319452	0.440415	Cis	117.53	3.68605e-10	chr17	39884510	chr17	39671122	39696797	187713	IMR90_Jin2013, H1_neuronal_progenitor_cells_Dixon2015, Endothelial_of_hepatic_sinusoid_cells_ENCODE2012, IMR90_Dixon2012, HepG2_ENCODE2012, Germinal_zone_neurons_Won2016, Peripheral_blood_T_cells_Kloetgen2019, A549_ENCODE2012, H1_mesendoderm_cells_Dixon2015, Lung_cells_Schmitt2016, H1_hESCs_Dixon2012, Hippocampus_cells_Schmitt2016, GM12878_Rao2014, H1_trophectoderm_cells_Dixon2015, H1_mesenchymal…	1.33, 1.0, 4.5, 2.0, 6.5, 3.0, 3.0, 2.5, 9.0, 1.0, 2.0, 2.0, 6.0, 4.0, 5.0, 4.67, 1.0, 3.0, 4.0, 2.0, 3.0, 2.0, 1.5, 4.0, 3.5, 1.0, 1.0, 0.5, 2.0, 0.33, 2.0, 1.0, 3.0, 1.0, 3.0, 1.5, 2.0, 0.25, 0.5, 0.5, 2.67, 0.33, 1.0, 0.5, 0.43, 3.5, 1.38, 2.0, 0.5, 0.5, 0.5, 0.57, 0.5, 0.4, 1.0, 0.17, 0.5	7.78532	Thyroid	66.6412	Muscle_Skeletal	5.89989
rs2290400	ENSG00000161395.13	PGAP3	Heart_Left_Ventricle	4.59395e-08	-0.435408	-0.520655	-0.334345	0.5	Cis	118.68	5.23314e-12	chr17	39909987	chr17	39671122	39696797	213190	H1_trophectoderm_cells_Dixon2015, LNCaP_clone_FGC_ENCODE2012, Endothelial_of_hepatic_sinusoid_cells_ENCODE2012, G401_ENCODE2012, H1_mesenchymal_stem_cells_Dixon2015, H1_mesendoderm_cells_Dixon2015, IMR90_Jin2013, GM12878_Rao2014, HepG2_ENCODE2012, Brain_astrocyte_ENCODE2012, DLD1_ENCODE2012, Caki2_ENCODE2012, Spleen_cells_Schmitt2016, H1_hESCs_Dixon2012, H1_hESCs_Dixon2015, Panc1_ENCODE2012, RPMI…	4.0, 1.5, 4.0, 3.0, 7.0, 6.0, 2.83, 5.5, 9.0, 5.0, 0.5, 1.5, 1.5, 2.0, 5.5, 2.5, 3.0, 1.0, 4.33, 4.0, 4.5, 2.0, 2.0, 1.5, 1.0, 2.0, 1.0, 0.25, 4.0, 1.5, 1.5, 1.5, 0.5, 1.0, 1.0, 1.0, 1.5, 1.0, 1.0, 1.0, 0.3, 2.0, 0.38, 2.5, 5.0, 0.67, 0.62, 0.33, 0.43, 0.2, 0.33, 0.5, 1.0	7.78532	Thyroid	66.6412	Muscle_Skeletal	5.89989
rs12453507	ENSG00000161395.13	PGAP3	Heart_Left_Ventricle	3.51794e-10	-0.492746	-0.594653	-0.39942	0.472798	Cis	128.11	3.28102e-14	chr17	39896954	chr17	39671122	39696797	200157	GM12878_Schmitt2016, H1_mesendoderm_cells_Dixon2015, Endothelial_of_hepatic_sinusoid_cells_ENCODE2012, IMR90_Jin2013, RPMI7951_ENCODE2012, Germinal_zone_neurons_Won2016, Liver_cells_Schmitt2016, Cortical_plate_neurons_Won2016, Left_ventricle_cells_Schmitt2016, IMR90_Dixon2012, Panc1_ENCODE2012, H1_trophectoderm_cells_Dixon2015, GM12878_Rao2014, Hippocampus_cells_Schmitt2016, Spinal_cord_astrocyte…	4.5, 7.5, 4.0, 2.17, 4.0, 5.33, 4.0, 4.33, 3.0, 5.5, 4.5, 6.5, 3.75, 2.0, 0.5, 7.0, 2.5, 1.0, 1.0, 1.5, 1.0, 6.0, 6.0, 4.5, 1.5, 4.0, 2.0, 3.0, 4.0, 2.0, 1.5, 2.0, 1.5, 1.5, 3.0, 1.0, 1.0, 0.5, 0.25, 0.5, 3.0, 0.75, 0.22, 1.67, 0.14, 0.17, 0.33, 0.5	7.78532	Thyroid	66.6412	Muscle_Skeletal	5.89989
rs12232497	ENSG00000161395.13	PGAP3	Heart_Atrial_Appendage	2.02349e-05	-0.401925	-0.520816	-0.277325	0.420699	Cis	114.93	3.25538e-09	chr17	39883866	chr17	39671122	39696797	187069	IMR90_Jin2013, H1_neuronal_progenitor_cells_Dixon2015, Endothelial_of_hepatic_sinusoid_cells_ENCODE2012, IMR90_Dixon2012, HepG2_ENCODE2012, Germinal_zone_neurons_Won2016, Peripheral_blood_T_cells_Kloetgen2019, A549_ENCODE2012, H1_mesendoderm_cells_Dixon2015, Lung_cells_Schmitt2016, H1_hESCs_Dixon2012, Hippocampus_cells_Schmitt2016, GM12878_Rao2014, H1_trophectoderm_cells_Dixon2015, H1_mesenchymal…	1.33, 1.0, 4.5, 2.0, 6.5, 3.0, 3.0, 2.5, 9.0, 1.0, 2.0, 2.0, 6.0, 4.0, 5.0, 4.67, 1.0, 3.0, 4.0, 2.0, 3.0, 2.0, 1.5, 4.0, 3.5, 1.0, 1.0, 0.5, 2.0, 0.33, 2.0, 1.0, 3.0, 1.0, 3.0, 1.5, 2.0, 0.25, 0.5, 0.5, 4.5, 0.39, 0.67, 0.5, 0.5, 0.8, 1.5, 3.0, 0.67, 0.25, 0.57, 0.17, 0.33	10.9216	Thyroid	66.6412	Muscle_Skeletal	5.89989
rs2872507	ENSG00000161395.13	PGAP3	Heart_Atrial_Appendage	2.30975e-06	-0.405014	-0.529485	-0.297696	0.44086	Cis	117.53	3.26605e-10	chr17	39884510	chr17	39671122	39696797	187713	IMR90_Jin2013, H1_neuronal_progenitor_cells_Dixon2015, Endothelial_of_hepatic_sinusoid_cells_ENCODE2012, IMR90_Dixon2012, HepG2_ENCODE2012, Germinal_zone_neurons_Won2016, Peripheral_blood_T_cells_Kloetgen2019, A549_ENCODE2012, H1_mesendoderm_cells_Dixon2015, Lung_cells_Schmitt2016, H1_hESCs_Dixon2012, Hippocampus_cells_Schmitt2016, GM12878_Rao2014, H1_trophectoderm_cells_Dixon2015, H1_mesenchymal…	1.33, 1.0, 4.5, 2.0, 6.5, 3.0, 3.0, 2.5, 9.0, 1.0, 2.0, 2.0, 6.0, 4.0, 5.0, 4.67, 1.0, 3.0, 4.0, 2.0, 3.0, 2.0, 1.5, 4.0, 3.5, 1.0, 1.0, 0.5, 2.0, 0.33, 2.0, 1.0, 3.0, 1.0, 3.0, 1.5, 2.0, 0.25, 0.5, 0.5, 2.67, 0.33, 1.0, 0.5, 0.43, 3.5, 1.38, 2.0, 0.5, 0.5, 0.5, 0.57, 0.5, 0.4, 1.0, 0.17, 0.5	10.9216	Thyroid	66.6412	Muscle_Skeletal	5.89989
rs2290400	ENSG00000161395.13	PGAP3	Heart_Atrial_Appendage	2.69491e-08	-0.470881	-0.579412	-0.358111	0.494624	Cis	118.68	3.00074e-12	chr17	39909987	chr17	39671122	39696797	213190	H1_trophectoderm_cells_Dixon2015, LNCaP_clone_FGC_ENCODE2012, Endothelial_of_hepatic_sinusoid_cells_ENCODE2012, G401_ENCODE2012, H1_mesenchymal_stem_cells_Dixon2015, H1_mesendoderm_cells_Dixon2015, IMR90_Jin2013, GM12878_Rao2014, HepG2_ENCODE2012, Brain_astrocyte_ENCODE2012, DLD1_ENCODE2012, Caki2_ENCODE2012, Spleen_cells_Schmitt2016, H1_hESCs_Dixon2012, H1_hESCs_Dixon2015, Panc1_ENCODE2012, RPMI…	4.0, 1.5, 4.0, 3.0, 7.0, 6.0, 2.83, 5.5, 9.0, 5.0, 0.5, 1.5, 1.5, 2.0, 5.5, 2.5, 3.0, 1.0, 4.33, 4.0, 4.5, 2.0, 2.0, 1.5, 1.0, 2.0, 1.0, 0.25, 4.0, 1.5, 1.5, 1.5, 0.5, 1.0, 1.0, 1.0, 1.5, 1.0, 1.0, 1.0, 0.3, 2.0, 0.38, 2.5, 5.0, 0.67, 0.62, 0.33, 0.43, 0.2, 0.33, 0.5, 1.0	10.9216	Thyroid	66.6412	Muscle_Skeletal	5.89989
rs12453507	ENSG00000161395.13	PGAP3	Heart_Atrial_Appendage	1.27825e-09	-0.512816	-0.635674	-0.399278	0.481183	Cis	128.11	1.25653e-13	chr17	39896954	chr17	39671122	39696797	200157	GM12878_Schmitt2016, H1_mesendoderm_cells_Dixon2015, Endothelial_of_hepatic_sinusoid_cells_ENCODE2012, IMR90_Jin2013, RPMI7951_ENCODE2012, Germinal_zone_neurons_Won2016, Liver_cells_Schmitt2016, Cortical_plate_neurons_Won2016, Left_ventricle_cells_Schmitt2016, IMR90_Dixon2012, Panc1_ENCODE2012, H1_trophectoderm_cells_Dixon2015, GM12878_Rao2014, Hippocampus_cells_Schmitt2016, Spinal_cord_astrocyte…	4.5, 7.5, 4.0, 2.17, 4.0, 5.33, 4.0, 4.33, 3.0, 5.5, 4.5, 6.5, 3.75, 2.0, 0.5, 7.0, 2.5, 1.0, 1.0, 1.5, 1.0, 6.0, 6.0, 4.5, 1.5, 4.0, 2.0, 3.0, 4.0, 2.0, 1.5, 2.0, 1.5, 1.5, 3.0, 1.0, 1.0, 0.5, 0.25, 0.5, 3.0, 0.75, 0.22, 1.67, 0.14, 0.17, 0.33, 0.5	10.9216	Thyroid	66.6412	Muscle_Skeletal	5.89989
rs2290400	ENSG00000161395.13	PGAP3	Adrenal_Gland	0.0425175	-0.438624	-0.612612	-0.25379	0.450644	Cis	118.68	1.34514e-05	chr17	39909987	chr17	39671122	39696797	213190	H1_trophectoderm_cells_Dixon2015, LNCaP_clone_FGC_ENCODE2012, Endothelial_of_hepatic_sinusoid_cells_ENCODE2012, G401_ENCODE2012, H1_mesenchymal_stem_cells_Dixon2015, H1_mesendoderm_cells_Dixon2015, IMR90_Jin2013, GM12878_Rao2014, HepG2_ENCODE2012, Brain_astrocyte_ENCODE2012, DLD1_ENCODE2012, Caki2_ENCODE2012, Spleen_cells_Schmitt2016, H1_hESCs_Dixon2012, H1_hESCs_Dixon2015, Panc1_ENCODE2012, RPMI…	4.0, 1.5, 4.0, 3.0, 7.0, 6.0, 2.83, 5.5, 9.0, 5.0, 0.5, 1.5, 1.5, 2.0, 5.5, 2.5, 3.0, 1.0, 4.33, 4.0, 4.5, 2.0, 2.0, 1.5, 1.0, 2.0, 1.0, 0.25, 4.0, 1.5, 1.5, 1.5, 0.5, 1.0, 1.0, 1.0, 1.5, 1.0, 1.0, 1.0, 0.3, 2.0, 0.38, 2.5, 5.0, 0.67, 0.62, 0.33, 0.43, 0.2, 0.33, 0.5, 1.0	16.121	Thyroid	66.6412	Muscle_Skeletal	5.89989
rs12453507	ENSG00000161395.13	PGAP3	Adrenal_Gland	0.0234925	-0.445447	-0.606144	-0.261653	0.429185	Cis	128.11	6.83499e-06	chr17	39896954	chr17	39671122	39696797	200157	GM12878_Schmitt2016, H1_mesendoderm_cells_Dixon2015, Endothelial_of_hepatic_sinusoid_cells_ENCODE2012, IMR90_Jin2013, RPMI7951_ENCODE2012, Germinal_zone_neurons_Won2016, Liver_cells_Schmitt2016, Cortical_plate_neurons_Won2016, Left_ventricle_cells_Schmitt2016, IMR90_Dixon2012, Panc1_ENCODE2012, H1_trophectoderm_cells_Dixon2015, GM12878_Rao2014, Hippocampus_cells_Schmitt2016, Spinal_cord_astrocyte…	4.5, 7.5, 4.0, 2.17, 4.0, 5.33, 4.0, 4.33, 3.0, 5.5, 4.5, 6.5, 3.75, 2.0, 0.5, 7.0, 2.5, 1.0, 1.0, 1.5, 1.0, 6.0, 6.0, 4.5, 1.5, 4.0, 2.0, 3.0, 4.0, 2.0, 1.5, 2.0, 1.5, 1.5, 3.0, 1.0, 1.0, 0.5, 0.25, 0.5, 3.0, 0.75, 0.22, 1.67, 0.14, 0.17, 0.33, 0.5	16.121	Thyroid	66.6412	Muscle_Skeletal	5.89989
rs12232497	ENSG00000161395.13	PGAP3	Esophagus_Muscularis	0.00109024	-0.267074	-0.360415	-0.18518	0.421505	Cis	114.93	2.31192e-07	chr17	39883866	chr17	39671122	39696797	187069	IMR90_Jin2013, H1_neuronal_progenitor_cells_Dixon2015, Endothelial_of_hepatic_sinusoid_cells_ENCODE2012, IMR90_Dixon2012, HepG2_ENCODE2012, Germinal_zone_neurons_Won2016, Peripheral_blood_T_cells_Kloetgen2019, A549_ENCODE2012, H1_mesendoderm_cells_Dixon2015, Lung_cells_Schmitt2016, H1_hESCs_Dixon2012, Hippocampus_cells_Schmitt2016, GM12878_Rao2014, H1_trophectoderm_cells_Dixon2015, H1_mesenchymal…	1.33, 1.0, 4.5, 2.0, 6.5, 3.0, 3.0, 2.5, 9.0, 1.0, 2.0, 2.0, 6.0, 4.0, 5.0, 4.67, 1.0, 3.0, 4.0, 2.0, 3.0, 2.0, 1.5, 4.0, 3.5, 1.0, 1.0, 0.5, 2.0, 0.33, 2.0, 1.0, 3.0, 1.0, 3.0, 1.5, 2.0, 0.25, 0.5, 0.5, 4.5, 0.39, 0.67, 0.5, 0.5, 0.8, 1.5, 3.0, 0.67, 0.25, 0.57, 0.17, 0.33	14.1926	Thyroid	66.6412	Muscle_Skeletal	5.89989
rs2872507	ENSG00000161395.13	PGAP3	Esophagus_Muscularis	0.00010018	-0.290457	-0.390661	-0.200916	0.439785	Cis	117.53	1.78238e-08	chr17	39884510	chr17	39671122	39696797	187713	IMR90_Jin2013, H1_neuronal_progenitor_cells_Dixon2015, Endothelial_of_hepatic_sinusoid_cells_ENCODE2012, IMR90_Dixon2012, HepG2_ENCODE2012, Germinal_zone_neurons_Won2016, Peripheral_blood_T_cells_Kloetgen2019, A549_ENCODE2012, H1_mesendoderm_cells_Dixon2015, Lung_cells_Schmitt2016, H1_hESCs_Dixon2012, Hippocampus_cells_Schmitt2016, GM12878_Rao2014, H1_trophectoderm_cells_Dixon2015, H1_mesenchymal…	1.33, 1.0, 4.5, 2.0, 6.5, 3.0, 3.0, 2.5, 9.0, 1.0, 2.0, 2.0, 6.0, 4.0, 5.0, 4.67, 1.0, 3.0, 4.0, 2.0, 3.0, 2.0, 1.5, 4.0, 3.5, 1.0, 1.0, 0.5, 2.0, 0.33, 2.0, 1.0, 3.0, 1.0, 3.0, 1.5, 2.0, 0.25, 0.5, 0.5, 2.67, 0.33, 1.0, 0.5, 0.43, 3.5, 1.38, 2.0, 0.5, 0.5, 0.5, 0.57, 0.5, 0.4, 1.0, 0.17, 0.5	14.1926	Thyroid	66.6412	Muscle_Skeletal	5.89989
rs2290400	ENSG00000161395.13	PGAP3	Esophagus_Muscularis	0.000141999	-0.275588	-0.357197	-0.183776	0.498925	Cis	118.68	2.59475e-08	chr17	39909987	chr17	39671122	39696797	213190	H1_trophectoderm_cells_Dixon2015, LNCaP_clone_FGC_ENCODE2012, Endothelial_of_hepatic_sinusoid_cells_ENCODE2012, G401_ENCODE2012, H1_mesenchymal_stem_cells_Dixon2015, H1_mesendoderm_cells_Dixon2015, IMR90_Jin2013, GM12878_Rao2014, HepG2_ENCODE2012, Brain_astrocyte_ENCODE2012, DLD1_ENCODE2012, Caki2_ENCODE2012, Spleen_cells_Schmitt2016, H1_hESCs_Dixon2012, H1_hESCs_Dixon2015, Panc1_ENCODE2012, RPMI…	4.0, 1.5, 4.0, 3.0, 7.0, 6.0, 2.83, 5.5, 9.0, 5.0, 0.5, 1.5, 1.5, 2.0, 5.5, 2.5, 3.0, 1.0, 4.33, 4.0, 4.5, 2.0, 2.0, 1.5, 1.0, 2.0, 1.0, 0.25, 4.0, 1.5, 1.5, 1.5, 0.5, 1.0, 1.0, 1.0, 1.5, 1.0, 1.0, 1.0, 0.3, 2.0, 0.38, 2.5, 5.0, 0.67, 0.62, 0.33, 0.43, 0.2, 0.33, 0.5, 1.0	14.1926	Thyroid	66.6412	Muscle_Skeletal	5.89989
rs12453507	ENSG00000161395.13	PGAP3	Esophagus_Muscularis	1.96318e-05	-0.291138	-0.387266	-0.210972	0.483871	Cis	128.11	3.15212e-09	chr17	39896954	chr17	39671122	39696797	200157	GM12878_Schmitt2016, H1_mesendoderm_cells_Dixon2015, Endothelial_of_hepatic_sinusoid_cells_ENCODE2012, IMR90_Jin2013, RPMI7951_ENCODE2012, Germinal_zone_neurons_Won2016, Liver_cells_Schmitt2016, Cortical_plate_neurons_Won2016, Left_ventricle_cells_Schmitt2016, IMR90_Dixon2012, Panc1_ENCODE2012, H1_trophectoderm_cells_Dixon2015, GM12878_Rao2014, Hippocampus_cells_Schmitt2016, Spinal_cord_astrocyte…	4.5, 7.5, 4.0, 2.17, 4.0, 5.33, 4.0, 4.33, 3.0, 5.5, 4.5, 6.5, 3.75, 2.0, 0.5, 7.0, 2.5, 1.0, 1.0, 1.5, 1.0, 6.0, 6.0, 4.5, 1.5, 4.0, 2.0, 3.0, 4.0, 2.0, 1.5, 2.0, 1.5, 1.5, 3.0, 1.0, 1.0, 0.5, 0.25, 0.5, 3.0, 0.75, 0.22, 1.67, 0.14, 0.17, 0.33, 0.5	14.1926	Thyroid	66.6412	Muscle_Skeletal	5.89989
rs12232497	ENSG00000161395.13	PGAP3	Colon_Transverse	0.000368159	-0.261431	-0.330313	-0.194513	0.404891	Cis	114.93	7.18794e-08	chr17	39883866	chr17	39671122	39696797	187069	IMR90_Jin2013, H1_neuronal_progenitor_cells_Dixon2015, Endothelial_of_hepatic_sinusoid_cells_ENCODE2012, IMR90_Dixon2012, HepG2_ENCODE2012, Germinal_zone_neurons_Won2016, Peripheral_blood_T_cells_Kloetgen2019, A549_ENCODE2012, H1_mesendoderm_cells_Dixon2015, Lung_cells_Schmitt2016, H1_hESCs_Dixon2012, Hippocampus_cells_Schmitt2016, GM12878_Rao2014, H1_trophectoderm_cells_Dixon2015, H1_mesenchymal…	1.33, 1.0, 4.5, 2.0, 6.5, 3.0, 3.0, 2.5, 9.0, 1.0, 2.0, 2.0, 6.0, 4.0, 5.0, 4.67, 1.0, 3.0, 4.0, 2.0, 3.0, 2.0, 1.5, 4.0, 3.5, 1.0, 1.0, 0.5, 2.0, 0.33, 2.0, 1.0, 3.0, 1.0, 3.0, 1.5, 2.0, 0.25, 0.5, 0.5, 4.5, 0.39, 0.67, 0.5, 0.5, 0.8, 1.5, 3.0, 0.67, 0.25, 0.57, 0.17, 0.33	25.6872	Thyroid	66.6412	Muscle_Skeletal	5.89989
rs2872507	ENSG00000161395.13	PGAP3	Colon_Transverse	0.000151719	-0.231265	-0.298625	-0.160469	0.427989	Cis	117.53	2.78487e-08	chr17	39884510	chr17	39671122	39696797	187713	IMR90_Jin2013, H1_neuronal_progenitor_cells_Dixon2015, Endothelial_of_hepatic_sinusoid_cells_ENCODE2012, IMR90_Dixon2012, HepG2_ENCODE2012, Germinal_zone_neurons_Won2016, Peripheral_blood_T_cells_Kloetgen2019, A549_ENCODE2012, H1_mesendoderm_cells_Dixon2015, Lung_cells_Schmitt2016, H1_hESCs_Dixon2012, Hippocampus_cells_Schmitt2016, GM12878_Rao2014, H1_trophectoderm_cells_Dixon2015, H1_mesenchymal…	1.33, 1.0, 4.5, 2.0, 6.5, 3.0, 3.0, 2.5, 9.0, 1.0, 2.0, 2.0, 6.0, 4.0, 5.0, 4.67, 1.0, 3.0, 4.0, 2.0, 3.0, 2.0, 1.5, 4.0, 3.5, 1.0, 1.0, 0.5, 2.0, 0.33, 2.0, 1.0, 3.0, 1.0, 3.0, 1.5, 2.0, 0.25, 0.5, 0.5, 2.67, 0.33, 1.0, 0.5, 0.43, 3.5, 1.38, 2.0, 0.5, 0.5, 0.5, 0.57, 0.5, 0.4, 1.0, 0.17, 0.5	25.6872	Thyroid	66.6412	Muscle_Skeletal	5.89989
rs2290400	ENSG00000161395.13	PGAP3	Colon_Transverse	5.47317e-05	-0.238257	-0.309875	-0.174141	0.490489	Cis	118.68	9.3529e-09	chr17	39909987	chr17	39671122	39696797	213190	H1_trophectoderm_cells_Dixon2015, LNCaP_clone_FGC_ENCODE2012, Endothelial_of_hepatic_sinusoid_cells_ENCODE2012, G401_ENCODE2012, H1_mesenchymal_stem_cells_Dixon2015, H1_mesendoderm_cells_Dixon2015, IMR90_Jin2013, GM12878_Rao2014, HepG2_ENCODE2012, Brain_astrocyte_ENCODE2012, DLD1_ENCODE2012, Caki2_ENCODE2012, Spleen_cells_Schmitt2016, H1_hESCs_Dixon2012, H1_hESCs_Dixon2015, Panc1_ENCODE2012, RPMI…	4.0, 1.5, 4.0, 3.0, 7.0, 6.0, 2.83, 5.5, 9.0, 5.0, 0.5, 1.5, 1.5, 2.0, 5.5, 2.5, 3.0, 1.0, 4.33, 4.0, 4.5, 2.0, 2.0, 1.5, 1.0, 2.0, 1.0, 0.25, 4.0, 1.5, 1.5, 1.5, 0.5, 1.0, 1.0, 1.0, 1.5, 1.0, 1.0, 1.0, 0.3, 2.0, 0.38, 2.5, 5.0, 0.67, 0.62, 0.33, 0.43, 0.2, 0.33, 0.5, 1.0	25.6872	Thyroid	66.6412	Muscle_Skeletal	5.89989
rs12453507	ENSG00000161395.13	PGAP3	Colon_Transverse	6.00353e-05	-0.244543	-0.312429	-0.170149	0.46875	Cis	128.11	1.03448e-08	chr17	39896954	chr17	39671122	39696797	200157	GM12878_Schmitt2016, H1_mesendoderm_cells_Dixon2015, Endothelial_of_hepatic_sinusoid_cells_ENCODE2012, IMR90_Jin2013, RPMI7951_ENCODE2012, Germinal_zone_neurons_Won2016, Liver_cells_Schmitt2016, Cortical_plate_neurons_Won2016, Left_ventricle_cells_Schmitt2016, IMR90_Dixon2012, Panc1_ENCODE2012, H1_trophectoderm_cells_Dixon2015, GM12878_Rao2014, Hippocampus_cells_Schmitt2016, Spinal_cord_astrocyte…	4.5, 7.5, 4.0, 2.17, 4.0, 5.33, 4.0, 4.33, 3.0, 5.5, 4.5, 6.5, 3.75, 2.0, 0.5, 7.0, 2.5, 1.0, 1.0, 1.5, 1.0, 6.0, 6.0, 4.5, 1.5, 4.0, 2.0, 3.0, 4.0, 2.0, 1.5, 2.0, 1.5, 1.5, 3.0, 1.0, 1.0, 0.5, 0.25, 0.5, 3.0, 0.75, 0.22, 1.67, 0.14, 0.17, 0.33, 0.5	25.6872	Thyroid	66.6412	Muscle_Skeletal	5.89989
rs12232497	ENSG00000161395.13	PGAP3	Lung	0.0054264	-0.198353	-0.26847	-0.132598	0.428155	Cis	114.93	1.3296e-06	chr17	39883866	chr17	39671122	39696797	187069	IMR90_Jin2013, H1_neuronal_progenitor_cells_Dixon2015, Endothelial_of_hepatic_sinusoid_cells_ENCODE2012, IMR90_Dixon2012, HepG2_ENCODE2012, Germinal_zone_neurons_Won2016, Peripheral_blood_T_cells_Kloetgen2019, A549_ENCODE2012, H1_mesendoderm_cells_Dixon2015, Lung_cells_Schmitt2016, H1_hESCs_Dixon2012, Hippocampus_cells_Schmitt2016, GM12878_Rao2014, H1_trophectoderm_cells_Dixon2015, H1_mesenchymal…	1.33, 1.0, 4.5, 2.0, 6.5, 3.0, 3.0, 2.5, 9.0, 1.0, 2.0, 2.0, 6.0, 4.0, 5.0, 4.67, 1.0, 3.0, 4.0, 2.0, 3.0, 2.0, 1.5, 4.0, 3.5, 1.0, 1.0, 0.5, 2.0, 0.33, 2.0, 1.0, 3.0, 1.0, 3.0, 1.5, 2.0, 0.25, 0.5, 0.5, 4.5, 0.39, 0.67, 0.5, 0.5, 0.8, 1.5, 3.0, 0.67, 0.25, 0.57, 0.17, 0.33	27.4995	Thyroid	66.6412	Muscle_Skeletal	5.89989
rs2872507	ENSG00000161395.13	PGAP3	Lung	0.000421423	-0.220556	-0.297965	-0.146454	0.449515	Cis	117.53	8.30393e-08	chr17	39884510	chr17	39671122	39696797	187713	IMR90_Jin2013, H1_neuronal_progenitor_cells_Dixon2015, Endothelial_of_hepatic_sinusoid_cells_ENCODE2012, IMR90_Dixon2012, HepG2_ENCODE2012, Germinal_zone_neurons_Won2016, Peripheral_blood_T_cells_Kloetgen2019, A549_ENCODE2012, H1_mesendoderm_cells_Dixon2015, Lung_cells_Schmitt2016, H1_hESCs_Dixon2012, Hippocampus_cells_Schmitt2016, GM12878_Rao2014, H1_trophectoderm_cells_Dixon2015, H1_mesenchymal…	1.33, 1.0, 4.5, 2.0, 6.5, 3.0, 3.0, 2.5, 9.0, 1.0, 2.0, 2.0, 6.0, 4.0, 5.0, 4.67, 1.0, 3.0, 4.0, 2.0, 3.0, 2.0, 1.5, 4.0, 3.5, 1.0, 1.0, 0.5, 2.0, 0.33, 2.0, 1.0, 3.0, 1.0, 3.0, 1.5, 2.0, 0.25, 0.5, 0.5, 2.67, 0.33, 1.0, 0.5, 0.43, 3.5, 1.38, 2.0, 0.5, 0.5, 0.5, 0.57, 0.5, 0.4, 1.0, 0.17, 0.5	27.4995	Thyroid	66.6412	Muscle_Skeletal	5.89989
rs2290400	ENSG00000161395.13	PGAP3	Lung	3.03687e-06	-0.251514	-0.319488	-0.181065	0.495146	Cis	118.68	4.36634e-10	chr17	39909987	chr17	39671122	39696797	213190	H1_trophectoderm_cells_Dixon2015, LNCaP_clone_FGC_ENCODE2012, Endothelial_of_hepatic_sinusoid_cells_ENCODE2012, G401_ENCODE2012, H1_mesenchymal_stem_cells_Dixon2015, H1_mesendoderm_cells_Dixon2015, IMR90_Jin2013, GM12878_Rao2014, HepG2_ENCODE2012, Brain_astrocyte_ENCODE2012, DLD1_ENCODE2012, Caki2_ENCODE2012, Spleen_cells_Schmitt2016, H1_hESCs_Dixon2012, H1_hESCs_Dixon2015, Panc1_ENCODE2012, RPMI…	4.0, 1.5, 4.0, 3.0, 7.0, 6.0, 2.83, 5.5, 9.0, 5.0, 0.5, 1.5, 1.5, 2.0, 5.5, 2.5, 3.0, 1.0, 4.33, 4.0, 4.5, 2.0, 2.0, 1.5, 1.0, 2.0, 1.0, 0.25, 4.0, 1.5, 1.5, 1.5, 0.5, 1.0, 1.0, 1.0, 1.5, 1.0, 1.0, 1.0, 0.3, 2.0, 0.38, 2.5, 5.0, 0.67, 0.62, 0.33, 0.43, 0.2, 0.33, 0.5, 1.0	27.4995	Thyroid	66.6412	Muscle_Skeletal	5.89989
rs12453507	ENSG00000161395.13	PGAP3	Lung	8.1746e-06	-0.241774	-0.3122	-0.172108	0.484466	Cis	128.11	1.246e-09	chr17	39896954	chr17	39671122	39696797	200157	GM12878_Schmitt2016, H1_mesendoderm_cells_Dixon2015, Endothelial_of_hepatic_sinusoid_cells_ENCODE2012, IMR90_Jin2013, RPMI7951_ENCODE2012, Germinal_zone_neurons_Won2016, Liver_cells_Schmitt2016, Cortical_plate_neurons_Won2016, Left_ventricle_cells_Schmitt2016, IMR90_Dixon2012, Panc1_ENCODE2012, H1_trophectoderm_cells_Dixon2015, GM12878_Rao2014, Hippocampus_cells_Schmitt2016, Spinal_cord_astrocyte…	4.5, 7.5, 4.0, 2.17, 4.0, 5.33, 4.0, 4.33, 3.0, 5.5, 4.5, 6.5, 3.75, 2.0, 0.5, 7.0, 2.5, 1.0, 1.0, 1.5, 1.0, 6.0, 6.0, 4.5, 1.5, 4.0, 2.0, 3.0, 4.0, 2.0, 1.5, 2.0, 1.5, 1.5, 3.0, 1.0, 1.0, 0.5, 0.25, 0.5, 3.0, 0.75, 0.22, 1.67, 0.14, 0.17, 0.33, 0.5	27.4995	Thyroid	66.6412	Muscle_Skeletal	5.89989
rs12232497	ENSG00000161395.13	PGAP3	Pituitary	0.00428008	-0.632504	-0.82368	-0.443624	0.436709	Cis	114.93	1.02486e-06	chr17	39883866	chr17	39671122	39696797	187069	IMR90_Jin2013, H1_neuronal_progenitor_cells_Dixon2015, Endothelial_of_hepatic_sinusoid_cells_ENCODE2012, IMR90_Dixon2012, HepG2_ENCODE2012, Germinal_zone_neurons_Won2016, Peripheral_blood_T_cells_Kloetgen2019, A549_ENCODE2012, H1_mesendoderm_cells_Dixon2015, Lung_cells_Schmitt2016, H1_hESCs_Dixon2012, Hippocampus_cells_Schmitt2016, GM12878_Rao2014, H1_trophectoderm_cells_Dixon2015, H1_mesenchymal…	1.33, 1.0, 4.5, 2.0, 6.5, 3.0, 3.0, 2.5, 9.0, 1.0, 2.0, 2.0, 6.0, 4.0, 5.0, 4.67, 1.0, 3.0, 4.0, 2.0, 3.0, 2.0, 1.5, 4.0, 3.5, 1.0, 1.0, 0.5, 2.0, 0.33, 2.0, 1.0, 3.0, 1.0, 3.0, 1.5, 2.0, 0.25, 0.5, 0.5, 4.5, 0.39, 0.67, 0.5, 0.5, 0.8, 1.5, 3.0, 0.67, 0.25, 0.57, 0.17, 0.33	30.7959	Thyroid	66.6412	Muscle_Skeletal	5.89989
rs2872507	ENSG00000161395.13	PGAP3	Pituitary	0.00598926	-0.620299	-0.825143	-0.428775	0.445148	Cis	117.53	1.48249e-06	chr17	39884510	chr17	39671122	39696797	187713	IMR90_Jin2013, H1_neuronal_progenitor_cells_Dixon2015, Endothelial_of_hepatic_sinusoid_cells_ENCODE2012, IMR90_Dixon2012, HepG2_ENCODE2012, Germinal_zone_neurons_Won2016, Peripheral_blood_T_cells_Kloetgen2019, A549_ENCODE2012, H1_mesendoderm_cells_Dixon2015, Lung_cells_Schmitt2016, H1_hESCs_Dixon2012, Hippocampus_cells_Schmitt2016, GM12878_Rao2014, H1_trophectoderm_cells_Dixon2015, H1_mesenchymal…	1.33, 1.0, 4.5, 2.0, 6.5, 3.0, 3.0, 2.5, 9.0, 1.0, 2.0, 2.0, 6.0, 4.0, 5.0, 4.67, 1.0, 3.0, 4.0, 2.0, 3.0, 2.0, 1.5, 4.0, 3.5, 1.0, 1.0, 0.5, 2.0, 0.33, 2.0, 1.0, 3.0, 1.0, 3.0, 1.5, 2.0, 0.25, 0.5, 0.5, 2.67, 0.33, 1.0, 0.5, 0.43, 3.5, 1.38, 2.0, 0.5, 0.5, 0.5, 0.57, 0.5, 0.4, 1.0, 0.17, 0.5	30.7959	Thyroid	66.6412	Muscle_Skeletal	5.89989
rs2290400	ENSG00000161395.13	PGAP3	Pituitary	2.36463e-06	-0.800963	-1.00488	-0.606173	0.491561	Cis	118.68	3.34814e-10	chr17	39909987	chr17	39671122	39696797	213190	H1_trophectoderm_cells_Dixon2015, LNCaP_clone_FGC_ENCODE2012, Endothelial_of_hepatic_sinusoid_cells_ENCODE2012, G401_ENCODE2012, H1_mesenchymal_stem_cells_Dixon2015, H1_mesendoderm_cells_Dixon2015, IMR90_Jin2013, GM12878_Rao2014, HepG2_ENCODE2012, Brain_astrocyte_ENCODE2012, DLD1_ENCODE2012, Caki2_ENCODE2012, Spleen_cells_Schmitt2016, H1_hESCs_Dixon2012, H1_hESCs_Dixon2015, Panc1_ENCODE2012, RPMI…	4.0, 1.5, 4.0, 3.0, 7.0, 6.0, 2.83, 5.5, 9.0, 5.0, 0.5, 1.5, 1.5, 2.0, 5.5, 2.5, 3.0, 1.0, 4.33, 4.0, 4.5, 2.0, 2.0, 1.5, 1.0, 2.0, 1.0, 0.25, 4.0, 1.5, 1.5, 1.5, 0.5, 1.0, 1.0, 1.0, 1.5, 1.0, 1.0, 1.0, 0.3, 2.0, 0.38, 2.5, 5.0, 0.67, 0.62, 0.33, 0.43, 0.2, 0.33, 0.5, 1.0	30.7959	Thyroid	66.6412	Muscle_Skeletal	5.89989
rs12453507	ENSG00000161395.13	PGAP3	Pituitary	5.70663e-06	-0.813736	-1.01766	-0.620602	0.491561	Cis	128.11	8.52474e-10	chr17	39896954	chr17	39671122	39696797	200157	GM12878_Schmitt2016, H1_mesendoderm_cells_Dixon2015, Endothelial_of_hepatic_sinusoid_cells_ENCODE2012, IMR90_Jin2013, RPMI7951_ENCODE2012, Germinal_zone_neurons_Won2016, Liver_cells_Schmitt2016, Cortical_plate_neurons_Won2016, Left_ventricle_cells_Schmitt2016, IMR90_Dixon2012, Panc1_ENCODE2012, H1_trophectoderm_cells_Dixon2015, GM12878_Rao2014, Hippocampus_cells_Schmitt2016, Spinal_cord_astrocyte…	4.5, 7.5, 4.0, 2.17, 4.0, 5.33, 4.0, 4.33, 3.0, 5.5, 4.5, 6.5, 3.75, 2.0, 0.5, 7.0, 2.5, 1.0, 1.0, 1.5, 1.0, 6.0, 6.0, 4.5, 1.5, 4.0, 2.0, 3.0, 4.0, 2.0, 1.5, 2.0, 1.5, 1.5, 3.0, 1.0, 1.0, 0.5, 0.25, 0.5, 3.0, 0.75, 0.22, 1.67, 0.14, 0.17, 0.33, 0.5	30.7959	Thyroid	66.6412	Muscle_Skeletal	5.89989
rs12232497	ENSG00000161395.13	PGAP3	Small_Intestine_Terminal_Ileum	0.0171041	-0.282782	-0.385962	-0.168487	0.37069	Cis	114.93	4.76833e-06	chr17	39883866	chr17	39671122	39696797	187069	IMR90_Jin2013, H1_neuronal_progenitor_cells_Dixon2015, Endothelial_of_hepatic_sinusoid_cells_ENCODE2012, IMR90_Dixon2012, HepG2_ENCODE2012, Germinal_zone_neurons_Won2016, Peripheral_blood_T_cells_Kloetgen2019, A549_ENCODE2012, H1_mesendoderm_cells_Dixon2015, Lung_cells_Schmitt2016, H1_hESCs_Dixon2012, Hippocampus_cells_Schmitt2016, GM12878_Rao2014, H1_trophectoderm_cells_Dixon2015, H1_mesenchymal…	1.33, 1.0, 4.5, 2.0, 6.5, 3.0, 3.0, 2.5, 9.0, 1.0, 2.0, 2.0, 6.0, 4.0, 5.0, 4.67, 1.0, 3.0, 4.0, 2.0, 3.0, 2.0, 1.5, 4.0, 3.5, 1.0, 1.0, 0.5, 2.0, 0.33, 2.0, 1.0, 3.0, 1.0, 3.0, 1.5, 2.0, 0.25, 0.5, 0.5, 4.5, 0.39, 0.67, 0.5, 0.5, 0.8, 1.5, 3.0, 0.67, 0.25, 0.57, 0.17, 0.33	27.1386	Thyroid	66.6412	Muscle_Skeletal	5.89989
rs2872507	ENSG00000161395.13	PGAP3	Small_Intestine_Terminal_Ileum	0.00115151	-0.309595	-0.424005	-0.21122	0.393678	Cis	117.53	2.45461e-07	chr17	39884510	chr17	39671122	39696797	187713	IMR90_Jin2013, H1_neuronal_progenitor_cells_Dixon2015, Endothelial_of_hepatic_sinusoid_cells_ENCODE2012, IMR90_Dixon2012, HepG2_ENCODE2012, Germinal_zone_neurons_Won2016, Peripheral_blood_T_cells_Kloetgen2019, A549_ENCODE2012, H1_mesendoderm_cells_Dixon2015, Lung_cells_Schmitt2016, H1_hESCs_Dixon2012, Hippocampus_cells_Schmitt2016, GM12878_Rao2014, H1_trophectoderm_cells_Dixon2015, H1_mesenchymal…	1.33, 1.0, 4.5, 2.0, 6.5, 3.0, 3.0, 2.5, 9.0, 1.0, 2.0, 2.0, 6.0, 4.0, 5.0, 4.67, 1.0, 3.0, 4.0, 2.0, 3.0, 2.0, 1.5, 4.0, 3.5, 1.0, 1.0, 0.5, 2.0, 0.33, 2.0, 1.0, 3.0, 1.0, 3.0, 1.5, 2.0, 0.25, 0.5, 0.5, 2.67, 0.33, 1.0, 0.5, 0.43, 3.5, 1.38, 2.0, 0.5, 0.5, 0.5, 0.57, 0.5, 0.4, 1.0, 0.17, 0.5	27.1386	Thyroid	66.6412	Muscle_Skeletal	5.89989
rs2290400	ENSG00000161395.13	PGAP3	Small_Intestine_Terminal_Ileum	0.00943326	-0.269256	-0.37217	-0.173909	0.462644	Cis	118.68	2.46254e-06	chr17	39909987	chr17	39671122	39696797	213190	H1_trophectoderm_cells_Dixon2015, LNCaP_clone_FGC_ENCODE2012, Endothelial_of_hepatic_sinusoid_cells_ENCODE2012, G401_ENCODE2012, H1_mesenchymal_stem_cells_Dixon2015, H1_mesendoderm_cells_Dixon2015, IMR90_Jin2013, GM12878_Rao2014, HepG2_ENCODE2012, Brain_astrocyte_ENCODE2012, DLD1_ENCODE2012, Caki2_ENCODE2012, Spleen_cells_Schmitt2016, H1_hESCs_Dixon2012, H1_hESCs_Dixon2015, Panc1_ENCODE2012, RPMI…	4.0, 1.5, 4.0, 3.0, 7.0, 6.0, 2.83, 5.5, 9.0, 5.0, 0.5, 1.5, 1.5, 2.0, 5.5, 2.5, 3.0, 1.0, 4.33, 4.0, 4.5, 2.0, 2.0, 1.5, 1.0, 2.0, 1.0, 0.25, 4.0, 1.5, 1.5, 1.5, 0.5, 1.0, 1.0, 1.0, 1.5, 1.0, 1.0, 1.0, 0.3, 2.0, 0.38, 2.5, 5.0, 0.67, 0.62, 0.33, 0.43, 0.2, 0.33, 0.5, 1.0	27.1386	Thyroid	66.6412	Muscle_Skeletal	5.89989
rs12453507	ENSG00000161395.13	PGAP3	Small_Intestine_Terminal_Ileum	0.000498855	-0.299252	-0.399218	-0.205211	0.431034	Cis	128.11	9.94819e-08	chr17	39896954	chr17	39671122	39696797	200157	GM12878_Schmitt2016, H1_mesendoderm_cells_Dixon2015, Endothelial_of_hepatic_sinusoid_cells_ENCODE2012, IMR90_Jin2013, RPMI7951_ENCODE2012, Germinal_zone_neurons_Won2016, Liver_cells_Schmitt2016, Cortical_plate_neurons_Won2016, Left_ventricle_cells_Schmitt2016, IMR90_Dixon2012, Panc1_ENCODE2012, H1_trophectoderm_cells_Dixon2015, GM12878_Rao2014, Hippocampus_cells_Schmitt2016, Spinal_cord_astrocyte…	4.5, 7.5, 4.0, 2.17, 4.0, 5.33, 4.0, 4.33, 3.0, 5.5, 4.5, 6.5, 3.75, 2.0, 0.5, 7.0, 2.5, 1.0, 1.0, 1.5, 1.0, 6.0, 6.0, 4.5, 1.5, 4.0, 2.0, 3.0, 4.0, 2.0, 1.5, 2.0, 1.5, 1.5, 3.0, 1.0, 1.0, 0.5, 0.25, 0.5, 3.0, 0.75, 0.22, 1.67, 0.14, 0.17, 0.33, 0.5	27.1386	Thyroid	66.6412	Muscle_Skeletal	5.89989
rs2872507	ENSG00000161395.13	PGAP3	Skin_Not_Sun_Exposed_Suprapubic	0.0214198	-0.170678	-0.238874	-0.102641	0.427466	Cis	117.53	6.1492e-06	chr17	39884510	chr17	39671122	39696797	187713	IMR90_Jin2013, H1_neuronal_progenitor_cells_Dixon2015, Endothelial_of_hepatic_sinusoid_cells_ENCODE2012, IMR90_Dixon2012, HepG2_ENCODE2012, Germinal_zone_neurons_Won2016, Peripheral_blood_T_cells_Kloetgen2019, A549_ENCODE2012, H1_mesendoderm_cells_Dixon2015, Lung_cells_Schmitt2016, H1_hESCs_Dixon2012, Hippocampus_cells_Schmitt2016, GM12878_Rao2014, H1_trophectoderm_cells_Dixon2015, H1_mesenchymal…	1.33, 1.0, 4.5, 2.0, 6.5, 3.0, 3.0, 2.5, 9.0, 1.0, 2.0, 2.0, 6.0, 4.0, 5.0, 4.67, 1.0, 3.0, 4.0, 2.0, 3.0, 2.0, 1.5, 4.0, 3.5, 1.0, 1.0, 0.5, 2.0, 0.33, 2.0, 1.0, 3.0, 1.0, 3.0, 1.5, 2.0, 0.25, 0.5, 0.5, 2.67, 0.33, 1.0, 0.5, 0.43, 3.5, 1.38, 2.0, 0.5, 0.5, 0.5, 0.57, 0.5, 0.4, 1.0, 0.17, 0.5	37.4173	Thyroid	66.6412	Muscle_Skeletal	5.89989
rs2290400	ENSG00000161395.13	PGAP3	Skin_Not_Sun_Exposed_Suprapubic	0.000886547	-0.203831	-0.262894	-0.137643	0.488395	Cis	118.68	1.84825e-07	chr17	39909987	chr17	39671122	39696797	213190	H1_trophectoderm_cells_Dixon2015, LNCaP_clone_FGC_ENCODE2012, Endothelial_of_hepatic_sinusoid_cells_ENCODE2012, G401_ENCODE2012, H1_mesenchymal_stem_cells_Dixon2015, H1_mesendoderm_cells_Dixon2015, IMR90_Jin2013, GM12878_Rao2014, HepG2_ENCODE2012, Brain_astrocyte_ENCODE2012, DLD1_ENCODE2012, Caki2_ENCODE2012, Spleen_cells_Schmitt2016, H1_hESCs_Dixon2012, H1_hESCs_Dixon2015, Panc1_ENCODE2012, RPMI…	4.0, 1.5, 4.0, 3.0, 7.0, 6.0, 2.83, 5.5, 9.0, 5.0, 0.5, 1.5, 1.5, 2.0, 5.5, 2.5, 3.0, 1.0, 4.33, 4.0, 4.5, 2.0, 2.0, 1.5, 1.0, 2.0, 1.0, 0.25, 4.0, 1.5, 1.5, 1.5, 0.5, 1.0, 1.0, 1.0, 1.5, 1.0, 1.0, 1.0, 0.3, 2.0, 0.38, 2.5, 5.0, 0.67, 0.62, 0.33, 0.43, 0.2, 0.33, 0.5, 1.0	37.4173	Thyroid	66.6412	Muscle_Skeletal	5.89989
rs12453507	ENSG00000161395.13	PGAP3	Skin_Not_Sun_Exposed_Suprapubic	0.00187491	-0.202154	-0.270947	-0.13322	0.472921	Cis	128.11	4.16766e-07	chr17	39896954	chr17	39671122	39696797	200157	GM12878_Schmitt2016, H1_mesendoderm_cells_Dixon2015, Endothelial_of_hepatic_sinusoid_cells_ENCODE2012, IMR90_Jin2013, RPMI7951_ENCODE2012, Germinal_zone_neurons_Won2016, Liver_cells_Schmitt2016, Cortical_plate_neurons_Won2016, Left_ventricle_cells_Schmitt2016, IMR90_Dixon2012, Panc1_ENCODE2012, H1_trophectoderm_cells_Dixon2015, GM12878_Rao2014, Hippocampus_cells_Schmitt2016, Spinal_cord_astrocyte…	4.5, 7.5, 4.0, 2.17, 4.0, 5.33, 4.0, 4.33, 3.0, 5.5, 4.5, 6.5, 3.75, 2.0, 0.5, 7.0, 2.5, 1.0, 1.0, 1.5, 1.0, 6.0, 6.0, 4.5, 1.5, 4.0, 2.0, 3.0, 4.0, 2.0, 1.5, 2.0, 1.5, 1.5, 3.0, 1.0, 1.0, 0.5, 0.25, 0.5, 3.0, 0.75, 0.22, 1.67, 0.14, 0.17, 0.33, 0.5	37.4173	Thyroid	66.6412	Muscle_Skeletal	5.89989
rs12232497	ENSG00000264968.1	RP11-387H17.4	Muscle_Skeletal	0.043703	0.39101	0.238958	0.534487	0.415014	Cis	45.58	1.38874e-05	chr17	39883866	chr17	39927742	39939601	43876	HepG2_ENCODE2012, T47D_ENCODE2012, IMR90_Jin2013, Brain_astrocyte_ENCODE2012, H1_mesenchymal_stem_cells_Dixon2015, GM12878_Rao2014, H1_hESCs_Dixon2012, Aorta_cells_Schmitt2016, LNCaP_clone_FGC_ENCODE2012, Cortical_plate_neurons_Won2016, G401_ENCODE2012, H1_trophectoderm_cells_Dixon2015, Liver_cells_Schmitt2016, H1_neuronal_progenitor_cells_Dixon2015, SK-MEL-5_ENCODE2012, H1_hESCs_Dixon2015, GM128…	1.0, 1.0, 0.33, 0.5, 1.0, 1.0, 0.5, 1.0, 1.0, 1.0, 1.0, 1.0, 1.0, 1.0, 0.5, 1.0, 1.0, 0.5, 0.5, 0.5, 0.5, 0.5, 0.5, 1.0, 0.5, 1.0, 0.5, 0.33, 1.0, 0.5, 0.5, 0.5, 1.26, 3.5, 1.5, 4.0, 0.83, 0.5, 0.86, 4.5, 0.67, 0.5, 0.33, 0.67, 0.8, 0.5, 1.5	0.138924	Testis	10.0291	Cells_Cultured_fibroblasts	0.0346065
rs2872507	ENSG00000264968.1	RP11-387H17.4	Muscle_Skeletal	0.013849	0.400622	0.249371	0.547184	0.434844	Cis	54.51	3.77271e-06	chr17	39884510	chr17	39927742	39939601	43232	HepG2_ENCODE2012, T47D_ENCODE2012, IMR90_Jin2013, Brain_astrocyte_ENCODE2012, H1_mesenchymal_stem_cells_Dixon2015, GM12878_Rao2014, H1_hESCs_Dixon2012, Aorta_cells_Schmitt2016, LNCaP_clone_FGC_ENCODE2012, Cortical_plate_neurons_Won2016, G401_ENCODE2012, H1_trophectoderm_cells_Dixon2015, Liver_cells_Schmitt2016, H1_neuronal_progenitor_cells_Dixon2015, SK-MEL-5_ENCODE2012, H1_hESCs_Dixon2015, GM128…	1.0, 1.0, 0.33, 0.5, 1.0, 1.0, 0.5, 1.0, 1.0, 1.0, 1.0, 1.0, 1.0, 1.0, 0.5, 1.0, 1.0, 0.5, 0.5, 0.5, 0.5, 0.5, 0.5, 1.0, 0.5, 1.0, 0.5, 0.33, 1.0, 0.5, 0.5, 0.5, 0.67, 1.38, 4.67, 1.48, 0.6, 3.5, 1.33, 0.12, 7.0, 1.0, 0.43, 1.33, 2.5, 2.5, 0.67, 0.5, 0.67, 0.5	0.138924	Testis	10.0291	Cells_Cultured_fibroblasts	0.0346065
rs2290400	ENSG00000264968.1	RP11-387H17.4	Muscle_Skeletal	3.12712e-07	0.568736	0.419127	0.704964	0.498584	Cis	46.25	3.92864e-11	chr17	39909987	chr17	39927742	39939601	17755	Endothelial_of_hepatic_sinusoid_cells_ENCODE2012, IMR90_Jin2013, HepG2_ENCODE2012, Cortical_plate_neurons_Won2016, H1_neuronal_progenitor_cells_Dixon2015, Spinal_cord_astrocyte_ENCODE2012, LNCaP_clone_FGC_ENCODE2012, H1_mesendoderm_cells_Dixon2015, T47D_ENCODE2012, GM12878_Rao2014, Caki2_ENCODE2012, T_cells_of_acute_lymphoblastic_leukemia_Kloetgen2019, H1_hESCs_Dixon2015, NCI-H460_ENCODE2012, Lef…	1.0, 0.5, 1.0, 1.0, 0.5, 0.5, 1.0, 1.0, 0.5, 1.0, 1.0, 1.0, 1.0, 1.0, 1.0, 0.5, 0.5, 1.0, 1.0, 0.5, 1.0, 0.5, 1.0, 0.5, 0.5, 0.5, 0.5, 1.0, 1.0, 1.0, 1.0, 0.25, 1.0, 0.5, 2.83, 2.5, 2.38, 0.96, 5.0, 0.71, 0.83, 1.17, 0.25, 1.0, 0.2, 0.33, 0.33, 1.0	0.138924	Testis	10.0291	Cells_Cultured_fibroblasts	0.0346065
rs12453507	ENSG00000264968.1	RP11-387H17.4	Muscle_Skeletal	5.21283e-08	0.584562	0.437789	0.726693	0.480878	Cis	47.21	5.98106e-12	chr17	39896954	chr17	39927742	39939601	30788	H1_hESCs_Dixon2015, H1_trophectoderm_cells_Dixon2015, H1_mesendoderm_cells_Dixon2015, Liver_cells_Schmitt2016, H1_mesenchymal_stem_cells_Dixon2015, Aorta_cells_Schmitt2016, Germinal_zone_neurons_Won2016, Caki2_ENCODE2012, Pancreas_cells_Schmitt2016, GM12878_Schmitt2016, G401_ENCODE2012, Panc1_ENCODE2012, SK-MEL-5_ENCODE2012, T47D_ENCODE2012, IMR90_Jin2013, GM12878_Rao2014, A549_ENCODE2012, IMR90_…	1.0, 0.5, 1.0, 1.0, 1.0, 1.0, 1.0, 1.0, 0.25, 1.0, 1.0, 1.0, 1.0, 1.0, 0.67, 1.0, 1.0, 1.0, 1.0, 0.5, 1.0, 0.67, 0.5, 1.0, 1.0, 1.0, 1.0, 0.5, 1.0, 1.0, 1.0, 0.5, 0.5, 0.5, 0.5, 0.29, 1.12, 2.5, 6.0, 0.6, 0.87, 0.5, 2.17, 0.25, 0.5, 1.5, 0.33, 1.0	0.138924	Testis	10.0291	Cells_Cultured_fibroblasts	0.0346065
rs2290400	ENSG00000264968.1	RP11-387H17.4	Testis	0.0475833	0.257151	0.134766	0.373954	0.496894	Cis	46.25	1.53359e-05	chr17	39909987	chr17	39927742	39939601	17755	Endothelial_of_hepatic_sinusoid_cells_ENCODE2012, IMR90_Jin2013, HepG2_ENCODE2012, Cortical_plate_neurons_Won2016, H1_neuronal_progenitor_cells_Dixon2015, Spinal_cord_astrocyte_ENCODE2012, LNCaP_clone_FGC_ENCODE2012, H1_mesendoderm_cells_Dixon2015, T47D_ENCODE2012, GM12878_Rao2014, Caki2_ENCODE2012, T_cells_of_acute_lymphoblastic_leukemia_Kloetgen2019, H1_hESCs_Dixon2015, NCI-H460_ENCODE2012, Lef…	1.0, 0.5, 1.0, 1.0, 0.5, 0.5, 1.0, 1.0, 0.5, 1.0, 1.0, 1.0, 1.0, 1.0, 1.0, 0.5, 0.5, 1.0, 1.0, 0.5, 1.0, 0.5, 1.0, 0.5, 0.5, 0.5, 0.5, 1.0, 1.0, 1.0, 1.0, 0.25, 1.0, 0.5, 2.83, 2.5, 2.38, 0.96, 5.0, 0.71, 0.83, 1.17, 0.25, 1.0, 0.2, 0.33, 0.33, 1.0	10.0291	Testis	10.0291	Cells_Cultured_fibroblasts	0.0346065
rs12232497	ENSG00000264968.1	RP11-387H17.4	Esophagus_Gastroesophageal_Junction	0.0105777	0.554786	0.333145	0.771895	0.406061	Cis	45.58	2.7938e-06	chr17	39883866	chr17	39927742	39939601	43876	HepG2_ENCODE2012, T47D_ENCODE2012, IMR90_Jin2013, Brain_astrocyte_ENCODE2012, H1_mesenchymal_stem_cells_Dixon2015, GM12878_Rao2014, H1_hESCs_Dixon2012, Aorta_cells_Schmitt2016, LNCaP_clone_FGC_ENCODE2012, Cortical_plate_neurons_Won2016, G401_ENCODE2012, H1_trophectoderm_cells_Dixon2015, Liver_cells_Schmitt2016, H1_neuronal_progenitor_cells_Dixon2015, SK-MEL-5_ENCODE2012, H1_hESCs_Dixon2015, GM128…	1.0, 1.0, 0.33, 0.5, 1.0, 1.0, 0.5, 1.0, 1.0, 1.0, 1.0, 1.0, 1.0, 1.0, 0.5, 1.0, 1.0, 0.5, 0.5, 0.5, 0.5, 0.5, 0.5, 1.0, 0.5, 1.0, 0.5, 0.33, 1.0, 0.5, 0.5, 0.5, 1.26, 3.5, 1.5, 4.0, 0.83, 0.5, 0.86, 4.5, 0.67, 0.5, 0.33, 0.67, 0.8, 0.5, 1.5	0.587727	Testis	10.0291	Cells_Cultured_fibroblasts	0.0346065
rs2872507	ENSG00000264968.1	RP11-387H17.4	Esophagus_Gastroesophageal_Junction	0.00122442	0.599027	0.367065	0.825425	0.424242	Cis	54.51	2.61848e-07	chr17	39884510	chr17	39927742	39939601	43232	HepG2_ENCODE2012, T47D_ENCODE2012, IMR90_Jin2013, Brain_astrocyte_ENCODE2012, H1_mesenchymal_stem_cells_Dixon2015, GM12878_Rao2014, H1_hESCs_Dixon2012, Aorta_cells_Schmitt2016, LNCaP_clone_FGC_ENCODE2012, Cortical_plate_neurons_Won2016, G401_ENCODE2012, H1_trophectoderm_cells_Dixon2015, Liver_cells_Schmitt2016, H1_neuronal_progenitor_cells_Dixon2015, SK-MEL-5_ENCODE2012, H1_hESCs_Dixon2015, GM128…	1.0, 1.0, 0.33, 0.5, 1.0, 1.0, 0.5, 1.0, 1.0, 1.0, 1.0, 1.0, 1.0, 1.0, 0.5, 1.0, 1.0, 0.5, 0.5, 0.5, 0.5, 0.5, 0.5, 1.0, 0.5, 1.0, 0.5, 0.33, 1.0, 0.5, 0.5, 0.5, 0.67, 1.38, 4.67, 1.48, 0.6, 3.5, 1.33, 0.12, 7.0, 1.0, 0.43, 1.33, 2.5, 2.5, 0.67, 0.5, 0.67, 0.5	0.587727	Testis	10.0291	Cells_Cultured_fibroblasts	0.0346065
rs2290400	ENSG00000264968.1	RP11-387H17.4	Esophagus_Gastroesophageal_Junction	4.38433e-06	0.732682	0.536907	0.934445	0.492424	Cis	46.25	6.45642e-10	chr17	39909987	chr17	39927742	39939601	17755	Endothelial_of_hepatic_sinusoid_cells_ENCODE2012, IMR90_Jin2013, HepG2_ENCODE2012, Cortical_plate_neurons_Won2016, H1_neuronal_progenitor_cells_Dixon2015, Spinal_cord_astrocyte_ENCODE2012, LNCaP_clone_FGC_ENCODE2012, H1_mesendoderm_cells_Dixon2015, T47D_ENCODE2012, GM12878_Rao2014, Caki2_ENCODE2012, T_cells_of_acute_lymphoblastic_leukemia_Kloetgen2019, H1_hESCs_Dixon2015, NCI-H460_ENCODE2012, Lef…	1.0, 0.5, 1.0, 1.0, 0.5, 0.5, 1.0, 1.0, 0.5, 1.0, 1.0, 1.0, 1.0, 1.0, 1.0, 0.5, 0.5, 1.0, 1.0, 0.5, 1.0, 0.5, 1.0, 0.5, 0.5, 0.5, 0.5, 1.0, 1.0, 1.0, 1.0, 0.25, 1.0, 0.5, 2.83, 2.5, 2.38, 0.96, 5.0, 0.71, 0.83, 1.17, 0.25, 1.0, 0.2, 0.33, 0.33, 1.0	0.587727	Testis	10.0291	Cells_Cultured_fibroblasts	0.0346065
rs12453507	ENSG00000264968.1	RP11-387H17.4	Esophagus_Gastroesophageal_Junction	5.04039e-05	0.697946	0.463756	0.900931	0.468182	Cis	47.21	8.57023e-09	chr17	39896954	chr17	39927742	39939601	30788	H1_hESCs_Dixon2015, H1_trophectoderm_cells_Dixon2015, H1_mesendoderm_cells_Dixon2015, Liver_cells_Schmitt2016, H1_mesenchymal_stem_cells_Dixon2015, Aorta_cells_Schmitt2016, Germinal_zone_neurons_Won2016, Caki2_ENCODE2012, Pancreas_cells_Schmitt2016, GM12878_Schmitt2016, G401_ENCODE2012, Panc1_ENCODE2012, SK-MEL-5_ENCODE2012, T47D_ENCODE2012, IMR90_Jin2013, GM12878_Rao2014, A549_ENCODE2012, IMR90_…	1.0, 0.5, 1.0, 1.0, 1.0, 1.0, 1.0, 1.0, 0.25, 1.0, 1.0, 1.0, 1.0, 1.0, 0.67, 1.0, 1.0, 1.0, 1.0, 0.5, 1.0, 0.67, 0.5, 1.0, 1.0, 1.0, 1.0, 0.5, 1.0, 1.0, 1.0, 0.5, 0.5, 0.5, 0.5, 0.29, 1.12, 2.5, 6.0, 0.6, 0.87, 0.5, 2.17, 0.25, 0.5, 1.5, 0.33, 1.0	0.587727	Testis	10.0291	Cells_Cultured_fibroblasts	0.0346065
rs12232497	ENSG00000264968.1	RP11-387H17.4	Adipose_Subcutaneous	1.04868e-05	0.427904	0.288428	0.569034	0.405336	Cis	45.58	1.62267e-09	chr17	39883866	chr17	39927742	39939601	43876	HepG2_ENCODE2012, T47D_ENCODE2012, IMR90_Jin2013, Brain_astrocyte_ENCODE2012, H1_mesenchymal_stem_cells_Dixon2015, GM12878_Rao2014, H1_hESCs_Dixon2012, Aorta_cells_Schmitt2016, LNCaP_clone_FGC_ENCODE2012, Cortical_plate_neurons_Won2016, G401_ENCODE2012, H1_trophectoderm_cells_Dixon2015, Liver_cells_Schmitt2016, H1_neuronal_progenitor_cells_Dixon2015, SK-MEL-5_ENCODE2012, H1_hESCs_Dixon2015, GM128…	1.0, 1.0, 0.33, 0.5, 1.0, 1.0, 0.5, 1.0, 1.0, 1.0, 1.0, 1.0, 1.0, 1.0, 0.5, 1.0, 1.0, 0.5, 0.5, 0.5, 0.5, 0.5, 0.5, 1.0, 0.5, 1.0, 0.5, 0.33, 1.0, 0.5, 0.5, 0.5, 1.26, 3.5, 1.5, 4.0, 0.83, 0.5, 0.86, 4.5, 0.67, 0.5, 0.33, 0.67, 0.8, 0.5, 1.5	0.754344	Testis	10.0291	Cells_Cultured_fibroblasts	0.0346065
rs2872507	ENSG00000264968.1	RP11-387H17.4	Adipose_Subcutaneous	7.07155e-06	0.43437	0.293267	0.567124	0.425129	Cis	54.51	1.06936e-09	chr17	39884510	chr17	39927742	39939601	43232	HepG2_ENCODE2012, T47D_ENCODE2012, IMR90_Jin2013, Brain_astrocyte_ENCODE2012, H1_mesenchymal_stem_cells_Dixon2015, GM12878_Rao2014, H1_hESCs_Dixon2012, Aorta_cells_Schmitt2016, LNCaP_clone_FGC_ENCODE2012, Cortical_plate_neurons_Won2016, G401_ENCODE2012, H1_trophectoderm_cells_Dixon2015, Liver_cells_Schmitt2016, H1_neuronal_progenitor_cells_Dixon2015, SK-MEL-5_ENCODE2012, H1_hESCs_Dixon2015, GM128…	1.0, 1.0, 0.33, 0.5, 1.0, 1.0, 0.5, 1.0, 1.0, 1.0, 1.0, 1.0, 1.0, 1.0, 0.5, 1.0, 1.0, 0.5, 0.5, 0.5, 0.5, 0.5, 0.5, 1.0, 0.5, 1.0, 0.5, 0.33, 1.0, 0.5, 0.5, 0.5, 0.67, 1.38, 4.67, 1.48, 0.6, 3.5, 1.33, 0.12, 7.0, 1.0, 0.43, 1.33, 2.5, 2.5, 0.67, 0.5, 0.67, 0.5	0.754344	Testis	10.0291	Cells_Cultured_fibroblasts	0.0346065
rs2290400	ENSG00000264968.1	RP11-387H17.4	Adipose_Subcutaneous	2.18978e-09	0.525161	0.38521	0.658594	0.48537	Cis	46.25	2.20181e-13	chr17	39909987	chr17	39927742	39939601	17755	Endothelial_of_hepatic_sinusoid_cells_ENCODE2012, IMR90_Jin2013, HepG2_ENCODE2012, Cortical_plate_neurons_Won2016, H1_neuronal_progenitor_cells_Dixon2015, Spinal_cord_astrocyte_ENCODE2012, LNCaP_clone_FGC_ENCODE2012, H1_mesendoderm_cells_Dixon2015, T47D_ENCODE2012, GM12878_Rao2014, Caki2_ENCODE2012, T_cells_of_acute_lymphoblastic_leukemia_Kloetgen2019, H1_hESCs_Dixon2015, NCI-H460_ENCODE2012, Lef…	1.0, 0.5, 1.0, 1.0, 0.5, 0.5, 1.0, 1.0, 0.5, 1.0, 1.0, 1.0, 1.0, 1.0, 1.0, 0.5, 0.5, 1.0, 1.0, 0.5, 1.0, 0.5, 1.0, 0.5, 0.5, 0.5, 0.5, 1.0, 1.0, 1.0, 1.0, 0.25, 1.0, 0.5, 2.83, 2.5, 2.38, 0.96, 5.0, 0.71, 0.83, 1.17, 0.25, 1.0, 0.2, 0.33, 0.33, 1.0	0.754344	Testis	10.0291	Cells_Cultured_fibroblasts	0.0346065
rs12453507	ENSG00000264968.1	RP11-387H17.4	Adipose_Subcutaneous	1.85783e-08	0.523181	0.394898	0.675026	0.467298	Cis	47.21	2.03219e-12	chr17	39896954	chr17	39927742	39939601	30788	H1_hESCs_Dixon2015, H1_trophectoderm_cells_Dixon2015, H1_mesendoderm_cells_Dixon2015, Liver_cells_Schmitt2016, H1_mesenchymal_stem_cells_Dixon2015, Aorta_cells_Schmitt2016, Germinal_zone_neurons_Won2016, Caki2_ENCODE2012, Pancreas_cells_Schmitt2016, GM12878_Schmitt2016, G401_ENCODE2012, Panc1_ENCODE2012, SK-MEL-5_ENCODE2012, T47D_ENCODE2012, IMR90_Jin2013, GM12878_Rao2014, A549_ENCODE2012, IMR90_…	1.0, 0.5, 1.0, 1.0, 1.0, 1.0, 1.0, 1.0, 0.25, 1.0, 1.0, 1.0, 1.0, 1.0, 0.67, 1.0, 1.0, 1.0, 1.0, 0.5, 1.0, 0.67, 0.5, 1.0, 1.0, 1.0, 1.0, 0.5, 1.0, 1.0, 1.0, 0.5, 0.5, 0.5, 0.5, 0.29, 1.12, 2.5, 6.0, 0.6, 0.87, 0.5, 2.17, 0.25, 0.5, 1.5, 0.33, 1.0	0.754344	Testis	10.0291	Cells_Cultured_fibroblasts	0.0346065
rs2290400	ENSG00000264968.1	RP11-387H17.4	Breast_Mammary_Tissue	0.000429907	0.504675	0.343178	0.655913	0.488636	Cis	46.25	8.47939e-08	chr17	39909987	chr17	39927742	39939601	17755	Endothelial_of_hepatic_sinusoid_cells_ENCODE2012, IMR90_Jin2013, HepG2_ENCODE2012, Cortical_plate_neurons_Won2016, H1_neuronal_progenitor_cells_Dixon2015, Spinal_cord_astrocyte_ENCODE2012, LNCaP_clone_FGC_ENCODE2012, H1_mesendoderm_cells_Dixon2015, T47D_ENCODE2012, GM12878_Rao2014, Caki2_ENCODE2012, T_cells_of_acute_lymphoblastic_leukemia_Kloetgen2019, H1_hESCs_Dixon2015, NCI-H460_ENCODE2012, Lef…	1.0, 0.5, 1.0, 1.0, 0.5, 0.5, 1.0, 1.0, 0.5, 1.0, 1.0, 1.0, 1.0, 1.0, 1.0, 0.5, 0.5, 1.0, 1.0, 0.5, 1.0, 0.5, 1.0, 0.5, 0.5, 0.5, 0.5, 1.0, 1.0, 1.0, 1.0, 0.25, 1.0, 0.5, 2.83, 2.5, 2.38, 0.96, 5.0, 0.71, 0.83, 1.17, 0.25, 1.0, 0.2, 0.33, 0.33, 1.0	0.806058	Testis	10.0291	Cells_Cultured_fibroblasts	0.0346065
rs12453507	ENSG00000264968.1	RP11-387H17.4	Breast_Mammary_Tissue	0.00356356	0.469158	0.296671	0.613899	0.47601	Cis	47.21	8.40994e-07	chr17	39896954	chr17	39927742	39939601	30788	H1_hESCs_Dixon2015, H1_trophectoderm_cells_Dixon2015, H1_mesendoderm_cells_Dixon2015, Liver_cells_Schmitt2016, H1_mesenchymal_stem_cells_Dixon2015, Aorta_cells_Schmitt2016, Germinal_zone_neurons_Won2016, Caki2_ENCODE2012, Pancreas_cells_Schmitt2016, GM12878_Schmitt2016, G401_ENCODE2012, Panc1_ENCODE2012, SK-MEL-5_ENCODE2012, T47D_ENCODE2012, IMR90_Jin2013, GM12878_Rao2014, A549_ENCODE2012, IMR90_…	1.0, 0.5, 1.0, 1.0, 1.0, 1.0, 1.0, 1.0, 0.25, 1.0, 1.0, 1.0, 1.0, 1.0, 0.67, 1.0, 1.0, 1.0, 1.0, 0.5, 1.0, 0.67, 0.5, 1.0, 1.0, 1.0, 1.0, 0.5, 1.0, 1.0, 1.0, 0.5, 0.5, 0.5, 0.5, 0.29, 1.12, 2.5, 6.0, 0.6, 0.87, 0.5, 2.17, 0.25, 0.5, 1.5, 0.33, 1.0	0.806058	Testis	10.0291	Cells_Cultured_fibroblasts	0.0346065
rs12232497	ENSG00000264968.1	RP11-387H17.4	Adipose_Visceral_Omentum	0.00861767	0.441767	0.291567	0.603006	0.425373	Cis	45.58	2.22998e-06	chr17	39883866	chr17	39927742	39939601	43876	HepG2_ENCODE2012, T47D_ENCODE2012, IMR90_Jin2013, Brain_astrocyte_ENCODE2012, H1_mesenchymal_stem_cells_Dixon2015, GM12878_Rao2014, H1_hESCs_Dixon2012, Aorta_cells_Schmitt2016, LNCaP_clone_FGC_ENCODE2012, Cortical_plate_neurons_Won2016, G401_ENCODE2012, H1_trophectoderm_cells_Dixon2015, Liver_cells_Schmitt2016, H1_neuronal_progenitor_cells_Dixon2015, SK-MEL-5_ENCODE2012, H1_hESCs_Dixon2015, GM128…	1.0, 1.0, 0.33, 0.5, 1.0, 1.0, 0.5, 1.0, 1.0, 1.0, 1.0, 1.0, 1.0, 1.0, 0.5, 1.0, 1.0, 0.5, 0.5, 0.5, 0.5, 0.5, 0.5, 1.0, 0.5, 1.0, 0.5, 0.33, 1.0, 0.5, 0.5, 0.5, 1.26, 3.5, 1.5, 4.0, 0.83, 0.5, 0.86, 4.5, 0.67, 0.5, 0.33, 0.67, 0.8, 0.5, 1.5	0.585862	Testis	10.0291	Cells_Cultured_fibroblasts	0.0346065
rs2872507	ENSG00000264968.1	RP11-387H17.4	Adipose_Visceral_Omentum	0.0145228	0.435474	0.277668	0.578526	0.444563	Cis	54.51	3.9742e-06	chr17	39884510	chr17	39927742	39939601	43232	HepG2_ENCODE2012, T47D_ENCODE2012, IMR90_Jin2013, Brain_astrocyte_ENCODE2012, H1_mesenchymal_stem_cells_Dixon2015, GM12878_Rao2014, H1_hESCs_Dixon2012, Aorta_cells_Schmitt2016, LNCaP_clone_FGC_ENCODE2012, Cortical_plate_neurons_Won2016, G401_ENCODE2012, H1_trophectoderm_cells_Dixon2015, Liver_cells_Schmitt2016, H1_neuronal_progenitor_cells_Dixon2015, SK-MEL-5_ENCODE2012, H1_hESCs_Dixon2015, GM128…	1.0, 1.0, 0.33, 0.5, 1.0, 1.0, 0.5, 1.0, 1.0, 1.0, 1.0, 1.0, 1.0, 1.0, 0.5, 1.0, 1.0, 0.5, 0.5, 0.5, 0.5, 0.5, 0.5, 1.0, 0.5, 1.0, 0.5, 0.33, 1.0, 0.5, 0.5, 0.5, 0.67, 1.38, 4.67, 1.48, 0.6, 3.5, 1.33, 0.12, 7.0, 1.0, 0.43, 1.33, 2.5, 2.5, 0.67, 0.5, 0.67, 0.5	0.585862	Testis	10.0291	Cells_Cultured_fibroblasts	0.0346065
rs2290400	ENSG00000264968.1	RP11-387H17.4	Adipose_Visceral_Omentum	6.58483e-06	0.581247	0.412283	0.741025	0.494669	Cis	46.25	9.91795e-10	chr17	39909987	chr17	39927742	39939601	17755	Endothelial_of_hepatic_sinusoid_cells_ENCODE2012, IMR90_Jin2013, HepG2_ENCODE2012, Cortical_plate_neurons_Won2016, H1_neuronal_progenitor_cells_Dixon2015, Spinal_cord_astrocyte_ENCODE2012, LNCaP_clone_FGC_ENCODE2012, H1_mesendoderm_cells_Dixon2015, T47D_ENCODE2012, GM12878_Rao2014, Caki2_ENCODE2012, T_cells_of_acute_lymphoblastic_leukemia_Kloetgen2019, H1_hESCs_Dixon2015, NCI-H460_ENCODE2012, Lef…	1.0, 0.5, 1.0, 1.0, 0.5, 0.5, 1.0, 1.0, 0.5, 1.0, 1.0, 1.0, 1.0, 1.0, 1.0, 0.5, 0.5, 1.0, 1.0, 0.5, 1.0, 0.5, 1.0, 0.5, 0.5, 0.5, 0.5, 1.0, 1.0, 1.0, 1.0, 0.25, 1.0, 0.5, 2.83, 2.5, 2.38, 0.96, 5.0, 0.71, 0.83, 1.17, 0.25, 1.0, 0.2, 0.33, 0.33, 1.0	0.585862	Testis	10.0291	Cells_Cultured_fibroblasts	0.0346065
rs12453507	ENSG00000264968.1	RP11-387H17.4	Adipose_Visceral_Omentum	5.66225e-05	0.548914	0.396022	0.71821	0.482942	Cis	47.21	9.70112e-09	chr17	39896954	chr17	39927742	39939601	30788	H1_hESCs_Dixon2015, H1_trophectoderm_cells_Dixon2015, H1_mesendoderm_cells_Dixon2015, Liver_cells_Schmitt2016, H1_mesenchymal_stem_cells_Dixon2015, Aorta_cells_Schmitt2016, Germinal_zone_neurons_Won2016, Caki2_ENCODE2012, Pancreas_cells_Schmitt2016, GM12878_Schmitt2016, G401_ENCODE2012, Panc1_ENCODE2012, SK-MEL-5_ENCODE2012, T47D_ENCODE2012, IMR90_Jin2013, GM12878_Rao2014, A549_ENCODE2012, IMR90_…	1.0, 0.5, 1.0, 1.0, 1.0, 1.0, 1.0, 1.0, 0.25, 1.0, 1.0, 1.0, 1.0, 1.0, 0.67, 1.0, 1.0, 1.0, 1.0, 0.5, 1.0, 0.67, 0.5, 1.0, 1.0, 1.0, 1.0, 0.5, 1.0, 1.0, 1.0, 0.5, 0.5, 0.5, 0.5, 0.29, 1.12, 2.5, 6.0, 0.6, 0.87, 0.5, 2.17, 0.25, 0.5, 1.5, 0.33, 1.0	0.585862	Testis	10.0291	Cells_Cultured_fibroblasts	0.0346065
rs2290400	ENSG00000264968.1	RP11-387H17.4	Colon_Sigmoid	0.0107937	0.48225	0.297011	0.676982	0.496855	Cis	46.25	2.85938e-06	chr17	39909987	chr17	39927742	39939601	17755	Endothelial_of_hepatic_sinusoid_cells_ENCODE2012, IMR90_Jin2013, HepG2_ENCODE2012, Cortical_plate_neurons_Won2016, H1_neuronal_progenitor_cells_Dixon2015, Spinal_cord_astrocyte_ENCODE2012, LNCaP_clone_FGC_ENCODE2012, H1_mesendoderm_cells_Dixon2015, T47D_ENCODE2012, GM12878_Rao2014, Caki2_ENCODE2012, T_cells_of_acute_lymphoblastic_leukemia_Kloetgen2019, H1_hESCs_Dixon2015, NCI-H460_ENCODE2012, Lef…	1.0, 0.5, 1.0, 1.0, 0.5, 0.5, 1.0, 1.0, 0.5, 1.0, 1.0, 1.0, 1.0, 1.0, 1.0, 0.5, 0.5, 1.0, 1.0, 0.5, 1.0, 0.5, 1.0, 0.5, 0.5, 0.5, 0.5, 1.0, 1.0, 1.0, 1.0, 0.25, 1.0, 0.5, 2.83, 2.5, 2.38, 0.96, 5.0, 0.71, 0.83, 1.17, 0.25, 1.0, 0.2, 0.33, 0.33, 1.0	0.625378	Testis	10.0291	Cells_Cultured_fibroblasts	0.0346065
rs12453507	ENSG00000264968.1	RP11-387H17.4	Colon_Sigmoid	0.0417478	0.419841	0.198134	0.644096	0.47327	Cis	47.21	1.31656e-05	chr17	39896954	chr17	39927742	39939601	30788	H1_hESCs_Dixon2015, H1_trophectoderm_cells_Dixon2015, H1_mesendoderm_cells_Dixon2015, Liver_cells_Schmitt2016, H1_mesenchymal_stem_cells_Dixon2015, Aorta_cells_Schmitt2016, Germinal_zone_neurons_Won2016, Caki2_ENCODE2012, Pancreas_cells_Schmitt2016, GM12878_Schmitt2016, G401_ENCODE2012, Panc1_ENCODE2012, SK-MEL-5_ENCODE2012, T47D_ENCODE2012, IMR90_Jin2013, GM12878_Rao2014, A549_ENCODE2012, IMR90_…	1.0, 0.5, 1.0, 1.0, 1.0, 1.0, 1.0, 1.0, 0.25, 1.0, 1.0, 1.0, 1.0, 1.0, 0.67, 1.0, 1.0, 1.0, 1.0, 0.5, 1.0, 0.67, 0.5, 1.0, 1.0, 1.0, 1.0, 0.5, 1.0, 1.0, 1.0, 0.5, 0.5, 0.5, 0.5, 0.29, 1.12, 2.5, 6.0, 0.6, 0.87, 0.5, 2.17, 0.25, 0.5, 1.5, 0.33, 1.0	0.625378	Testis	10.0291	Cells_Cultured_fibroblasts	0.0346065
rs2290400	ENSG00000264968.1	RP11-387H17.4	Artery_Tibial	3.93141e-06	0.560228	0.397277	0.709317	0.497432	Cis	46.25	5.7496e-10	chr17	39909987	chr17	39927742	39939601	17755	Endothelial_of_hepatic_sinusoid_cells_ENCODE2012, IMR90_Jin2013, HepG2_ENCODE2012, Cortical_plate_neurons_Won2016, H1_neuronal_progenitor_cells_Dixon2015, Spinal_cord_astrocyte_ENCODE2012, LNCaP_clone_FGC_ENCODE2012, H1_mesendoderm_cells_Dixon2015, T47D_ENCODE2012, GM12878_Rao2014, Caki2_ENCODE2012, T_cells_of_acute_lymphoblastic_leukemia_Kloetgen2019, H1_hESCs_Dixon2015, NCI-H460_ENCODE2012, Lef…	1.0, 0.5, 1.0, 1.0, 0.5, 0.5, 1.0, 1.0, 0.5, 1.0, 1.0, 1.0, 1.0, 1.0, 1.0, 0.5, 0.5, 1.0, 1.0, 0.5, 1.0, 0.5, 1.0, 0.5, 0.5, 0.5, 0.5, 1.0, 1.0, 1.0, 1.0, 0.25, 1.0, 0.5, 2.83, 2.5, 2.38, 0.96, 5.0, 0.71, 0.83, 1.17, 0.25, 1.0, 0.2, 0.33, 0.33, 1.0	0.511324	Testis	10.0291	Cells_Cultured_fibroblasts	0.0346065
rs12453507	ENSG00000264968.1	RP11-387H17.4	Artery_Tibial	1.26692e-05	0.548628	0.391368	0.709685	0.484589	Cis	47.21	1.98293e-09	chr17	39896954	chr17	39927742	39939601	30788	H1_hESCs_Dixon2015, H1_trophectoderm_cells_Dixon2015, H1_mesendoderm_cells_Dixon2015, Liver_cells_Schmitt2016, H1_mesenchymal_stem_cells_Dixon2015, Aorta_cells_Schmitt2016, Germinal_zone_neurons_Won2016, Caki2_ENCODE2012, Pancreas_cells_Schmitt2016, GM12878_Schmitt2016, G401_ENCODE2012, Panc1_ENCODE2012, SK-MEL-5_ENCODE2012, T47D_ENCODE2012, IMR90_Jin2013, GM12878_Rao2014, A549_ENCODE2012, IMR90_…	1.0, 0.5, 1.0, 1.0, 1.0, 1.0, 1.0, 1.0, 0.25, 1.0, 1.0, 1.0, 1.0, 1.0, 0.67, 1.0, 1.0, 1.0, 1.0, 0.5, 1.0, 0.67, 0.5, 1.0, 1.0, 1.0, 1.0, 0.5, 1.0, 1.0, 1.0, 0.5, 0.5, 0.5, 0.5, 0.29, 1.12, 2.5, 6.0, 0.6, 0.87, 0.5, 2.17, 0.25, 0.5, 1.5, 0.33, 1.0	0.511324	Testis	10.0291	Cells_Cultured_fibroblasts	0.0346065
rs2290400	ENSG00000264968.1	RP11-387H17.4	Nerve_Tibial	3.59375e-08	0.710723	0.502974	0.914093	0.5	Cis	46.25	4.05555e-12	chr17	39909987	chr17	39927742	39939601	17755	Endothelial_of_hepatic_sinusoid_cells_ENCODE2012, IMR90_Jin2013, HepG2_ENCODE2012, Cortical_plate_neurons_Won2016, H1_neuronal_progenitor_cells_Dixon2015, Spinal_cord_astrocyte_ENCODE2012, LNCaP_clone_FGC_ENCODE2012, H1_mesendoderm_cells_Dixon2015, T47D_ENCODE2012, GM12878_Rao2014, Caki2_ENCODE2012, T_cells_of_acute_lymphoblastic_leukemia_Kloetgen2019, H1_hESCs_Dixon2015, NCI-H460_ENCODE2012, Lef…	1.0, 0.5, 1.0, 1.0, 0.5, 0.5, 1.0, 1.0, 0.5, 1.0, 1.0, 1.0, 1.0, 1.0, 1.0, 0.5, 0.5, 1.0, 1.0, 0.5, 1.0, 0.5, 1.0, 0.5, 0.5, 0.5, 0.5, 1.0, 1.0, 1.0, 1.0, 0.25, 1.0, 0.5, 2.83, 2.5, 2.38, 0.96, 5.0, 0.71, 0.83, 1.17, 0.25, 1.0, 0.2, 0.33, 0.33, 1.0	0.873687	Testis	10.0291	Cells_Cultured_fibroblasts	0.0346065
rs12453507	ENSG00000264968.1	RP11-387H17.4	Nerve_Tibial	3.66569e-07	0.693803	0.501811	0.892849	0.484023	Cis	47.21	4.65865e-11	chr17	39896954	chr17	39927742	39939601	30788	H1_hESCs_Dixon2015, H1_trophectoderm_cells_Dixon2015, H1_mesendoderm_cells_Dixon2015, Liver_cells_Schmitt2016, H1_mesenchymal_stem_cells_Dixon2015, Aorta_cells_Schmitt2016, Germinal_zone_neurons_Won2016, Caki2_ENCODE2012, Pancreas_cells_Schmitt2016, GM12878_Schmitt2016, G401_ENCODE2012, Panc1_ENCODE2012, SK-MEL-5_ENCODE2012, T47D_ENCODE2012, IMR90_Jin2013, GM12878_Rao2014, A549_ENCODE2012, IMR90_…	1.0, 0.5, 1.0, 1.0, 1.0, 1.0, 1.0, 1.0, 0.25, 1.0, 1.0, 1.0, 1.0, 1.0, 0.67, 1.0, 1.0, 1.0, 1.0, 0.5, 1.0, 0.67, 0.5, 1.0, 1.0, 1.0, 1.0, 0.5, 1.0, 1.0, 1.0, 0.5, 0.5, 0.5, 0.5, 0.29, 1.12, 2.5, 6.0, 0.6, 0.87, 0.5, 2.17, 0.25, 0.5, 1.5, 0.33, 1.0	0.873687	Testis	10.0291	Cells_Cultured_fibroblasts	0.0346065
rs2290400	ENSG00000264968.1	RP11-387H17.4	Thyroid	4.38302e-05	0.579972	0.400976	0.722842	0.488676	Cis	46.25	7.37477e-09	chr17	39909987	chr17	39927742	39939601	17755	Endothelial_of_hepatic_sinusoid_cells_ENCODE2012, IMR90_Jin2013, HepG2_ENCODE2012, Cortical_plate_neurons_Won2016, H1_neuronal_progenitor_cells_Dixon2015, Spinal_cord_astrocyte_ENCODE2012, LNCaP_clone_FGC_ENCODE2012, H1_mesendoderm_cells_Dixon2015, T47D_ENCODE2012, GM12878_Rao2014, Caki2_ENCODE2012, T_cells_of_acute_lymphoblastic_leukemia_Kloetgen2019, H1_hESCs_Dixon2015, NCI-H460_ENCODE2012, Lef…	1.0, 0.5, 1.0, 1.0, 0.5, 0.5, 1.0, 1.0, 0.5, 1.0, 1.0, 1.0, 1.0, 1.0, 1.0, 0.5, 0.5, 1.0, 1.0, 0.5, 1.0, 0.5, 1.0, 0.5, 0.5, 0.5, 0.5, 1.0, 1.0, 1.0, 1.0, 0.25, 1.0, 0.5, 2.83, 2.5, 2.38, 0.96, 5.0, 0.71, 0.83, 1.17, 0.25, 1.0, 0.2, 0.33, 0.33, 1.0	0.912587	Testis	10.0291	Cells_Cultured_fibroblasts	0.0346065
rs12453507	ENSG00000264968.1	RP11-387H17.4	Thyroid	0.000568455	0.53964	0.362309	0.699235	0.472997	Cis	47.21	1.1464e-07	chr17	39896954	chr17	39927742	39939601	30788	H1_hESCs_Dixon2015, H1_trophectoderm_cells_Dixon2015, H1_mesendoderm_cells_Dixon2015, Liver_cells_Schmitt2016, H1_mesenchymal_stem_cells_Dixon2015, Aorta_cells_Schmitt2016, Germinal_zone_neurons_Won2016, Caki2_ENCODE2012, Pancreas_cells_Schmitt2016, GM12878_Schmitt2016, G401_ENCODE2012, Panc1_ENCODE2012, SK-MEL-5_ENCODE2012, T47D_ENCODE2012, IMR90_Jin2013, GM12878_Rao2014, A549_ENCODE2012, IMR90_…	1.0, 0.5, 1.0, 1.0, 1.0, 1.0, 1.0, 1.0, 0.25, 1.0, 1.0, 1.0, 1.0, 1.0, 0.67, 1.0, 1.0, 1.0, 1.0, 0.5, 1.0, 0.67, 0.5, 1.0, 1.0, 1.0, 1.0, 0.5, 1.0, 1.0, 1.0, 0.5, 0.5, 0.5, 0.5, 0.29, 1.12, 2.5, 6.0, 0.6, 0.87, 0.5, 2.17, 0.25, 0.5, 1.5, 0.33, 1.0	0.912587	Testis	10.0291	Cells_Cultured_fibroblasts	0.0346065
rs12232497	ENSG00000167914.11	GSDMA	Muscle_Skeletal	2.81348e-08	0.674859	0.491334	0.836049	0.415014	Cis	98.04	3.13901e-12	chr17	39883866	chr17	39953263	39977766	69397	Endothelial_of_hepatic_sinusoid_cells_ENCODE2012, GM12878_Rao2014, HepG2_ENCODE2012, IMR90_Jin2013, Germinal_zone_neurons_Won2016, Right_ventricle_cells_Schmitt2016, Liver_cells_Schmitt2016, H1_mesendoderm_cells_Dixon2015, H1_hESCs_Jin2013, Peripheral_blood_T_cells_Kloetgen2019, IMR90_Dixon2012, NCI-H460_ENCODE2012, Pancreas_cells_Schmitt2016, T47D_ENCODE2012, Brain_astrocyte_ENCODE2012, H1_mesen…	3.0, 4.75, 4.5, 1.83, 2.0, 1.0, 4.0, 4.5, 1.0, 1.5, 2.0, 0.5, 0.5, 1.5, 1.0, 3.0, 3.33, 1.5, 4.0, 2.0, 2.0, 2.0, 2.0, 4.0, 1.0, 1.0, 0.5, 1.5, 2.0, 1.0, 1.0, 0.5, 0.5, 3.0, 0.5, 0.5, 1.0, 3.33, 1.87, 2.5, 1.57, 0.83, 1.25, 4.0, 0.67, 1.83, 5.0, 0.6, 0.33, 0.5, 1.0, 0.5, 0.33, 0.5	0.0580992	Skin_Sun_Exposed_Lower_leg	89.1058	Brain_Cerebellar_Hemisphere	0.0224115
rs2872507	ENSG00000167914.11	GSDMA	Muscle_Skeletal	6.84742e-09	0.661044	0.492472	0.828926	0.434844	Cis	108	7.20381e-13	chr17	39884510	chr17	39953263	39977766	68753	Endothelial_of_hepatic_sinusoid_cells_ENCODE2012, GM12878_Rao2014, HepG2_ENCODE2012, IMR90_Jin2013, Germinal_zone_neurons_Won2016, Right_ventricle_cells_Schmitt2016, Liver_cells_Schmitt2016, H1_mesendoderm_cells_Dixon2015, H1_hESCs_Jin2013, Peripheral_blood_T_cells_Kloetgen2019, IMR90_Dixon2012, NCI-H460_ENCODE2012, Pancreas_cells_Schmitt2016, T47D_ENCODE2012, Brain_astrocyte_ENCODE2012, H1_mesen…	3.0, 4.75, 4.5, 1.83, 2.0, 1.0, 4.0, 4.5, 1.0, 1.5, 2.0, 0.5, 0.5, 1.5, 1.0, 3.0, 3.33, 1.5, 4.0, 2.0, 2.0, 2.0, 2.0, 4.0, 1.0, 1.0, 0.5, 1.5, 2.0, 1.0, 1.0, 0.5, 0.5, 3.0, 0.5, 0.5, 1.0, 3.33, 2.25, 2.35, 1.12, 0.33, 1.83, 1.0, 8.0, 1.86, 4.0, 1.5, 1.67, 1.0, 1.0, 1.0, 1.0, 3.0, 0.33	0.0580992	Skin_Sun_Exposed_Lower_leg	89.1058	Brain_Cerebellar_Hemisphere	0.0224115
rs2290400	ENSG00000167914.11	GSDMA	Muscle_Skeletal	8.91361e-09	0.657659	0.483705	0.834763	0.498584	Cis	111.65	9.47634e-13	chr17	39909987	chr17	39953263	39977766	43276	H1_trophectoderm_cells_Dixon2015, Brain_astrocyte_ENCODE2012, Endothelial_of_hepatic_sinusoid_cells_ENCODE2012, Liver_cells_Schmitt2016, H1_hESCs_Jin2013, SK-N-MC_ENCODE2012, Panc1_ENCODE2012, T47D_ENCODE2012, IMR90_Dixon2012, Lung_cells_Schmitt2016, GM12878_Rao2014, Left_ventricle_cells_Schmitt2016, H1_mesenchymal_stem_cells_Dixon2015, NCI-H460_ENCODE2012, H1_hESCs_Dixon2015, Germinal_zone_neuro…	3.5, 2.5, 2.5, 1.0, 4.0, 1.0, 2.5, 2.0, 1.5, 1.0, 4.75, 3.0, 4.0, 1.5, 5.0, 2.67, 1.17, 5.0, 3.0, 0.5, 3.0, 1.0, 3.0, 0.33, 4.5, 2.5, 1.5, 1.0, 1.5, 2.0, 1.0, 0.5, 1.0, 1.0, 2.0, 0.5, 0.5, 1.0, 2.12, 1.43, 2.17, 6.0, 5.0, 1.57, 3.33, 0.67, 0.6, 0.33, 0.5, 0.5, 1.0, 0.5, 1.0, 0.67, 1.0, 3.0, 0.33	0.0580992	Skin_Sun_Exposed_Lower_leg	89.1058	Brain_Cerebellar_Hemisphere	0.0224115
rs12453507	ENSG00000167914.11	GSDMA	Muscle_Skeletal	6.2398e-08	0.627946	0.459054	0.806827	0.480878	Cis	103.86	7.22261e-12	chr17	39896954	chr17	39953263	39977766	56309	H1_trophectoderm_cells_Dixon2015, H1_hESCs_Dixon2015, HepG2_ENCODE2012, IMR90_Dixon2012, Brain_astrocyte_ENCODE2012, GM12878_Rao2014, Endothelial_of_hepatic_sinusoid_cells_ENCODE2012, GM12878_Schmitt2016, T47D_ENCODE2012, Left_ventricle_cells_Schmitt2016, H1_hESCs_Jin2013, Cortical_plate_neurons_Won2016, Brain_microvascular_endothelial_cells_ENCODE2012, Aorta_cells_Schmitt2016, H1_neuronal_progen…	3.0, 3.5, 3.5, 3.5, 4.0, 4.0, 4.0, 3.5, 2.0, 4.0, 3.0, 3.0, 1.5, 1.0, 1.5, 3.0, 1.5, 2.0, 4.5, 1.0, 4.5, 3.0, 1.5, 1.5, 1.5, 3.0, 1.5, 0.5, 2.0, 1.0, 4.0, 2.5, 1.0, 1.0, 1.0, 0.5, 0.5, 1.0, 0.5, 1.0, 1.88, 1.43, 2.67, 0.5, 0.6, 0.5, 0.67, 0.29, 0.5, 2.0, 1.5, 0.33, 1.0	0.0580992	Skin_Sun_Exposed_Lower_leg	89.1058	Brain_Cerebellar_Hemisphere	0.0224115
rs12232497	ENSG00000167914.11	GSDMA	Artery_Aorta	4.19557e-09	0.897921	0.732812	1.08659	0.426357	Cis	98.04	4.32624e-13	chr17	39883866	chr17	39953263	39977766	69397	Endothelial_of_hepatic_sinusoid_cells_ENCODE2012, GM12878_Rao2014, HepG2_ENCODE2012, IMR90_Jin2013, Germinal_zone_neurons_Won2016, Right_ventricle_cells_Schmitt2016, Liver_cells_Schmitt2016, H1_mesendoderm_cells_Dixon2015, H1_hESCs_Jin2013, Peripheral_blood_T_cells_Kloetgen2019, IMR90_Dixon2012, NCI-H460_ENCODE2012, Pancreas_cells_Schmitt2016, T47D_ENCODE2012, Brain_astrocyte_ENCODE2012, H1_mesen…	3.0, 4.75, 4.5, 1.83, 2.0, 1.0, 4.0, 4.5, 1.0, 1.5, 2.0, 0.5, 0.5, 1.5, 1.0, 3.0, 3.33, 1.5, 4.0, 2.0, 2.0, 2.0, 2.0, 4.0, 1.0, 1.0, 0.5, 1.5, 2.0, 1.0, 1.0, 0.5, 0.5, 3.0, 0.5, 0.5, 1.0, 3.33, 1.87, 2.5, 1.57, 0.83, 1.25, 4.0, 0.67, 1.83, 5.0, 0.6, 0.33, 0.5, 1.0, 0.5, 0.33, 0.5	0.407071	Skin_Sun_Exposed_Lower_leg	89.1058	Brain_Cerebellar_Hemisphere	0.0224115
rs2872507	ENSG00000167914.11	GSDMA	Artery_Aorta	1.43894e-10	0.894436	0.722425	1.05853	0.444444	Cis	108	1.29783e-14	chr17	39884510	chr17	39953263	39977766	68753	Endothelial_of_hepatic_sinusoid_cells_ENCODE2012, GM12878_Rao2014, HepG2_ENCODE2012, IMR90_Jin2013, Germinal_zone_neurons_Won2016, Right_ventricle_cells_Schmitt2016, Liver_cells_Schmitt2016, H1_mesendoderm_cells_Dixon2015, H1_hESCs_Jin2013, Peripheral_blood_T_cells_Kloetgen2019, IMR90_Dixon2012, NCI-H460_ENCODE2012, Pancreas_cells_Schmitt2016, T47D_ENCODE2012, Brain_astrocyte_ENCODE2012, H1_mesen…	3.0, 4.75, 4.5, 1.83, 2.0, 1.0, 4.0, 4.5, 1.0, 1.5, 2.0, 0.5, 0.5, 1.5, 1.0, 3.0, 3.33, 1.5, 4.0, 2.0, 2.0, 2.0, 2.0, 4.0, 1.0, 1.0, 0.5, 1.5, 2.0, 1.0, 1.0, 0.5, 0.5, 3.0, 0.5, 0.5, 1.0, 3.33, 2.25, 2.35, 1.12, 0.33, 1.83, 1.0, 8.0, 1.86, 4.0, 1.5, 1.67, 1.0, 1.0, 1.0, 1.0, 3.0, 0.33	0.407071	Skin_Sun_Exposed_Lower_leg	89.1058	Brain_Cerebellar_Hemisphere	0.0224115
rs2290400	ENSG00000167914.11	GSDMA	Artery_Aorta	1.44399e-11	0.944277	0.754721	1.12267	0.498708	Cis	111.65	1.18761e-15	chr17	39909987	chr17	39953263	39977766	43276	H1_trophectoderm_cells_Dixon2015, Brain_astrocyte_ENCODE2012, Endothelial_of_hepatic_sinusoid_cells_ENCODE2012, Liver_cells_Schmitt2016, H1_hESCs_Jin2013, SK-N-MC_ENCODE2012, Panc1_ENCODE2012, T47D_ENCODE2012, IMR90_Dixon2012, Lung_cells_Schmitt2016, GM12878_Rao2014, Left_ventricle_cells_Schmitt2016, H1_mesenchymal_stem_cells_Dixon2015, NCI-H460_ENCODE2012, H1_hESCs_Dixon2015, Germinal_zone_neuro…	3.5, 2.5, 2.5, 1.0, 4.0, 1.0, 2.5, 2.0, 1.5, 1.0, 4.75, 3.0, 4.0, 1.5, 5.0, 2.67, 1.17, 5.0, 3.0, 0.5, 3.0, 1.0, 3.0, 0.33, 4.5, 2.5, 1.5, 1.0, 1.5, 2.0, 1.0, 0.5, 1.0, 1.0, 2.0, 0.5, 0.5, 1.0, 2.12, 1.43, 2.17, 6.0, 5.0, 1.57, 3.33, 0.67, 0.6, 0.33, 0.5, 0.5, 1.0, 0.5, 1.0, 0.67, 1.0, 3.0, 0.33	0.407071	Skin_Sun_Exposed_Lower_leg	89.1058	Brain_Cerebellar_Hemisphere	0.0224115
rs12453507	ENSG00000167914.11	GSDMA	Artery_Aorta	1.40824e-09	0.879152	0.696829	1.05867	0.483204	Cis	103.86	1.38877e-13	chr17	39896954	chr17	39953263	39977766	56309	H1_trophectoderm_cells_Dixon2015, H1_hESCs_Dixon2015, HepG2_ENCODE2012, IMR90_Dixon2012, Brain_astrocyte_ENCODE2012, GM12878_Rao2014, Endothelial_of_hepatic_sinusoid_cells_ENCODE2012, GM12878_Schmitt2016, T47D_ENCODE2012, Left_ventricle_cells_Schmitt2016, H1_hESCs_Jin2013, Cortical_plate_neurons_Won2016, Brain_microvascular_endothelial_cells_ENCODE2012, Aorta_cells_Schmitt2016, H1_neuronal_progen…	3.0, 3.5, 3.5, 3.5, 4.0, 4.0, 4.0, 3.5, 2.0, 4.0, 3.0, 3.0, 1.5, 1.0, 1.5, 3.0, 1.5, 2.0, 4.5, 1.0, 4.5, 3.0, 1.5, 1.5, 1.5, 3.0, 1.5, 0.5, 2.0, 1.0, 4.0, 2.5, 1.0, 1.0, 1.0, 0.5, 0.5, 1.0, 0.5, 1.0, 1.88, 1.43, 2.67, 0.5, 0.6, 0.5, 0.67, 0.29, 0.5, 2.0, 1.5, 0.33, 1.0	0.407071	Skin_Sun_Exposed_Lower_leg	89.1058	Brain_Cerebellar_Hemisphere	0.0224115
rs12232497	ENSG00000167914.11	GSDMA	Skin_Sun_Exposed_Lower_leg	0.02975	0.131812	0.0812664	0.184873	0.413223	Cis	98.04	8.94107e-06	chr17	39883866	chr17	39953263	39977766	69397	Endothelial_of_hepatic_sinusoid_cells_ENCODE2012, GM12878_Rao2014, HepG2_ENCODE2012, IMR90_Jin2013, Germinal_zone_neurons_Won2016, Right_ventricle_cells_Schmitt2016, Liver_cells_Schmitt2016, H1_mesendoderm_cells_Dixon2015, H1_hESCs_Jin2013, Peripheral_blood_T_cells_Kloetgen2019, IMR90_Dixon2012, NCI-H460_ENCODE2012, Pancreas_cells_Schmitt2016, T47D_ENCODE2012, Brain_astrocyte_ENCODE2012, H1_mesen…	3.0, 4.75, 4.5, 1.83, 2.0, 1.0, 4.0, 4.5, 1.0, 1.5, 2.0, 0.5, 0.5, 1.5, 1.0, 3.0, 3.33, 1.5, 4.0, 2.0, 2.0, 2.0, 2.0, 4.0, 1.0, 1.0, 0.5, 1.5, 2.0, 1.0, 1.0, 0.5, 0.5, 3.0, 0.5, 0.5, 1.0, 3.33, 1.87, 2.5, 1.57, 0.83, 1.25, 4.0, 0.67, 1.83, 5.0, 0.6, 0.33, 0.5, 1.0, 0.5, 0.33, 0.5	89.1058	Skin_Sun_Exposed_Lower_leg	89.1058	Brain_Cerebellar_Hemisphere	0.0224115
rs2872507	ENSG00000167914.11	GSDMA	Skin_Sun_Exposed_Lower_leg	0.0319653	0.119518	0.0728479	0.167149	0.433884	Cis	108	9.69694e-06	chr17	39884510	chr17	39953263	39977766	68753	Endothelial_of_hepatic_sinusoid_cells_ENCODE2012, GM12878_Rao2014, HepG2_ENCODE2012, IMR90_Jin2013, Germinal_zone_neurons_Won2016, Right_ventricle_cells_Schmitt2016, Liver_cells_Schmitt2016, H1_mesendoderm_cells_Dixon2015, H1_hESCs_Jin2013, Peripheral_blood_T_cells_Kloetgen2019, IMR90_Dixon2012, NCI-H460_ENCODE2012, Pancreas_cells_Schmitt2016, T47D_ENCODE2012, Brain_astrocyte_ENCODE2012, H1_mesen…	3.0, 4.75, 4.5, 1.83, 2.0, 1.0, 4.0, 4.5, 1.0, 1.5, 2.0, 0.5, 0.5, 1.5, 1.0, 3.0, 3.33, 1.5, 4.0, 2.0, 2.0, 2.0, 2.0, 4.0, 1.0, 1.0, 0.5, 1.5, 2.0, 1.0, 1.0, 0.5, 0.5, 3.0, 0.5, 0.5, 1.0, 3.33, 2.25, 2.35, 1.12, 0.33, 1.83, 1.0, 8.0, 1.86, 4.0, 1.5, 1.67, 1.0, 1.0, 1.0, 1.0, 3.0, 0.33	89.1058	Skin_Sun_Exposed_Lower_leg	89.1058	Brain_Cerebellar_Hemisphere	0.0224115
rs2290400	ENSG00000167914.11	GSDMA	Skin_Sun_Exposed_Lower_leg	0.0151785	0.126984	0.0830995	0.17663	0.5	Cis	111.65	4.17189e-06	chr17	39909987	chr17	39953263	39977766	43276	H1_trophectoderm_cells_Dixon2015, Brain_astrocyte_ENCODE2012, Endothelial_of_hepatic_sinusoid_cells_ENCODE2012, Liver_cells_Schmitt2016, H1_hESCs_Jin2013, SK-N-MC_ENCODE2012, Panc1_ENCODE2012, T47D_ENCODE2012, IMR90_Dixon2012, Lung_cells_Schmitt2016, GM12878_Rao2014, Left_ventricle_cells_Schmitt2016, H1_mesenchymal_stem_cells_Dixon2015, NCI-H460_ENCODE2012, H1_hESCs_Dixon2015, Germinal_zone_neuro…	3.5, 2.5, 2.5, 1.0, 4.0, 1.0, 2.5, 2.0, 1.5, 1.0, 4.75, 3.0, 4.0, 1.5, 5.0, 2.67, 1.17, 5.0, 3.0, 0.5, 3.0, 1.0, 3.0, 0.33, 4.5, 2.5, 1.5, 1.0, 1.5, 2.0, 1.0, 0.5, 1.0, 1.0, 2.0, 0.5, 0.5, 1.0, 2.12, 1.43, 2.17, 6.0, 5.0, 1.57, 3.33, 0.67, 0.6, 0.33, 0.5, 0.5, 1.0, 0.5, 1.0, 0.67, 1.0, 3.0, 0.33	89.1058	Skin_Sun_Exposed_Lower_leg	89.1058	Brain_Cerebellar_Hemisphere	0.0224115
rs12453507	ENSG00000167914.11	GSDMA	Skin_Sun_Exposed_Lower_leg	0.00266793	0.13408	0.0873975	0.183007	0.482645	Cis	103.86	6.11715e-07	chr17	39896954	chr17	39953263	39977766	56309	H1_trophectoderm_cells_Dixon2015, H1_hESCs_Dixon2015, HepG2_ENCODE2012, IMR90_Dixon2012, Brain_astrocyte_ENCODE2012, GM12878_Rao2014, Endothelial_of_hepatic_sinusoid_cells_ENCODE2012, GM12878_Schmitt2016, T47D_ENCODE2012, Left_ventricle_cells_Schmitt2016, H1_hESCs_Jin2013, Cortical_plate_neurons_Won2016, Brain_microvascular_endothelial_cells_ENCODE2012, Aorta_cells_Schmitt2016, H1_neuronal_progen…	3.0, 3.5, 3.5, 3.5, 4.0, 4.0, 4.0, 3.5, 2.0, 4.0, 3.0, 3.0, 1.5, 1.0, 1.5, 3.0, 1.5, 2.0, 4.5, 1.0, 4.5, 3.0, 1.5, 1.5, 1.5, 3.0, 1.5, 0.5, 2.0, 1.0, 4.0, 2.5, 1.0, 1.0, 1.0, 0.5, 0.5, 1.0, 0.5, 1.0, 1.88, 1.43, 2.67, 0.5, 0.6, 0.5, 0.67, 0.29, 0.5, 2.0, 1.5, 0.33, 1.0	89.1058	Skin_Sun_Exposed_Lower_leg	89.1058	Brain_Cerebellar_Hemisphere	0.0224115
rs12232497	ENSG00000167914.11	GSDMA	Stomach	0.00183228	0.586073	0.349059	0.835078	0.393519	Cis	98.04	4.06651e-07	chr17	39883866	chr17	39953263	39977766	69397	Endothelial_of_hepatic_sinusoid_cells_ENCODE2012, GM12878_Rao2014, HepG2_ENCODE2012, IMR90_Jin2013, Germinal_zone_neurons_Won2016, Right_ventricle_cells_Schmitt2016, Liver_cells_Schmitt2016, H1_mesendoderm_cells_Dixon2015, H1_hESCs_Jin2013, Peripheral_blood_T_cells_Kloetgen2019, IMR90_Dixon2012, NCI-H460_ENCODE2012, Pancreas_cells_Schmitt2016, T47D_ENCODE2012, Brain_astrocyte_ENCODE2012, H1_mesen…	3.0, 4.75, 4.5, 1.83, 2.0, 1.0, 4.0, 4.5, 1.0, 1.5, 2.0, 0.5, 0.5, 1.5, 1.0, 3.0, 3.33, 1.5, 4.0, 2.0, 2.0, 2.0, 2.0, 4.0, 1.0, 1.0, 0.5, 1.5, 2.0, 1.0, 1.0, 0.5, 0.5, 3.0, 0.5, 0.5, 1.0, 3.33, 1.87, 2.5, 1.57, 0.83, 1.25, 4.0, 0.67, 1.83, 5.0, 0.6, 0.33, 0.5, 1.0, 0.5, 0.33, 0.5	0.125996	Skin_Sun_Exposed_Lower_leg	89.1058	Brain_Cerebellar_Hemisphere	0.0224115
rs2872507	ENSG00000167914.11	GSDMA	Stomach	0.000817824	0.654928	0.428174	0.905725	0.415123	Cis	108	1.69721e-07	chr17	39884510	chr17	39953263	39977766	68753	Endothelial_of_hepatic_sinusoid_cells_ENCODE2012, GM12878_Rao2014, HepG2_ENCODE2012, IMR90_Jin2013, Germinal_zone_neurons_Won2016, Right_ventricle_cells_Schmitt2016, Liver_cells_Schmitt2016, H1_mesendoderm_cells_Dixon2015, H1_hESCs_Jin2013, Peripheral_blood_T_cells_Kloetgen2019, IMR90_Dixon2012, NCI-H460_ENCODE2012, Pancreas_cells_Schmitt2016, T47D_ENCODE2012, Brain_astrocyte_ENCODE2012, H1_mesen…	3.0, 4.75, 4.5, 1.83, 2.0, 1.0, 4.0, 4.5, 1.0, 1.5, 2.0, 0.5, 0.5, 1.5, 1.0, 3.0, 3.33, 1.5, 4.0, 2.0, 2.0, 2.0, 2.0, 4.0, 1.0, 1.0, 0.5, 1.5, 2.0, 1.0, 1.0, 0.5, 0.5, 3.0, 0.5, 0.5, 1.0, 3.33, 2.25, 2.35, 1.12, 0.33, 1.83, 1.0, 8.0, 1.86, 4.0, 1.5, 1.67, 1.0, 1.0, 1.0, 1.0, 3.0, 0.33	0.125996	Skin_Sun_Exposed_Lower_leg	89.1058	Brain_Cerebellar_Hemisphere	0.0224115
rs2290400	ENSG00000167914.11	GSDMA	Stomach	5.69353e-05	0.796204	0.570129	1.00258	0.478395	Cis	111.65	9.76012e-09	chr17	39909987	chr17	39953263	39977766	43276	H1_trophectoderm_cells_Dixon2015, Brain_astrocyte_ENCODE2012, Endothelial_of_hepatic_sinusoid_cells_ENCODE2012, Liver_cells_Schmitt2016, H1_hESCs_Jin2013, SK-N-MC_ENCODE2012, Panc1_ENCODE2012, T47D_ENCODE2012, IMR90_Dixon2012, Lung_cells_Schmitt2016, GM12878_Rao2014, Left_ventricle_cells_Schmitt2016, H1_mesenchymal_stem_cells_Dixon2015, NCI-H460_ENCODE2012, H1_hESCs_Dixon2015, Germinal_zone_neuro…	3.5, 2.5, 2.5, 1.0, 4.0, 1.0, 2.5, 2.0, 1.5, 1.0, 4.75, 3.0, 4.0, 1.5, 5.0, 2.67, 1.17, 5.0, 3.0, 0.5, 3.0, 1.0, 3.0, 0.33, 4.5, 2.5, 1.5, 1.0, 1.5, 2.0, 1.0, 0.5, 1.0, 1.0, 2.0, 0.5, 0.5, 1.0, 2.12, 1.43, 2.17, 6.0, 5.0, 1.57, 3.33, 0.67, 0.6, 0.33, 0.5, 0.5, 1.0, 0.5, 1.0, 0.67, 1.0, 3.0, 0.33	0.125996	Skin_Sun_Exposed_Lower_leg	89.1058	Brain_Cerebellar_Hemisphere	0.0224115
rs12453507	ENSG00000167914.11	GSDMA	Stomach	0.00646796	0.665823	0.413963	0.912399	0.45679	Cis	103.86	1.61942e-06	chr17	39896954	chr17	39953263	39977766	56309	H1_trophectoderm_cells_Dixon2015, H1_hESCs_Dixon2015, HepG2_ENCODE2012, IMR90_Dixon2012, Brain_astrocyte_ENCODE2012, GM12878_Rao2014, Endothelial_of_hepatic_sinusoid_cells_ENCODE2012, GM12878_Schmitt2016, T47D_ENCODE2012, Left_ventricle_cells_Schmitt2016, H1_hESCs_Jin2013, Cortical_plate_neurons_Won2016, Brain_microvascular_endothelial_cells_ENCODE2012, Aorta_cells_Schmitt2016, H1_neuronal_progen…	3.0, 3.5, 3.5, 3.5, 4.0, 4.0, 4.0, 3.5, 2.0, 4.0, 3.0, 3.0, 1.5, 1.0, 1.5, 3.0, 1.5, 2.0, 4.5, 1.0, 4.5, 3.0, 1.5, 1.5, 1.5, 3.0, 1.5, 0.5, 2.0, 1.0, 4.0, 2.5, 1.0, 1.0, 1.0, 0.5, 0.5, 1.0, 0.5, 1.0, 1.88, 1.43, 2.67, 0.5, 0.6, 0.5, 0.67, 0.29, 0.5, 2.0, 1.5, 0.33, 1.0	0.125996	Skin_Sun_Exposed_Lower_leg	89.1058	Brain_Cerebellar_Hemisphere	0.0224115
rs12232497	ENSG00000167914.11	GSDMA	Esophagus_Gastroesophageal_Junction	5.28981e-06	0.840851	0.618345	1.06964	0.406061	Cis	98.04	7.8736e-10	chr17	39883866	chr17	39953263	39977766	69397	Endothelial_of_hepatic_sinusoid_cells_ENCODE2012, GM12878_Rao2014, HepG2_ENCODE2012, IMR90_Jin2013, Germinal_zone_neurons_Won2016, Right_ventricle_cells_Schmitt2016, Liver_cells_Schmitt2016, H1_mesendoderm_cells_Dixon2015, H1_hESCs_Jin2013, Peripheral_blood_T_cells_Kloetgen2019, IMR90_Dixon2012, NCI-H460_ENCODE2012, Pancreas_cells_Schmitt2016, T47D_ENCODE2012, Brain_astrocyte_ENCODE2012, H1_mesen…	3.0, 4.75, 4.5, 1.83, 2.0, 1.0, 4.0, 4.5, 1.0, 1.5, 2.0, 0.5, 0.5, 1.5, 1.0, 3.0, 3.33, 1.5, 4.0, 2.0, 2.0, 2.0, 2.0, 4.0, 1.0, 1.0, 0.5, 1.5, 2.0, 1.0, 1.0, 0.5, 0.5, 3.0, 0.5, 0.5, 1.0, 3.33, 1.87, 2.5, 1.57, 0.83, 1.25, 4.0, 0.67, 1.83, 5.0, 0.6, 0.33, 0.5, 1.0, 0.5, 0.33, 0.5	0.257238	Skin_Sun_Exposed_Lower_leg	89.1058	Brain_Cerebellar_Hemisphere	0.0224115
rs2872507	ENSG00000167914.11	GSDMA	Esophagus_Gastroesophageal_Junction	1.74177e-05	0.814731	0.57888	1.00971	0.424242	Cis	108	2.77291e-09	chr17	39884510	chr17	39953263	39977766	68753	Endothelial_of_hepatic_sinusoid_cells_ENCODE2012, GM12878_Rao2014, HepG2_ENCODE2012, IMR90_Jin2013, Germinal_zone_neurons_Won2016, Right_ventricle_cells_Schmitt2016, Liver_cells_Schmitt2016, H1_mesendoderm_cells_Dixon2015, H1_hESCs_Jin2013, Peripheral_blood_T_cells_Kloetgen2019, IMR90_Dixon2012, NCI-H460_ENCODE2012, Pancreas_cells_Schmitt2016, T47D_ENCODE2012, Brain_astrocyte_ENCODE2012, H1_mesen…	3.0, 4.75, 4.5, 1.83, 2.0, 1.0, 4.0, 4.5, 1.0, 1.5, 2.0, 0.5, 0.5, 1.5, 1.0, 3.0, 3.33, 1.5, 4.0, 2.0, 2.0, 2.0, 2.0, 4.0, 1.0, 1.0, 0.5, 1.5, 2.0, 1.0, 1.0, 0.5, 0.5, 3.0, 0.5, 0.5, 1.0, 3.33, 2.25, 2.35, 1.12, 0.33, 1.83, 1.0, 8.0, 1.86, 4.0, 1.5, 1.67, 1.0, 1.0, 1.0, 1.0, 3.0, 0.33	0.257238	Skin_Sun_Exposed_Lower_leg	89.1058	Brain_Cerebellar_Hemisphere	0.0224115
rs2290400	ENSG00000167914.11	GSDMA	Esophagus_Gastroesophageal_Junction	0.000230349	0.750349	0.500701	0.952041	0.492424	Cis	111.65	4.35799e-08	chr17	39909987	chr17	39953263	39977766	43276	H1_trophectoderm_cells_Dixon2015, Brain_astrocyte_ENCODE2012, Endothelial_of_hepatic_sinusoid_cells_ENCODE2012, Liver_cells_Schmitt2016, H1_hESCs_Jin2013, SK-N-MC_ENCODE2012, Panc1_ENCODE2012, T47D_ENCODE2012, IMR90_Dixon2012, Lung_cells_Schmitt2016, GM12878_Rao2014, Left_ventricle_cells_Schmitt2016, H1_mesenchymal_stem_cells_Dixon2015, NCI-H460_ENCODE2012, H1_hESCs_Dixon2015, Germinal_zone_neuro…	3.5, 2.5, 2.5, 1.0, 4.0, 1.0, 2.5, 2.0, 1.5, 1.0, 4.75, 3.0, 4.0, 1.5, 5.0, 2.67, 1.17, 5.0, 3.0, 0.5, 3.0, 1.0, 3.0, 0.33, 4.5, 2.5, 1.5, 1.0, 1.5, 2.0, 1.0, 0.5, 1.0, 1.0, 2.0, 0.5, 0.5, 1.0, 2.12, 1.43, 2.17, 6.0, 5.0, 1.57, 3.33, 0.67, 0.6, 0.33, 0.5, 0.5, 1.0, 0.5, 1.0, 0.67, 1.0, 3.0, 0.33	0.257238	Skin_Sun_Exposed_Lower_leg	89.1058	Brain_Cerebellar_Hemisphere	0.0224115
rs12453507	ENSG00000167914.11	GSDMA	Esophagus_Gastroesophageal_Junction	6.19243e-05	0.781563	0.549757	0.992239	0.468182	Cis	103.86	1.06997e-08	chr17	39896954	chr17	39953263	39977766	56309	H1_trophectoderm_cells_Dixon2015, H1_hESCs_Dixon2015, HepG2_ENCODE2012, IMR90_Dixon2012, Brain_astrocyte_ENCODE2012, GM12878_Rao2014, Endothelial_of_hepatic_sinusoid_cells_ENCODE2012, GM12878_Schmitt2016, T47D_ENCODE2012, Left_ventricle_cells_Schmitt2016, H1_hESCs_Jin2013, Cortical_plate_neurons_Won2016, Brain_microvascular_endothelial_cells_ENCODE2012, Aorta_cells_Schmitt2016, H1_neuronal_progen…	3.0, 3.5, 3.5, 3.5, 4.0, 4.0, 4.0, 3.5, 2.0, 4.0, 3.0, 3.0, 1.5, 1.0, 1.5, 3.0, 1.5, 2.0, 4.5, 1.0, 4.5, 3.0, 1.5, 1.5, 1.5, 3.0, 1.5, 0.5, 2.0, 1.0, 4.0, 2.5, 1.0, 1.0, 1.0, 0.5, 0.5, 1.0, 0.5, 1.0, 1.88, 1.43, 2.67, 0.5, 0.6, 0.5, 0.67, 0.29, 0.5, 2.0, 1.5, 0.33, 1.0	0.257238	Skin_Sun_Exposed_Lower_leg	89.1058	Brain_Cerebellar_Hemisphere	0.0224115
rs12232497	ENSG00000167914.11	GSDMA	Adipose_Subcutaneous	1.62458e-14	0.915278	0.735777	1.0747	0.405336	Cis	98.04	1.05007e-18	chr17	39883866	chr17	39953263	39977766	69397	Endothelial_of_hepatic_sinusoid_cells_ENCODE2012, GM12878_Rao2014, HepG2_ENCODE2012, IMR90_Jin2013, Germinal_zone_neurons_Won2016, Right_ventricle_cells_Schmitt2016, Liver_cells_Schmitt2016, H1_mesendoderm_cells_Dixon2015, H1_hESCs_Jin2013, Peripheral_blood_T_cells_Kloetgen2019, IMR90_Dixon2012, NCI-H460_ENCODE2012, Pancreas_cells_Schmitt2016, T47D_ENCODE2012, Brain_astrocyte_ENCODE2012, H1_mesen…	3.0, 4.75, 4.5, 1.83, 2.0, 1.0, 4.0, 4.5, 1.0, 1.5, 2.0, 0.5, 0.5, 1.5, 1.0, 3.0, 3.33, 1.5, 4.0, 2.0, 2.0, 2.0, 2.0, 4.0, 1.0, 1.0, 0.5, 1.5, 2.0, 1.0, 1.0, 0.5, 0.5, 3.0, 0.5, 0.5, 1.0, 3.33, 1.87, 2.5, 1.57, 0.83, 1.25, 4.0, 0.67, 1.83, 5.0, 0.6, 0.33, 0.5, 1.0, 0.5, 0.33, 0.5	0.896171	Skin_Sun_Exposed_Lower_leg	89.1058	Brain_Cerebellar_Hemisphere	0.0224115
rs2872507	ENSG00000167914.11	GSDMA	Adipose_Subcutaneous	2.36272e-15	0.943571	0.797617	1.13589	0.425129	Cis	108	1.44637e-19	chr17	39884510	chr17	39953263	39977766	68753	Endothelial_of_hepatic_sinusoid_cells_ENCODE2012, GM12878_Rao2014, HepG2_ENCODE2012, IMR90_Jin2013, Germinal_zone_neurons_Won2016, Right_ventricle_cells_Schmitt2016, Liver_cells_Schmitt2016, H1_mesendoderm_cells_Dixon2015, H1_hESCs_Jin2013, Peripheral_blood_T_cells_Kloetgen2019, IMR90_Dixon2012, NCI-H460_ENCODE2012, Pancreas_cells_Schmitt2016, T47D_ENCODE2012, Brain_astrocyte_ENCODE2012, H1_mesen…	3.0, 4.75, 4.5, 1.83, 2.0, 1.0, 4.0, 4.5, 1.0, 1.5, 2.0, 0.5, 0.5, 1.5, 1.0, 3.0, 3.33, 1.5, 4.0, 2.0, 2.0, 2.0, 2.0, 4.0, 1.0, 1.0, 0.5, 1.5, 2.0, 1.0, 1.0, 0.5, 0.5, 3.0, 0.5, 0.5, 1.0, 3.33, 2.25, 2.35, 1.12, 0.33, 1.83, 1.0, 8.0, 1.86, 4.0, 1.5, 1.67, 1.0, 1.0, 1.0, 1.0, 3.0, 0.33	0.896171	Skin_Sun_Exposed_Lower_leg	89.1058	Brain_Cerebellar_Hemisphere	0.0224115
rs2290400	ENSG00000167914.11	GSDMA	Adipose_Subcutaneous	4.91934e-15	0.888589	0.711169	1.07072	0.48537	Cis	111.65	3.07531e-19	chr17	39909987	chr17	39953263	39977766	43276	H1_trophectoderm_cells_Dixon2015, Brain_astrocyte_ENCODE2012, Endothelial_of_hepatic_sinusoid_cells_ENCODE2012, Liver_cells_Schmitt2016, H1_hESCs_Jin2013, SK-N-MC_ENCODE2012, Panc1_ENCODE2012, T47D_ENCODE2012, IMR90_Dixon2012, Lung_cells_Schmitt2016, GM12878_Rao2014, Left_ventricle_cells_Schmitt2016, H1_mesenchymal_stem_cells_Dixon2015, NCI-H460_ENCODE2012, H1_hESCs_Dixon2015, Germinal_zone_neuro…	3.5, 2.5, 2.5, 1.0, 4.0, 1.0, 2.5, 2.0, 1.5, 1.0, 4.75, 3.0, 4.0, 1.5, 5.0, 2.67, 1.17, 5.0, 3.0, 0.5, 3.0, 1.0, 3.0, 0.33, 4.5, 2.5, 1.5, 1.0, 1.5, 2.0, 1.0, 0.5, 1.0, 1.0, 2.0, 0.5, 0.5, 1.0, 2.12, 1.43, 2.17, 6.0, 5.0, 1.57, 3.33, 0.67, 0.6, 0.33, 0.5, 0.5, 1.0, 0.5, 1.0, 0.67, 1.0, 3.0, 0.33	0.896171	Skin_Sun_Exposed_Lower_leg	89.1058	Brain_Cerebellar_Hemisphere	0.0224115
rs12453507	ENSG00000167914.11	GSDMA	Adipose_Subcutaneous	4.14138e-14	0.910793	0.736051	1.08157	0.467298	Cis	103.86	2.74299e-18	chr17	39896954	chr17	39953263	39977766	56309	H1_trophectoderm_cells_Dixon2015, H1_hESCs_Dixon2015, HepG2_ENCODE2012, IMR90_Dixon2012, Brain_astrocyte_ENCODE2012, GM12878_Rao2014, Endothelial_of_hepatic_sinusoid_cells_ENCODE2012, GM12878_Schmitt2016, T47D_ENCODE2012, Left_ventricle_cells_Schmitt2016, H1_hESCs_Jin2013, Cortical_plate_neurons_Won2016, Brain_microvascular_endothelial_cells_ENCODE2012, Aorta_cells_Schmitt2016, H1_neuronal_progen…	3.0, 3.5, 3.5, 3.5, 4.0, 4.0, 4.0, 3.5, 2.0, 4.0, 3.0, 3.0, 1.5, 1.0, 1.5, 3.0, 1.5, 2.0, 4.5, 1.0, 4.5, 3.0, 1.5, 1.5, 1.5, 3.0, 1.5, 0.5, 2.0, 1.0, 4.0, 2.5, 1.0, 1.0, 1.0, 0.5, 0.5, 1.0, 0.5, 1.0, 1.88, 1.43, 2.67, 0.5, 0.6, 0.5, 0.67, 0.29, 0.5, 2.0, 1.5, 0.33, 1.0	0.896171	Skin_Sun_Exposed_Lower_leg	89.1058	Brain_Cerebellar_Hemisphere	0.0224115
rs12232497	ENSG00000167914.11	GSDMA	Breast_Mammary_Tissue	1.72342e-08	0.946564	0.720622	1.15587	0.402778	Cis	98.04	1.88189e-12	chr17	39883866	chr17	39953263	39977766	69397	Endothelial_of_hepatic_sinusoid_cells_ENCODE2012, GM12878_Rao2014, HepG2_ENCODE2012, IMR90_Jin2013, Germinal_zone_neurons_Won2016, Right_ventricle_cells_Schmitt2016, Liver_cells_Schmitt2016, H1_mesendoderm_cells_Dixon2015, H1_hESCs_Jin2013, Peripheral_blood_T_cells_Kloetgen2019, IMR90_Dixon2012, NCI-H460_ENCODE2012, Pancreas_cells_Schmitt2016, T47D_ENCODE2012, Brain_astrocyte_ENCODE2012, H1_mesen…	3.0, 4.75, 4.5, 1.83, 2.0, 1.0, 4.0, 4.5, 1.0, 1.5, 2.0, 0.5, 0.5, 1.5, 1.0, 3.0, 3.33, 1.5, 4.0, 2.0, 2.0, 2.0, 2.0, 4.0, 1.0, 1.0, 0.5, 1.5, 2.0, 1.0, 1.0, 0.5, 0.5, 3.0, 0.5, 0.5, 1.0, 3.33, 1.87, 2.5, 1.57, 0.83, 1.25, 4.0, 0.67, 1.83, 5.0, 0.6, 0.33, 0.5, 1.0, 0.5, 0.33, 0.5	0.389175	Skin_Sun_Exposed_Lower_leg	89.1058	Brain_Cerebellar_Hemisphere	0.0224115
rs2872507	ENSG00000167914.11	GSDMA	Breast_Mammary_Tissue	3.82692e-07	0.866336	0.655348	1.07239	0.42298	Cis	108	4.87689e-11	chr17	39884510	chr17	39953263	39977766	68753	Endothelial_of_hepatic_sinusoid_cells_ENCODE2012, GM12878_Rao2014, HepG2_ENCODE2012, IMR90_Jin2013, Germinal_zone_neurons_Won2016, Right_ventricle_cells_Schmitt2016, Liver_cells_Schmitt2016, H1_mesendoderm_cells_Dixon2015, H1_hESCs_Jin2013, Peripheral_blood_T_cells_Kloetgen2019, IMR90_Dixon2012, NCI-H460_ENCODE2012, Pancreas_cells_Schmitt2016, T47D_ENCODE2012, Brain_astrocyte_ENCODE2012, H1_mesen…	3.0, 4.75, 4.5, 1.83, 2.0, 1.0, 4.0, 4.5, 1.0, 1.5, 2.0, 0.5, 0.5, 1.5, 1.0, 3.0, 3.33, 1.5, 4.0, 2.0, 2.0, 2.0, 2.0, 4.0, 1.0, 1.0, 0.5, 1.5, 2.0, 1.0, 1.0, 0.5, 0.5, 3.0, 0.5, 0.5, 1.0, 3.33, 2.25, 2.35, 1.12, 0.33, 1.83, 1.0, 8.0, 1.86, 4.0, 1.5, 1.67, 1.0, 1.0, 1.0, 1.0, 3.0, 0.33	0.389175	Skin_Sun_Exposed_Lower_leg	89.1058	Brain_Cerebellar_Hemisphere	0.0224115
rs2290400	ENSG00000167914.11	GSDMA	Breast_Mammary_Tissue	4.59449e-07	0.862251	0.660272	1.06941	0.488636	Cis	111.65	5.91034e-11	chr17	39909987	chr17	39953263	39977766	43276	H1_trophectoderm_cells_Dixon2015, Brain_astrocyte_ENCODE2012, Endothelial_of_hepatic_sinusoid_cells_ENCODE2012, Liver_cells_Schmitt2016, H1_hESCs_Jin2013, SK-N-MC_ENCODE2012, Panc1_ENCODE2012, T47D_ENCODE2012, IMR90_Dixon2012, Lung_cells_Schmitt2016, GM12878_Rao2014, Left_ventricle_cells_Schmitt2016, H1_mesenchymal_stem_cells_Dixon2015, NCI-H460_ENCODE2012, H1_hESCs_Dixon2015, Germinal_zone_neuro…	3.5, 2.5, 2.5, 1.0, 4.0, 1.0, 2.5, 2.0, 1.5, 1.0, 4.75, 3.0, 4.0, 1.5, 5.0, 2.67, 1.17, 5.0, 3.0, 0.5, 3.0, 1.0, 3.0, 0.33, 4.5, 2.5, 1.5, 1.0, 1.5, 2.0, 1.0, 0.5, 1.0, 1.0, 2.0, 0.5, 0.5, 1.0, 2.12, 1.43, 2.17, 6.0, 5.0, 1.57, 3.33, 0.67, 0.6, 0.33, 0.5, 0.5, 1.0, 0.5, 1.0, 0.67, 1.0, 3.0, 0.33	0.389175	Skin_Sun_Exposed_Lower_leg	89.1058	Brain_Cerebellar_Hemisphere	0.0224115
rs12453507	ENSG00000167914.11	GSDMA	Breast_Mammary_Tissue	6.99545e-05	0.768139	0.576695	0.988811	0.47601	Cis	103.86	1.21825e-08	chr17	39896954	chr17	39953263	39977766	56309	H1_trophectoderm_cells_Dixon2015, H1_hESCs_Dixon2015, HepG2_ENCODE2012, IMR90_Dixon2012, Brain_astrocyte_ENCODE2012, GM12878_Rao2014, Endothelial_of_hepatic_sinusoid_cells_ENCODE2012, GM12878_Schmitt2016, T47D_ENCODE2012, Left_ventricle_cells_Schmitt2016, H1_hESCs_Jin2013, Cortical_plate_neurons_Won2016, Brain_microvascular_endothelial_cells_ENCODE2012, Aorta_cells_Schmitt2016, H1_neuronal_progen…	3.0, 3.5, 3.5, 3.5, 4.0, 4.0, 4.0, 3.5, 2.0, 4.0, 3.0, 3.0, 1.5, 1.0, 1.5, 3.0, 1.5, 2.0, 4.5, 1.0, 4.5, 3.0, 1.5, 1.5, 1.5, 3.0, 1.5, 0.5, 2.0, 1.0, 4.0, 2.5, 1.0, 1.0, 1.0, 0.5, 0.5, 1.0, 0.5, 1.0, 1.88, 1.43, 2.67, 0.5, 0.6, 0.5, 0.67, 0.29, 0.5, 2.0, 1.5, 0.33, 1.0	0.389175	Skin_Sun_Exposed_Lower_leg	89.1058	Brain_Cerebellar_Hemisphere	0.0224115
rs12232497	ENSG00000167914.11	GSDMA	Adipose_Visceral_Omentum	5.90201e-12	0.943941	0.763549	1.1289	0.425373	Cis	98.04	4.69147e-16	chr17	39883866	chr17	39953263	39977766	69397	Endothelial_of_hepatic_sinusoid_cells_ENCODE2012, GM12878_Rao2014, HepG2_ENCODE2012, IMR90_Jin2013, Germinal_zone_neurons_Won2016, Right_ventricle_cells_Schmitt2016, Liver_cells_Schmitt2016, H1_mesendoderm_cells_Dixon2015, H1_hESCs_Jin2013, Peripheral_blood_T_cells_Kloetgen2019, IMR90_Dixon2012, NCI-H460_ENCODE2012, Pancreas_cells_Schmitt2016, T47D_ENCODE2012, Brain_astrocyte_ENCODE2012, H1_mesen…	3.0, 4.75, 4.5, 1.83, 2.0, 1.0, 4.0, 4.5, 1.0, 1.5, 2.0, 0.5, 0.5, 1.5, 1.0, 3.0, 3.33, 1.5, 4.0, 2.0, 2.0, 2.0, 2.0, 4.0, 1.0, 1.0, 0.5, 1.5, 2.0, 1.0, 1.0, 0.5, 0.5, 3.0, 0.5, 0.5, 1.0, 3.33, 1.87, 2.5, 1.57, 0.83, 1.25, 4.0, 0.67, 1.83, 5.0, 0.6, 0.33, 0.5, 1.0, 0.5, 0.33, 0.5	0.933597	Skin_Sun_Exposed_Lower_leg	89.1058	Brain_Cerebellar_Hemisphere	0.0224115
rs2872507	ENSG00000167914.11	GSDMA	Adipose_Visceral_Omentum	1.35557e-13	0.957581	0.77611	1.13257	0.444563	Cis	108	9.35866e-18	chr17	39884510	chr17	39953263	39977766	68753	Endothelial_of_hepatic_sinusoid_cells_ENCODE2012, GM12878_Rao2014, HepG2_ENCODE2012, IMR90_Jin2013, Germinal_zone_neurons_Won2016, Right_ventricle_cells_Schmitt2016, Liver_cells_Schmitt2016, H1_mesendoderm_cells_Dixon2015, H1_hESCs_Jin2013, Peripheral_blood_T_cells_Kloetgen2019, IMR90_Dixon2012, NCI-H460_ENCODE2012, Pancreas_cells_Schmitt2016, T47D_ENCODE2012, Brain_astrocyte_ENCODE2012, H1_mesen…	3.0, 4.75, 4.5, 1.83, 2.0, 1.0, 4.0, 4.5, 1.0, 1.5, 2.0, 0.5, 0.5, 1.5, 1.0, 3.0, 3.33, 1.5, 4.0, 2.0, 2.0, 2.0, 2.0, 4.0, 1.0, 1.0, 0.5, 1.5, 2.0, 1.0, 1.0, 0.5, 0.5, 3.0, 0.5, 0.5, 1.0, 3.33, 2.25, 2.35, 1.12, 0.33, 1.83, 1.0, 8.0, 1.86, 4.0, 1.5, 1.67, 1.0, 1.0, 1.0, 1.0, 3.0, 0.33	0.933597	Skin_Sun_Exposed_Lower_leg	89.1058	Brain_Cerebellar_Hemisphere	0.0224115
rs2290400	ENSG00000167914.11	GSDMA	Adipose_Visceral_Omentum	6.90927e-12	0.890691	0.730603	1.07797	0.494669	Cis	111.65	5.52277e-16	chr17	39909987	chr17	39953263	39977766	43276	H1_trophectoderm_cells_Dixon2015, Brain_astrocyte_ENCODE2012, Endothelial_of_hepatic_sinusoid_cells_ENCODE2012, Liver_cells_Schmitt2016, H1_hESCs_Jin2013, SK-N-MC_ENCODE2012, Panc1_ENCODE2012, T47D_ENCODE2012, IMR90_Dixon2012, Lung_cells_Schmitt2016, GM12878_Rao2014, Left_ventricle_cells_Schmitt2016, H1_mesenchymal_stem_cells_Dixon2015, NCI-H460_ENCODE2012, H1_hESCs_Dixon2015, Germinal_zone_neuro…	3.5, 2.5, 2.5, 1.0, 4.0, 1.0, 2.5, 2.0, 1.5, 1.0, 4.75, 3.0, 4.0, 1.5, 5.0, 2.67, 1.17, 5.0, 3.0, 0.5, 3.0, 1.0, 3.0, 0.33, 4.5, 2.5, 1.5, 1.0, 1.5, 2.0, 1.0, 0.5, 1.0, 1.0, 2.0, 0.5, 0.5, 1.0, 2.12, 1.43, 2.17, 6.0, 5.0, 1.57, 3.33, 0.67, 0.6, 0.33, 0.5, 0.5, 1.0, 0.5, 1.0, 0.67, 1.0, 3.0, 0.33	0.933597	Skin_Sun_Exposed_Lower_leg	89.1058	Brain_Cerebellar_Hemisphere	0.0224115
rs12453507	ENSG00000167914.11	GSDMA	Adipose_Visceral_Omentum	1.54208e-09	0.811824	0.622912	1.00184	0.482942	Cis	103.86	1.52564e-13	chr17	39896954	chr17	39953263	39977766	56309	H1_trophectoderm_cells_Dixon2015, H1_hESCs_Dixon2015, HepG2_ENCODE2012, IMR90_Dixon2012, Brain_astrocyte_ENCODE2012, GM12878_Rao2014, Endothelial_of_hepatic_sinusoid_cells_ENCODE2012, GM12878_Schmitt2016, T47D_ENCODE2012, Left_ventricle_cells_Schmitt2016, H1_hESCs_Jin2013, Cortical_plate_neurons_Won2016, Brain_microvascular_endothelial_cells_ENCODE2012, Aorta_cells_Schmitt2016, H1_neuronal_progen…	3.0, 3.5, 3.5, 3.5, 4.0, 4.0, 4.0, 3.5, 2.0, 4.0, 3.0, 3.0, 1.5, 1.0, 1.5, 3.0, 1.5, 2.0, 4.5, 1.0, 4.5, 3.0, 1.5, 1.5, 1.5, 3.0, 1.5, 0.5, 2.0, 1.0, 4.0, 2.5, 1.0, 1.0, 1.0, 0.5, 0.5, 1.0, 0.5, 1.0, 1.88, 1.43, 2.67, 0.5, 0.6, 0.5, 0.67, 0.29, 0.5, 2.0, 1.5, 0.33, 1.0	0.933597	Skin_Sun_Exposed_Lower_leg	89.1058	Brain_Cerebellar_Hemisphere	0.0224115
rs12232497	ENSG00000167914.11	GSDMA	Colon_Sigmoid	8.45706e-08	0.904836	0.675499	1.09643	0.41195	Cis	98.04	9.95246e-12	chr17	39883866	chr17	39953263	39977766	69397	Endothelial_of_hepatic_sinusoid_cells_ENCODE2012, GM12878_Rao2014, HepG2_ENCODE2012, IMR90_Jin2013, Germinal_zone_neurons_Won2016, Right_ventricle_cells_Schmitt2016, Liver_cells_Schmitt2016, H1_mesendoderm_cells_Dixon2015, H1_hESCs_Jin2013, Peripheral_blood_T_cells_Kloetgen2019, IMR90_Dixon2012, NCI-H460_ENCODE2012, Pancreas_cells_Schmitt2016, T47D_ENCODE2012, Brain_astrocyte_ENCODE2012, H1_mesen…	3.0, 4.75, 4.5, 1.83, 2.0, 1.0, 4.0, 4.5, 1.0, 1.5, 2.0, 0.5, 0.5, 1.5, 1.0, 3.0, 3.33, 1.5, 4.0, 2.0, 2.0, 2.0, 2.0, 4.0, 1.0, 1.0, 0.5, 1.5, 2.0, 1.0, 1.0, 0.5, 0.5, 3.0, 0.5, 0.5, 1.0, 3.33, 1.87, 2.5, 1.57, 0.83, 1.25, 4.0, 0.67, 1.83, 5.0, 0.6, 0.33, 0.5, 1.0, 0.5, 0.33, 0.5	0.179722	Skin_Sun_Exposed_Lower_leg	89.1058	Brain_Cerebellar_Hemisphere	0.0224115
rs2872507	ENSG00000167914.11	GSDMA	Colon_Sigmoid	1.93499e-08	0.953175	0.732095	1.14482	0.429245	Cis	108	2.12271e-12	chr17	39884510	chr17	39953263	39977766	68753	Endothelial_of_hepatic_sinusoid_cells_ENCODE2012, GM12878_Rao2014, HepG2_ENCODE2012, IMR90_Jin2013, Germinal_zone_neurons_Won2016, Right_ventricle_cells_Schmitt2016, Liver_cells_Schmitt2016, H1_mesendoderm_cells_Dixon2015, H1_hESCs_Jin2013, Peripheral_blood_T_cells_Kloetgen2019, IMR90_Dixon2012, NCI-H460_ENCODE2012, Pancreas_cells_Schmitt2016, T47D_ENCODE2012, Brain_astrocyte_ENCODE2012, H1_mesen…	3.0, 4.75, 4.5, 1.83, 2.0, 1.0, 4.0, 4.5, 1.0, 1.5, 2.0, 0.5, 0.5, 1.5, 1.0, 3.0, 3.33, 1.5, 4.0, 2.0, 2.0, 2.0, 2.0, 4.0, 1.0, 1.0, 0.5, 1.5, 2.0, 1.0, 1.0, 0.5, 0.5, 3.0, 0.5, 0.5, 1.0, 3.33, 2.25, 2.35, 1.12, 0.33, 1.83, 1.0, 8.0, 1.86, 4.0, 1.5, 1.67, 1.0, 1.0, 1.0, 1.0, 3.0, 0.33	0.179722	Skin_Sun_Exposed_Lower_leg	89.1058	Brain_Cerebellar_Hemisphere	0.0224115
rs2290400	ENSG00000167914.11	GSDMA	Colon_Sigmoid	1.81668e-05	0.808044	0.590322	1.0079	0.496855	Cis	111.65	2.90137e-09	chr17	39909987	chr17	39953263	39977766	43276	H1_trophectoderm_cells_Dixon2015, Brain_astrocyte_ENCODE2012, Endothelial_of_hepatic_sinusoid_cells_ENCODE2012, Liver_cells_Schmitt2016, H1_hESCs_Jin2013, SK-N-MC_ENCODE2012, Panc1_ENCODE2012, T47D_ENCODE2012, IMR90_Dixon2012, Lung_cells_Schmitt2016, GM12878_Rao2014, Left_ventricle_cells_Schmitt2016, H1_mesenchymal_stem_cells_Dixon2015, NCI-H460_ENCODE2012, H1_hESCs_Dixon2015, Germinal_zone_neuro…	3.5, 2.5, 2.5, 1.0, 4.0, 1.0, 2.5, 2.0, 1.5, 1.0, 4.75, 3.0, 4.0, 1.5, 5.0, 2.67, 1.17, 5.0, 3.0, 0.5, 3.0, 1.0, 3.0, 0.33, 4.5, 2.5, 1.5, 1.0, 1.5, 2.0, 1.0, 0.5, 1.0, 1.0, 2.0, 0.5, 0.5, 1.0, 2.12, 1.43, 2.17, 6.0, 5.0, 1.57, 3.33, 0.67, 0.6, 0.33, 0.5, 0.5, 1.0, 0.5, 1.0, 0.67, 1.0, 3.0, 0.33	0.179722	Skin_Sun_Exposed_Lower_leg	89.1058	Brain_Cerebellar_Hemisphere	0.0224115
rs12453507	ENSG00000167914.11	GSDMA	Colon_Sigmoid	5.28057e-06	0.836005	0.631912	1.05698	0.47327	Cis	103.86	7.85616e-10	chr17	39896954	chr17	39953263	39977766	56309	H1_trophectoderm_cells_Dixon2015, H1_hESCs_Dixon2015, HepG2_ENCODE2012, IMR90_Dixon2012, Brain_astrocyte_ENCODE2012, GM12878_Rao2014, Endothelial_of_hepatic_sinusoid_cells_ENCODE2012, GM12878_Schmitt2016, T47D_ENCODE2012, Left_ventricle_cells_Schmitt2016, H1_hESCs_Jin2013, Cortical_plate_neurons_Won2016, Brain_microvascular_endothelial_cells_ENCODE2012, Aorta_cells_Schmitt2016, H1_neuronal_progen…	3.0, 3.5, 3.5, 3.5, 4.0, 4.0, 4.0, 3.5, 2.0, 4.0, 3.0, 3.0, 1.5, 1.0, 1.5, 3.0, 1.5, 2.0, 4.5, 1.0, 4.5, 3.0, 1.5, 1.5, 1.5, 3.0, 1.5, 0.5, 2.0, 1.0, 4.0, 2.5, 1.0, 1.0, 1.0, 0.5, 0.5, 1.0, 0.5, 1.0, 1.88, 1.43, 2.67, 0.5, 0.6, 0.5, 0.67, 0.29, 0.5, 2.0, 1.5, 0.33, 1.0	0.179722	Skin_Sun_Exposed_Lower_leg	89.1058	Brain_Cerebellar_Hemisphere	0.0224115
rs12232497	ENSG00000167914.11	GSDMA	Pancreas	0.0257987	0.521703	0.335582	0.726117	0.403279	Cis	98.04	7.60435e-06	chr17	39883866	chr17	39953263	39977766	69397	Endothelial_of_hepatic_sinusoid_cells_ENCODE2012, GM12878_Rao2014, HepG2_ENCODE2012, IMR90_Jin2013, Germinal_zone_neurons_Won2016, Right_ventricle_cells_Schmitt2016, Liver_cells_Schmitt2016, H1_mesendoderm_cells_Dixon2015, H1_hESCs_Jin2013, Peripheral_blood_T_cells_Kloetgen2019, IMR90_Dixon2012, NCI-H460_ENCODE2012, Pancreas_cells_Schmitt2016, T47D_ENCODE2012, Brain_astrocyte_ENCODE2012, H1_mesen…	3.0, 4.75, 4.5, 1.83, 2.0, 1.0, 4.0, 4.5, 1.0, 1.5, 2.0, 0.5, 0.5, 1.5, 1.0, 3.0, 3.33, 1.5, 4.0, 2.0, 2.0, 2.0, 2.0, 4.0, 1.0, 1.0, 0.5, 1.5, 2.0, 1.0, 1.0, 0.5, 0.5, 3.0, 0.5, 0.5, 1.0, 3.33, 1.87, 2.5, 1.57, 0.83, 1.25, 4.0, 0.67, 1.83, 5.0, 0.6, 0.33, 0.5, 1.0, 0.5, 0.33, 0.5	0.03069	Skin_Sun_Exposed_Lower_leg	89.1058	Brain_Cerebellar_Hemisphere	0.0224115
rs2872507	ENSG00000167914.11	GSDMA	Pancreas	0.0184391	0.498093	0.293077	0.752416	0.429508	Cis	108	5.18955e-06	chr17	39884510	chr17	39953263	39977766	68753	Endothelial_of_hepatic_sinusoid_cells_ENCODE2012, GM12878_Rao2014, HepG2_ENCODE2012, IMR90_Jin2013, Germinal_zone_neurons_Won2016, Right_ventricle_cells_Schmitt2016, Liver_cells_Schmitt2016, H1_mesendoderm_cells_Dixon2015, H1_hESCs_Jin2013, Peripheral_blood_T_cells_Kloetgen2019, IMR90_Dixon2012, NCI-H460_ENCODE2012, Pancreas_cells_Schmitt2016, T47D_ENCODE2012, Brain_astrocyte_ENCODE2012, H1_mesen…	3.0, 4.75, 4.5, 1.83, 2.0, 1.0, 4.0, 4.5, 1.0, 1.5, 2.0, 0.5, 0.5, 1.5, 1.0, 3.0, 3.33, 1.5, 4.0, 2.0, 2.0, 2.0, 2.0, 4.0, 1.0, 1.0, 0.5, 1.5, 2.0, 1.0, 1.0, 0.5, 0.5, 3.0, 0.5, 0.5, 1.0, 3.33, 2.25, 2.35, 1.12, 0.33, 1.83, 1.0, 8.0, 1.86, 4.0, 1.5, 1.67, 1.0, 1.0, 1.0, 1.0, 3.0, 0.33	0.03069	Skin_Sun_Exposed_Lower_leg	89.1058	Brain_Cerebellar_Hemisphere	0.0224115
rs12232497	ENSG00000167914.11	GSDMA	Artery_Tibial	5.17518e-09	0.740986	0.580003	0.919172	0.416096	Cis	98.04	5.37406e-13	chr17	39883866	chr17	39953263	39977766	69397	Endothelial_of_hepatic_sinusoid_cells_ENCODE2012, GM12878_Rao2014, HepG2_ENCODE2012, IMR90_Jin2013, Germinal_zone_neurons_Won2016, Right_ventricle_cells_Schmitt2016, Liver_cells_Schmitt2016, H1_mesendoderm_cells_Dixon2015, H1_hESCs_Jin2013, Peripheral_blood_T_cells_Kloetgen2019, IMR90_Dixon2012, NCI-H460_ENCODE2012, Pancreas_cells_Schmitt2016, T47D_ENCODE2012, Brain_astrocyte_ENCODE2012, H1_mesen…	3.0, 4.75, 4.5, 1.83, 2.0, 1.0, 4.0, 4.5, 1.0, 1.5, 2.0, 0.5, 0.5, 1.5, 1.0, 3.0, 3.33, 1.5, 4.0, 2.0, 2.0, 2.0, 2.0, 4.0, 1.0, 1.0, 0.5, 1.5, 2.0, 1.0, 1.0, 0.5, 0.5, 3.0, 0.5, 0.5, 1.0, 3.33, 1.87, 2.5, 1.57, 0.83, 1.25, 4.0, 0.67, 1.83, 5.0, 0.6, 0.33, 0.5, 1.0, 0.5, 0.33, 0.5	0.173362	Skin_Sun_Exposed_Lower_leg	89.1058	Brain_Cerebellar_Hemisphere	0.0224115
rs2872507	ENSG00000167914.11	GSDMA	Artery_Tibial	7.47553e-10	0.776183	0.609236	0.945369	0.434932	Cis	108	7.17095e-14	chr17	39884510	chr17	39953263	39977766	68753	Endothelial_of_hepatic_sinusoid_cells_ENCODE2012, GM12878_Rao2014, HepG2_ENCODE2012, IMR90_Jin2013, Germinal_zone_neurons_Won2016, Right_ventricle_cells_Schmitt2016, Liver_cells_Schmitt2016, H1_mesendoderm_cells_Dixon2015, H1_hESCs_Jin2013, Peripheral_blood_T_cells_Kloetgen2019, IMR90_Dixon2012, NCI-H460_ENCODE2012, Pancreas_cells_Schmitt2016, T47D_ENCODE2012, Brain_astrocyte_ENCODE2012, H1_mesen…	3.0, 4.75, 4.5, 1.83, 2.0, 1.0, 4.0, 4.5, 1.0, 1.5, 2.0, 0.5, 0.5, 1.5, 1.0, 3.0, 3.33, 1.5, 4.0, 2.0, 2.0, 2.0, 2.0, 4.0, 1.0, 1.0, 0.5, 1.5, 2.0, 1.0, 1.0, 0.5, 0.5, 3.0, 0.5, 0.5, 1.0, 3.33, 2.25, 2.35, 1.12, 0.33, 1.83, 1.0, 8.0, 1.86, 4.0, 1.5, 1.67, 1.0, 1.0, 1.0, 1.0, 3.0, 0.33	0.173362	Skin_Sun_Exposed_Lower_leg	89.1058	Brain_Cerebellar_Hemisphere	0.0224115
rs2290400	ENSG00000167914.11	GSDMA	Artery_Tibial	8.74037e-09	0.753135	0.596485	0.936358	0.497432	Cis	111.65	9.27556e-13	chr17	39909987	chr17	39953263	39977766	43276	H1_trophectoderm_cells_Dixon2015, Brain_astrocyte_ENCODE2012, Endothelial_of_hepatic_sinusoid_cells_ENCODE2012, Liver_cells_Schmitt2016, H1_hESCs_Jin2013, SK-N-MC_ENCODE2012, Panc1_ENCODE2012, T47D_ENCODE2012, IMR90_Dixon2012, Lung_cells_Schmitt2016, GM12878_Rao2014, Left_ventricle_cells_Schmitt2016, H1_mesenchymal_stem_cells_Dixon2015, NCI-H460_ENCODE2012, H1_hESCs_Dixon2015, Germinal_zone_neuro…	3.5, 2.5, 2.5, 1.0, 4.0, 1.0, 2.5, 2.0, 1.5, 1.0, 4.75, 3.0, 4.0, 1.5, 5.0, 2.67, 1.17, 5.0, 3.0, 0.5, 3.0, 1.0, 3.0, 0.33, 4.5, 2.5, 1.5, 1.0, 1.5, 2.0, 1.0, 0.5, 1.0, 1.0, 2.0, 0.5, 0.5, 1.0, 2.12, 1.43, 2.17, 6.0, 5.0, 1.57, 3.33, 0.67, 0.6, 0.33, 0.5, 0.5, 1.0, 0.5, 1.0, 0.67, 1.0, 3.0, 0.33	0.173362	Skin_Sun_Exposed_Lower_leg	89.1058	Brain_Cerebellar_Hemisphere	0.0224115
rs12453507	ENSG00000167914.11	GSDMA	Artery_Tibial	2.19416e-07	0.717114	0.528329	0.882578	0.484589	Cis	103.86	2.70582e-11	chr17	39896954	chr17	39953263	39977766	56309	H1_trophectoderm_cells_Dixon2015, H1_hESCs_Dixon2015, HepG2_ENCODE2012, IMR90_Dixon2012, Brain_astrocyte_ENCODE2012, GM12878_Rao2014, Endothelial_of_hepatic_sinusoid_cells_ENCODE2012, GM12878_Schmitt2016, T47D_ENCODE2012, Left_ventricle_cells_Schmitt2016, H1_hESCs_Jin2013, Cortical_plate_neurons_Won2016, Brain_microvascular_endothelial_cells_ENCODE2012, Aorta_cells_Schmitt2016, H1_neuronal_progen…	3.0, 3.5, 3.5, 3.5, 4.0, 4.0, 4.0, 3.5, 2.0, 4.0, 3.0, 3.0, 1.5, 1.0, 1.5, 3.0, 1.5, 2.0, 4.5, 1.0, 4.5, 3.0, 1.5, 1.5, 1.5, 3.0, 1.5, 0.5, 2.0, 1.0, 4.0, 2.5, 1.0, 1.0, 1.0, 0.5, 0.5, 1.0, 0.5, 1.0, 1.88, 1.43, 2.67, 0.5, 0.6, 0.5, 0.67, 0.29, 0.5, 2.0, 1.5, 0.33, 1.0	0.173362	Skin_Sun_Exposed_Lower_leg	89.1058	Brain_Cerebellar_Hemisphere	0.0224115
rs12232497	ENSG00000167914.11	GSDMA	Nerve_Tibial	3.42487e-10	0.77302	0.610907	0.962847	0.413534	Cis	98.04	3.18989e-14	chr17	39883866	chr17	39953263	39977766	69397	Endothelial_of_hepatic_sinusoid_cells_ENCODE2012, GM12878_Rao2014, HepG2_ENCODE2012, IMR90_Jin2013, Germinal_zone_neurons_Won2016, Right_ventricle_cells_Schmitt2016, Liver_cells_Schmitt2016, H1_mesendoderm_cells_Dixon2015, H1_hESCs_Jin2013, Peripheral_blood_T_cells_Kloetgen2019, IMR90_Dixon2012, NCI-H460_ENCODE2012, Pancreas_cells_Schmitt2016, T47D_ENCODE2012, Brain_astrocyte_ENCODE2012, H1_mesen…	3.0, 4.75, 4.5, 1.83, 2.0, 1.0, 4.0, 4.5, 1.0, 1.5, 2.0, 0.5, 0.5, 1.5, 1.0, 3.0, 3.33, 1.5, 4.0, 2.0, 2.0, 2.0, 2.0, 4.0, 1.0, 1.0, 0.5, 1.5, 2.0, 1.0, 1.0, 0.5, 0.5, 3.0, 0.5, 0.5, 1.0, 3.33, 1.87, 2.5, 1.57, 0.83, 1.25, 4.0, 0.67, 1.83, 5.0, 0.6, 0.33, 0.5, 1.0, 0.5, 0.33, 0.5	0.303125	Skin_Sun_Exposed_Lower_leg	89.1058	Brain_Cerebellar_Hemisphere	0.0224115
rs2872507	ENSG00000167914.11	GSDMA	Nerve_Tibial	3.53794e-11	0.771762	0.591011	0.960345	0.43703	Cis	108	3.00164e-15	chr17	39884510	chr17	39953263	39977766	68753	Endothelial_of_hepatic_sinusoid_cells_ENCODE2012, GM12878_Rao2014, HepG2_ENCODE2012, IMR90_Jin2013, Germinal_zone_neurons_Won2016, Right_ventricle_cells_Schmitt2016, Liver_cells_Schmitt2016, H1_mesendoderm_cells_Dixon2015, H1_hESCs_Jin2013, Peripheral_blood_T_cells_Kloetgen2019, IMR90_Dixon2012, NCI-H460_ENCODE2012, Pancreas_cells_Schmitt2016, T47D_ENCODE2012, Brain_astrocyte_ENCODE2012, H1_mesen…	3.0, 4.75, 4.5, 1.83, 2.0, 1.0, 4.0, 4.5, 1.0, 1.5, 2.0, 0.5, 0.5, 1.5, 1.0, 3.0, 3.33, 1.5, 4.0, 2.0, 2.0, 2.0, 2.0, 4.0, 1.0, 1.0, 0.5, 1.5, 2.0, 1.0, 1.0, 0.5, 0.5, 3.0, 0.5, 0.5, 1.0, 3.33, 2.25, 2.35, 1.12, 0.33, 1.83, 1.0, 8.0, 1.86, 4.0, 1.5, 1.67, 1.0, 1.0, 1.0, 1.0, 3.0, 0.33	0.303125	Skin_Sun_Exposed_Lower_leg	89.1058	Brain_Cerebellar_Hemisphere	0.0224115
rs2290400	ENSG00000167914.11	GSDMA	Nerve_Tibial	9.09768e-09	0.7402	0.564058	0.920254	0.5	Cis	111.65	9.68645e-13	chr17	39909987	chr17	39953263	39977766	43276	H1_trophectoderm_cells_Dixon2015, Brain_astrocyte_ENCODE2012, Endothelial_of_hepatic_sinusoid_cells_ENCODE2012, Liver_cells_Schmitt2016, H1_hESCs_Jin2013, SK-N-MC_ENCODE2012, Panc1_ENCODE2012, T47D_ENCODE2012, IMR90_Dixon2012, Lung_cells_Schmitt2016, GM12878_Rao2014, Left_ventricle_cells_Schmitt2016, H1_mesenchymal_stem_cells_Dixon2015, NCI-H460_ENCODE2012, H1_hESCs_Dixon2015, Germinal_zone_neuro…	3.5, 2.5, 2.5, 1.0, 4.0, 1.0, 2.5, 2.0, 1.5, 1.0, 4.75, 3.0, 4.0, 1.5, 5.0, 2.67, 1.17, 5.0, 3.0, 0.5, 3.0, 1.0, 3.0, 0.33, 4.5, 2.5, 1.5, 1.0, 1.5, 2.0, 1.0, 0.5, 1.0, 1.0, 2.0, 0.5, 0.5, 1.0, 2.12, 1.43, 2.17, 6.0, 5.0, 1.57, 3.33, 0.67, 0.6, 0.33, 0.5, 0.5, 1.0, 0.5, 1.0, 0.67, 1.0, 3.0, 0.33	0.303125	Skin_Sun_Exposed_Lower_leg	89.1058	Brain_Cerebellar_Hemisphere	0.0224115
rs12453507	ENSG00000167914.11	GSDMA	Nerve_Tibial	3.68774e-07	0.676487	0.469376	0.845564	0.484023	Cis	103.86	4.69134e-11	chr17	39896954	chr17	39953263	39977766	56309	H1_trophectoderm_cells_Dixon2015, H1_hESCs_Dixon2015, HepG2_ENCODE2012, IMR90_Dixon2012, Brain_astrocyte_ENCODE2012, GM12878_Rao2014, Endothelial_of_hepatic_sinusoid_cells_ENCODE2012, GM12878_Schmitt2016, T47D_ENCODE2012, Left_ventricle_cells_Schmitt2016, H1_hESCs_Jin2013, Cortical_plate_neurons_Won2016, Brain_microvascular_endothelial_cells_ENCODE2012, Aorta_cells_Schmitt2016, H1_neuronal_progen…	3.0, 3.5, 3.5, 3.5, 4.0, 4.0, 4.0, 3.5, 2.0, 4.0, 3.0, 3.0, 1.5, 1.0, 1.5, 3.0, 1.5, 2.0, 4.5, 1.0, 4.5, 3.0, 1.5, 1.5, 1.5, 3.0, 1.5, 0.5, 2.0, 1.0, 4.0, 2.5, 1.0, 1.0, 1.0, 0.5, 0.5, 1.0, 0.5, 1.0, 1.88, 1.43, 2.67, 0.5, 0.6, 0.5, 0.67, 0.29, 0.5, 2.0, 1.5, 0.33, 1.0	0.303125	Skin_Sun_Exposed_Lower_leg	89.1058	Brain_Cerebellar_Hemisphere	0.0224115
rs12232497	ENSG00000167914.11	GSDMA	Thyroid	2.45209e-09	0.659595	0.507164	0.833711	0.409408	Cis	98.04	2.47411e-13	chr17	39883866	chr17	39953263	39977766	69397	Endothelial_of_hepatic_sinusoid_cells_ENCODE2012, GM12878_Rao2014, HepG2_ENCODE2012, IMR90_Jin2013, Germinal_zone_neurons_Won2016, Right_ventricle_cells_Schmitt2016, Liver_cells_Schmitt2016, H1_mesendoderm_cells_Dixon2015, H1_hESCs_Jin2013, Peripheral_blood_T_cells_Kloetgen2019, IMR90_Dixon2012, NCI-H460_ENCODE2012, Pancreas_cells_Schmitt2016, T47D_ENCODE2012, Brain_astrocyte_ENCODE2012, H1_mesen…	3.0, 4.75, 4.5, 1.83, 2.0, 1.0, 4.0, 4.5, 1.0, 1.5, 2.0, 0.5, 0.5, 1.5, 1.0, 3.0, 3.33, 1.5, 4.0, 2.0, 2.0, 2.0, 2.0, 4.0, 1.0, 1.0, 0.5, 1.5, 2.0, 1.0, 1.0, 0.5, 0.5, 3.0, 0.5, 0.5, 1.0, 3.33, 1.87, 2.5, 1.57, 0.83, 1.25, 4.0, 0.67, 1.83, 5.0, 0.6, 0.33, 0.5, 1.0, 0.5, 0.33, 0.5	0.18383	Skin_Sun_Exposed_Lower_leg	89.1058	Brain_Cerebellar_Hemisphere	0.0224115
rs2872507	ENSG00000167914.11	GSDMA	Thyroid	3.8254e-10	0.666603	0.49716	0.819063	0.431185	Cis	108	3.58231e-14	chr17	39884510	chr17	39953263	39977766	68753	Endothelial_of_hepatic_sinusoid_cells_ENCODE2012, GM12878_Rao2014, HepG2_ENCODE2012, IMR90_Jin2013, Germinal_zone_neurons_Won2016, Right_ventricle_cells_Schmitt2016, Liver_cells_Schmitt2016, H1_mesendoderm_cells_Dixon2015, H1_hESCs_Jin2013, Peripheral_blood_T_cells_Kloetgen2019, IMR90_Dixon2012, NCI-H460_ENCODE2012, Pancreas_cells_Schmitt2016, T47D_ENCODE2012, Brain_astrocyte_ENCODE2012, H1_mesen…	3.0, 4.75, 4.5, 1.83, 2.0, 1.0, 4.0, 4.5, 1.0, 1.5, 2.0, 0.5, 0.5, 1.5, 1.0, 3.0, 3.33, 1.5, 4.0, 2.0, 2.0, 2.0, 2.0, 4.0, 1.0, 1.0, 0.5, 1.5, 2.0, 1.0, 1.0, 0.5, 0.5, 3.0, 0.5, 0.5, 1.0, 3.33, 2.25, 2.35, 1.12, 0.33, 1.83, 1.0, 8.0, 1.86, 4.0, 1.5, 1.67, 1.0, 1.0, 1.0, 1.0, 3.0, 0.33	0.18383	Skin_Sun_Exposed_Lower_leg	89.1058	Brain_Cerebellar_Hemisphere	0.0224115
rs2290400	ENSG00000167914.11	GSDMA	Thyroid	1.8428e-08	0.614475	0.458231	0.789336	0.488676	Cis	111.65	2.01458e-12	chr17	39909987	chr17	39953263	39977766	43276	H1_trophectoderm_cells_Dixon2015, Brain_astrocyte_ENCODE2012, Endothelial_of_hepatic_sinusoid_cells_ENCODE2012, Liver_cells_Schmitt2016, H1_hESCs_Jin2013, SK-N-MC_ENCODE2012, Panc1_ENCODE2012, T47D_ENCODE2012, IMR90_Dixon2012, Lung_cells_Schmitt2016, GM12878_Rao2014, Left_ventricle_cells_Schmitt2016, H1_mesenchymal_stem_cells_Dixon2015, NCI-H460_ENCODE2012, H1_hESCs_Dixon2015, Germinal_zone_neuro…	3.5, 2.5, 2.5, 1.0, 4.0, 1.0, 2.5, 2.0, 1.5, 1.0, 4.75, 3.0, 4.0, 1.5, 5.0, 2.67, 1.17, 5.0, 3.0, 0.5, 3.0, 1.0, 3.0, 0.33, 4.5, 2.5, 1.5, 1.0, 1.5, 2.0, 1.0, 0.5, 1.0, 1.0, 2.0, 0.5, 0.5, 1.0, 2.12, 1.43, 2.17, 6.0, 5.0, 1.57, 3.33, 0.67, 0.6, 0.33, 0.5, 0.5, 1.0, 0.5, 1.0, 0.67, 1.0, 3.0, 0.33	0.18383	Skin_Sun_Exposed_Lower_leg	89.1058	Brain_Cerebellar_Hemisphere	0.0224115
rs12453507	ENSG00000167914.11	GSDMA	Thyroid	2.69002e-08	0.620861	0.455992	0.777734	0.472997	Cis	103.86	2.99396e-12	chr17	39896954	chr17	39953263	39977766	56309	H1_trophectoderm_cells_Dixon2015, H1_hESCs_Dixon2015, HepG2_ENCODE2012, IMR90_Dixon2012, Brain_astrocyte_ENCODE2012, GM12878_Rao2014, Endothelial_of_hepatic_sinusoid_cells_ENCODE2012, GM12878_Schmitt2016, T47D_ENCODE2012, Left_ventricle_cells_Schmitt2016, H1_hESCs_Jin2013, Cortical_plate_neurons_Won2016, Brain_microvascular_endothelial_cells_ENCODE2012, Aorta_cells_Schmitt2016, H1_neuronal_progen…	3.0, 3.5, 3.5, 3.5, 4.0, 4.0, 4.0, 3.5, 2.0, 4.0, 3.0, 3.0, 1.5, 1.0, 1.5, 3.0, 1.5, 2.0, 4.5, 1.0, 4.5, 3.0, 1.5, 1.5, 1.5, 3.0, 1.5, 0.5, 2.0, 1.0, 4.0, 2.5, 1.0, 1.0, 1.0, 0.5, 0.5, 1.0, 0.5, 1.0, 1.88, 1.43, 2.67, 0.5, 0.6, 0.5, 0.67, 0.29, 0.5, 2.0, 1.5, 0.33, 1.0	0.18383	Skin_Sun_Exposed_Lower_leg	89.1058	Brain_Cerebellar_Hemisphere	0.0224115
rs12232497	ENSG00000167914.11	GSDMA	Heart_Left_Ventricle	4.23768e-05	0.694227	0.493006	0.912965	0.42228	Cis	98.04	7.11515e-09	chr17	39883866	chr17	39953263	39977766	69397	Endothelial_of_hepatic_sinusoid_cells_ENCODE2012, GM12878_Rao2014, HepG2_ENCODE2012, IMR90_Jin2013, Germinal_zone_neurons_Won2016, Right_ventricle_cells_Schmitt2016, Liver_cells_Schmitt2016, H1_mesendoderm_cells_Dixon2015, H1_hESCs_Jin2013, Peripheral_blood_T_cells_Kloetgen2019, IMR90_Dixon2012, NCI-H460_ENCODE2012, Pancreas_cells_Schmitt2016, T47D_ENCODE2012, Brain_astrocyte_ENCODE2012, H1_mesen…	3.0, 4.75, 4.5, 1.83, 2.0, 1.0, 4.0, 4.5, 1.0, 1.5, 2.0, 0.5, 0.5, 1.5, 1.0, 3.0, 3.33, 1.5, 4.0, 2.0, 2.0, 2.0, 2.0, 4.0, 1.0, 1.0, 0.5, 1.5, 2.0, 1.0, 1.0, 0.5, 0.5, 3.0, 0.5, 0.5, 1.0, 3.33, 1.87, 2.5, 1.57, 0.83, 1.25, 4.0, 0.67, 1.83, 5.0, 0.6, 0.33, 0.5, 1.0, 0.5, 0.33, 0.5	0.0631377	Skin_Sun_Exposed_Lower_leg	89.1058	Brain_Cerebellar_Hemisphere	0.0224115
rs2872507	ENSG00000167914.11	GSDMA	Heart_Left_Ventricle	0.00014833	0.698067	0.461387	0.885212	0.440415	Cis	108	2.71878e-08	chr17	39884510	chr17	39953263	39977766	68753	Endothelial_of_hepatic_sinusoid_cells_ENCODE2012, GM12878_Rao2014, HepG2_ENCODE2012, IMR90_Jin2013, Germinal_zone_neurons_Won2016, Right_ventricle_cells_Schmitt2016, Liver_cells_Schmitt2016, H1_mesendoderm_cells_Dixon2015, H1_hESCs_Jin2013, Peripheral_blood_T_cells_Kloetgen2019, IMR90_Dixon2012, NCI-H460_ENCODE2012, Pancreas_cells_Schmitt2016, T47D_ENCODE2012, Brain_astrocyte_ENCODE2012, H1_mesen…	3.0, 4.75, 4.5, 1.83, 2.0, 1.0, 4.0, 4.5, 1.0, 1.5, 2.0, 0.5, 0.5, 1.5, 1.0, 3.0, 3.33, 1.5, 4.0, 2.0, 2.0, 2.0, 2.0, 4.0, 1.0, 1.0, 0.5, 1.5, 2.0, 1.0, 1.0, 0.5, 0.5, 3.0, 0.5, 0.5, 1.0, 3.33, 2.25, 2.35, 1.12, 0.33, 1.83, 1.0, 8.0, 1.86, 4.0, 1.5, 1.67, 1.0, 1.0, 1.0, 1.0, 3.0, 0.33	0.0631377	Skin_Sun_Exposed_Lower_leg	89.1058	Brain_Cerebellar_Hemisphere	0.0224115
rs2290400	ENSG00000167914.11	GSDMA	Heart_Left_Ventricle	0.00139053	0.645086	0.430533	0.873535	0.5	Cis	111.65	3.00683e-07	chr17	39909987	chr17	39953263	39977766	43276	H1_trophectoderm_cells_Dixon2015, Brain_astrocyte_ENCODE2012, Endothelial_of_hepatic_sinusoid_cells_ENCODE2012, Liver_cells_Schmitt2016, H1_hESCs_Jin2013, SK-N-MC_ENCODE2012, Panc1_ENCODE2012, T47D_ENCODE2012, IMR90_Dixon2012, Lung_cells_Schmitt2016, GM12878_Rao2014, Left_ventricle_cells_Schmitt2016, H1_mesenchymal_stem_cells_Dixon2015, NCI-H460_ENCODE2012, H1_hESCs_Dixon2015, Germinal_zone_neuro…	3.5, 2.5, 2.5, 1.0, 4.0, 1.0, 2.5, 2.0, 1.5, 1.0, 4.75, 3.0, 4.0, 1.5, 5.0, 2.67, 1.17, 5.0, 3.0, 0.5, 3.0, 1.0, 3.0, 0.33, 4.5, 2.5, 1.5, 1.0, 1.5, 2.0, 1.0, 0.5, 1.0, 1.0, 2.0, 0.5, 0.5, 1.0, 2.12, 1.43, 2.17, 6.0, 5.0, 1.57, 3.33, 0.67, 0.6, 0.33, 0.5, 0.5, 1.0, 0.5, 1.0, 0.67, 1.0, 3.0, 0.33	0.0631377	Skin_Sun_Exposed_Lower_leg	89.1058	Brain_Cerebellar_Hemisphere	0.0224115
rs12453507	ENSG00000167914.11	GSDMA	Heart_Left_Ventricle	0.016127	0.586758	0.362778	0.801387	0.472798	Cis	103.86	4.46478e-06	chr17	39896954	chr17	39953263	39977766	56309	H1_trophectoderm_cells_Dixon2015, H1_hESCs_Dixon2015, HepG2_ENCODE2012, IMR90_Dixon2012, Brain_astrocyte_ENCODE2012, GM12878_Rao2014, Endothelial_of_hepatic_sinusoid_cells_ENCODE2012, GM12878_Schmitt2016, T47D_ENCODE2012, Left_ventricle_cells_Schmitt2016, H1_hESCs_Jin2013, Cortical_plate_neurons_Won2016, Brain_microvascular_endothelial_cells_ENCODE2012, Aorta_cells_Schmitt2016, H1_neuronal_progen…	3.0, 3.5, 3.5, 3.5, 4.0, 4.0, 4.0, 3.5, 2.0, 4.0, 3.0, 3.0, 1.5, 1.0, 1.5, 3.0, 1.5, 2.0, 4.5, 1.0, 4.5, 3.0, 1.5, 1.5, 1.5, 3.0, 1.5, 0.5, 2.0, 1.0, 4.0, 2.5, 1.0, 1.0, 1.0, 0.5, 0.5, 1.0, 0.5, 1.0, 1.88, 1.43, 2.67, 0.5, 0.6, 0.5, 0.67, 0.29, 0.5, 2.0, 1.5, 0.33, 1.0	0.0631377	Skin_Sun_Exposed_Lower_leg	89.1058	Brain_Cerebellar_Hemisphere	0.0224115
rs2872507	ENSG00000167914.11	GSDMA	Heart_Atrial_Appendage	0.04206	0.489116	0.269884	0.708978	0.44086	Cis	108	1.32774e-05	chr17	39884510	chr17	39953263	39977766	68753	Endothelial_of_hepatic_sinusoid_cells_ENCODE2012, GM12878_Rao2014, HepG2_ENCODE2012, IMR90_Jin2013, Germinal_zone_neurons_Won2016, Right_ventricle_cells_Schmitt2016, Liver_cells_Schmitt2016, H1_mesendoderm_cells_Dixon2015, H1_hESCs_Jin2013, Peripheral_blood_T_cells_Kloetgen2019, IMR90_Dixon2012, NCI-H460_ENCODE2012, Pancreas_cells_Schmitt2016, T47D_ENCODE2012, Brain_astrocyte_ENCODE2012, H1_mesen…	3.0, 4.75, 4.5, 1.83, 2.0, 1.0, 4.0, 4.5, 1.0, 1.5, 2.0, 0.5, 0.5, 1.5, 1.0, 3.0, 3.33, 1.5, 4.0, 2.0, 2.0, 2.0, 2.0, 4.0, 1.0, 1.0, 0.5, 1.5, 2.0, 1.0, 1.0, 0.5, 0.5, 3.0, 0.5, 0.5, 1.0, 3.33, 2.25, 2.35, 1.12, 0.33, 1.83, 1.0, 8.0, 1.86, 4.0, 1.5, 1.67, 1.0, 1.0, 1.0, 1.0, 3.0, 0.33	0.0943347	Skin_Sun_Exposed_Lower_leg	89.1058	Brain_Cerebellar_Hemisphere	0.0224115
rs2290400	ENSG00000167914.11	GSDMA	Heart_Atrial_Appendage	0.026523	0.496496	0.265467	0.701818	0.494624	Cis	111.65	7.8427e-06	chr17	39909987	chr17	39953263	39977766	43276	H1_trophectoderm_cells_Dixon2015, Brain_astrocyte_ENCODE2012, Endothelial_of_hepatic_sinusoid_cells_ENCODE2012, Liver_cells_Schmitt2016, H1_hESCs_Jin2013, SK-N-MC_ENCODE2012, Panc1_ENCODE2012, T47D_ENCODE2012, IMR90_Dixon2012, Lung_cells_Schmitt2016, GM12878_Rao2014, Left_ventricle_cells_Schmitt2016, H1_mesenchymal_stem_cells_Dixon2015, NCI-H460_ENCODE2012, H1_hESCs_Dixon2015, Germinal_zone_neuro…	3.5, 2.5, 2.5, 1.0, 4.0, 1.0, 2.5, 2.0, 1.5, 1.0, 4.75, 3.0, 4.0, 1.5, 5.0, 2.67, 1.17, 5.0, 3.0, 0.5, 3.0, 1.0, 3.0, 0.33, 4.5, 2.5, 1.5, 1.0, 1.5, 2.0, 1.0, 0.5, 1.0, 1.0, 2.0, 0.5, 0.5, 1.0, 2.12, 1.43, 2.17, 6.0, 5.0, 1.57, 3.33, 0.67, 0.6, 0.33, 0.5, 0.5, 1.0, 0.5, 1.0, 0.67, 1.0, 3.0, 0.33	0.0943347	Skin_Sun_Exposed_Lower_leg	89.1058	Brain_Cerebellar_Hemisphere	0.0224115
rs12232497	ENSG00000167914.11	GSDMA	Adrenal_Gland	2.60222e-05	0.982154	0.733721	1.26236	0.369099	Cis	98.04	4.24823e-09	chr17	39883866	chr17	39953263	39977766	69397	Endothelial_of_hepatic_sinusoid_cells_ENCODE2012, GM12878_Rao2014, HepG2_ENCODE2012, IMR90_Jin2013, Germinal_zone_neurons_Won2016, Right_ventricle_cells_Schmitt2016, Liver_cells_Schmitt2016, H1_mesendoderm_cells_Dixon2015, H1_hESCs_Jin2013, Peripheral_blood_T_cells_Kloetgen2019, IMR90_Dixon2012, NCI-H460_ENCODE2012, Pancreas_cells_Schmitt2016, T47D_ENCODE2012, Brain_astrocyte_ENCODE2012, H1_mesen…	3.0, 4.75, 4.5, 1.83, 2.0, 1.0, 4.0, 4.5, 1.0, 1.5, 2.0, 0.5, 0.5, 1.5, 1.0, 3.0, 3.33, 1.5, 4.0, 2.0, 2.0, 2.0, 2.0, 4.0, 1.0, 1.0, 0.5, 1.5, 2.0, 1.0, 1.0, 0.5, 0.5, 3.0, 0.5, 0.5, 1.0, 3.33, 1.87, 2.5, 1.57, 0.83, 1.25, 4.0, 0.67, 1.83, 5.0, 0.6, 0.33, 0.5, 1.0, 0.5, 0.33, 0.5	0.320682	Skin_Sun_Exposed_Lower_leg	89.1058	Brain_Cerebellar_Hemisphere	0.0224115
rs2872507	ENSG00000167914.11	GSDMA	Adrenal_Gland	1.71477e-05	0.936387	0.678983	1.18201	0.390558	Cis	108	2.72612e-09	chr17	39884510	chr17	39953263	39977766	68753	Endothelial_of_hepatic_sinusoid_cells_ENCODE2012, GM12878_Rao2014, HepG2_ENCODE2012, IMR90_Jin2013, Germinal_zone_neurons_Won2016, Right_ventricle_cells_Schmitt2016, Liver_cells_Schmitt2016, H1_mesendoderm_cells_Dixon2015, H1_hESCs_Jin2013, Peripheral_blood_T_cells_Kloetgen2019, IMR90_Dixon2012, NCI-H460_ENCODE2012, Pancreas_cells_Schmitt2016, T47D_ENCODE2012, Brain_astrocyte_ENCODE2012, H1_mesen…	3.0, 4.75, 4.5, 1.83, 2.0, 1.0, 4.0, 4.5, 1.0, 1.5, 2.0, 0.5, 0.5, 1.5, 1.0, 3.0, 3.33, 1.5, 4.0, 2.0, 2.0, 2.0, 2.0, 4.0, 1.0, 1.0, 0.5, 1.5, 2.0, 1.0, 1.0, 0.5, 0.5, 3.0, 0.5, 0.5, 1.0, 3.33, 2.25, 2.35, 1.12, 0.33, 1.83, 1.0, 8.0, 1.86, 4.0, 1.5, 1.67, 1.0, 1.0, 1.0, 1.0, 3.0, 0.33	0.320682	Skin_Sun_Exposed_Lower_leg	89.1058	Brain_Cerebellar_Hemisphere	0.0224115
rs2290400	ENSG00000167914.11	GSDMA	Adrenal_Gland	0.000162222	0.856813	0.615762	1.10068	0.450644	Cis	111.65	2.99306e-08	chr17	39909987	chr17	39953263	39977766	43276	H1_trophectoderm_cells_Dixon2015, Brain_astrocyte_ENCODE2012, Endothelial_of_hepatic_sinusoid_cells_ENCODE2012, Liver_cells_Schmitt2016, H1_hESCs_Jin2013, SK-N-MC_ENCODE2012, Panc1_ENCODE2012, T47D_ENCODE2012, IMR90_Dixon2012, Lung_cells_Schmitt2016, GM12878_Rao2014, Left_ventricle_cells_Schmitt2016, H1_mesenchymal_stem_cells_Dixon2015, NCI-H460_ENCODE2012, H1_hESCs_Dixon2015, Germinal_zone_neuro…	3.5, 2.5, 2.5, 1.0, 4.0, 1.0, 2.5, 2.0, 1.5, 1.0, 4.75, 3.0, 4.0, 1.5, 5.0, 2.67, 1.17, 5.0, 3.0, 0.5, 3.0, 1.0, 3.0, 0.33, 4.5, 2.5, 1.5, 1.0, 1.5, 2.0, 1.0, 0.5, 1.0, 1.0, 2.0, 0.5, 0.5, 1.0, 2.12, 1.43, 2.17, 6.0, 5.0, 1.57, 3.33, 0.67, 0.6, 0.33, 0.5, 0.5, 1.0, 0.5, 1.0, 0.67, 1.0, 3.0, 0.33	0.320682	Skin_Sun_Exposed_Lower_leg	89.1058	Brain_Cerebellar_Hemisphere	0.0224115
rs12453507	ENSG00000167914.11	GSDMA	Adrenal_Gland	0.000123297	0.858597	0.585672	1.11433	0.429185	Cis	103.86	2.22567e-08	chr17	39896954	chr17	39953263	39977766	56309	H1_trophectoderm_cells_Dixon2015, H1_hESCs_Dixon2015, HepG2_ENCODE2012, IMR90_Dixon2012, Brain_astrocyte_ENCODE2012, GM12878_Rao2014, Endothelial_of_hepatic_sinusoid_cells_ENCODE2012, GM12878_Schmitt2016, T47D_ENCODE2012, Left_ventricle_cells_Schmitt2016, H1_hESCs_Jin2013, Cortical_plate_neurons_Won2016, Brain_microvascular_endothelial_cells_ENCODE2012, Aorta_cells_Schmitt2016, H1_neuronal_progen…	3.0, 3.5, 3.5, 3.5, 4.0, 4.0, 4.0, 3.5, 2.0, 4.0, 3.0, 3.0, 1.5, 1.0, 1.5, 3.0, 1.5, 2.0, 4.5, 1.0, 4.5, 3.0, 1.5, 1.5, 1.5, 3.0, 1.5, 0.5, 2.0, 1.0, 4.0, 2.5, 1.0, 1.0, 1.0, 0.5, 0.5, 1.0, 0.5, 1.0, 1.88, 1.43, 2.67, 0.5, 0.6, 0.5, 0.67, 0.29, 0.5, 2.0, 1.5, 0.33, 1.0	0.320682	Skin_Sun_Exposed_Lower_leg	89.1058	Brain_Cerebellar_Hemisphere	0.0224115
rs12232497	ENSG00000167914.11	GSDMA	Cells_Cultured_fibroblasts	0.000564173	-0.648164	-0.839473	-0.391348	0.419255	Cis	98.04	1.13722e-07	chr17	39883866	chr17	39953263	39977766	69397	Endothelial_of_hepatic_sinusoid_cells_ENCODE2012, GM12878_Rao2014, HepG2_ENCODE2012, IMR90_Jin2013, Germinal_zone_neurons_Won2016, Right_ventricle_cells_Schmitt2016, Liver_cells_Schmitt2016, H1_mesendoderm_cells_Dixon2015, H1_hESCs_Jin2013, Peripheral_blood_T_cells_Kloetgen2019, IMR90_Dixon2012, NCI-H460_ENCODE2012, Pancreas_cells_Schmitt2016, T47D_ENCODE2012, Brain_astrocyte_ENCODE2012, H1_mesen…	3.0, 4.75, 4.5, 1.83, 2.0, 1.0, 4.0, 4.5, 1.0, 1.5, 2.0, 0.5, 0.5, 1.5, 1.0, 3.0, 3.33, 1.5, 4.0, 2.0, 2.0, 2.0, 2.0, 4.0, 1.0, 1.0, 0.5, 1.5, 2.0, 1.0, 1.0, 0.5, 0.5, 3.0, 0.5, 0.5, 1.0, 3.33, 1.87, 2.5, 1.57, 0.83, 1.25, 4.0, 0.67, 1.83, 5.0, 0.6, 0.33, 0.5, 1.0, 0.5, 0.33, 0.5	0.0869333	Skin_Sun_Exposed_Lower_leg	89.1058	Brain_Cerebellar_Hemisphere	0.0224115
rs2872507	ENSG00000167914.11	GSDMA	Cells_Cultured_fibroblasts	8.49689e-05	-0.687787	-0.876299	-0.497661	0.434783	Cis	108	1.49882e-08	chr17	39884510	chr17	39953263	39977766	68753	Endothelial_of_hepatic_sinusoid_cells_ENCODE2012, GM12878_Rao2014, HepG2_ENCODE2012, IMR90_Jin2013, Germinal_zone_neurons_Won2016, Right_ventricle_cells_Schmitt2016, Liver_cells_Schmitt2016, H1_mesendoderm_cells_Dixon2015, H1_hESCs_Jin2013, Peripheral_blood_T_cells_Kloetgen2019, IMR90_Dixon2012, NCI-H460_ENCODE2012, Pancreas_cells_Schmitt2016, T47D_ENCODE2012, Brain_astrocyte_ENCODE2012, H1_mesen…	3.0, 4.75, 4.5, 1.83, 2.0, 1.0, 4.0, 4.5, 1.0, 1.5, 2.0, 0.5, 0.5, 1.5, 1.0, 3.0, 3.33, 1.5, 4.0, 2.0, 2.0, 2.0, 2.0, 4.0, 1.0, 1.0, 0.5, 1.5, 2.0, 1.0, 1.0, 0.5, 0.5, 3.0, 0.5, 0.5, 1.0, 3.33, 2.25, 2.35, 1.12, 0.33, 1.83, 1.0, 8.0, 1.86, 4.0, 1.5, 1.67, 1.0, 1.0, 1.0, 1.0, 3.0, 0.33	0.0869333	Skin_Sun_Exposed_Lower_leg	89.1058	Brain_Cerebellar_Hemisphere	0.0224115
rs2290400	ENSG00000167914.11	GSDMA	Cells_Cultured_fibroblasts	0.00107541	-0.623716	-0.824832	-0.426922	0.493789	Cis	111.65	2.27843e-07	chr17	39909987	chr17	39953263	39977766	43276	H1_trophectoderm_cells_Dixon2015, Brain_astrocyte_ENCODE2012, Endothelial_of_hepatic_sinusoid_cells_ENCODE2012, Liver_cells_Schmitt2016, H1_hESCs_Jin2013, SK-N-MC_ENCODE2012, Panc1_ENCODE2012, T47D_ENCODE2012, IMR90_Dixon2012, Lung_cells_Schmitt2016, GM12878_Rao2014, Left_ventricle_cells_Schmitt2016, H1_mesenchymal_stem_cells_Dixon2015, NCI-H460_ENCODE2012, H1_hESCs_Dixon2015, Germinal_zone_neuro…	3.5, 2.5, 2.5, 1.0, 4.0, 1.0, 2.5, 2.0, 1.5, 1.0, 4.75, 3.0, 4.0, 1.5, 5.0, 2.67, 1.17, 5.0, 3.0, 0.5, 3.0, 1.0, 3.0, 0.33, 4.5, 2.5, 1.5, 1.0, 1.5, 2.0, 1.0, 0.5, 1.0, 1.0, 2.0, 0.5, 0.5, 1.0, 2.12, 1.43, 2.17, 6.0, 5.0, 1.57, 3.33, 0.67, 0.6, 0.33, 0.5, 0.5, 1.0, 0.5, 1.0, 0.67, 1.0, 3.0, 0.33	0.0869333	Skin_Sun_Exposed_Lower_leg	89.1058	Brain_Cerebellar_Hemisphere	0.0224115
rs12453507	ENSG00000167914.11	GSDMA	Cells_Cultured_fibroblasts	0.00346644	-0.598281	-0.799459	-0.406671	0.479296	Cis	103.86	8.15767e-07	chr17	39896954	chr17	39953263	39977766	56309	H1_trophectoderm_cells_Dixon2015, H1_hESCs_Dixon2015, HepG2_ENCODE2012, IMR90_Dixon2012, Brain_astrocyte_ENCODE2012, GM12878_Rao2014, Endothelial_of_hepatic_sinusoid_cells_ENCODE2012, GM12878_Schmitt2016, T47D_ENCODE2012, Left_ventricle_cells_Schmitt2016, H1_hESCs_Jin2013, Cortical_plate_neurons_Won2016, Brain_microvascular_endothelial_cells_ENCODE2012, Aorta_cells_Schmitt2016, H1_neuronal_progen…	3.0, 3.5, 3.5, 3.5, 4.0, 4.0, 4.0, 3.5, 2.0, 4.0, 3.0, 3.0, 1.5, 1.0, 1.5, 3.0, 1.5, 2.0, 4.5, 1.0, 4.5, 3.0, 1.5, 1.5, 1.5, 3.0, 1.5, 0.5, 2.0, 1.0, 4.0, 2.5, 1.0, 1.0, 1.0, 0.5, 0.5, 1.0, 0.5, 1.0, 1.88, 1.43, 2.67, 0.5, 0.6, 0.5, 0.67, 0.29, 0.5, 2.0, 1.5, 0.33, 1.0	0.0869333	Skin_Sun_Exposed_Lower_leg	89.1058	Brain_Cerebellar_Hemisphere	0.0224115
rs12232497	ENSG00000167914.11	GSDMA	Esophagus_Muscularis	1.62277e-11	0.889335	0.681675	1.05323	0.421505	Cis	98.04	1.33772e-15	chr17	39883866	chr17	39953263	39977766	69397	Endothelial_of_hepatic_sinusoid_cells_ENCODE2012, GM12878_Rao2014, HepG2_ENCODE2012, IMR90_Jin2013, Germinal_zone_neurons_Won2016, Right_ventricle_cells_Schmitt2016, Liver_cells_Schmitt2016, H1_mesendoderm_cells_Dixon2015, H1_hESCs_Jin2013, Peripheral_blood_T_cells_Kloetgen2019, IMR90_Dixon2012, NCI-H460_ENCODE2012, Pancreas_cells_Schmitt2016, T47D_ENCODE2012, Brain_astrocyte_ENCODE2012, H1_mesen…	3.0, 4.75, 4.5, 1.83, 2.0, 1.0, 4.0, 4.5, 1.0, 1.5, 2.0, 0.5, 0.5, 1.5, 1.0, 3.0, 3.33, 1.5, 4.0, 2.0, 2.0, 2.0, 2.0, 4.0, 1.0, 1.0, 0.5, 1.5, 2.0, 1.0, 1.0, 0.5, 0.5, 3.0, 0.5, 0.5, 1.0, 3.33, 1.87, 2.5, 1.57, 0.83, 1.25, 4.0, 0.67, 1.83, 5.0, 0.6, 0.33, 0.5, 1.0, 0.5, 0.33, 0.5	0.284249	Skin_Sun_Exposed_Lower_leg	89.1058	Brain_Cerebellar_Hemisphere	0.0224115
rs2872507	ENSG00000167914.11	GSDMA	Esophagus_Muscularis	2.5332e-11	0.871936	0.700919	1.0465	0.439785	Cis	108	2.11952e-15	chr17	39884510	chr17	39953263	39977766	68753	Endothelial_of_hepatic_sinusoid_cells_ENCODE2012, GM12878_Rao2014, HepG2_ENCODE2012, IMR90_Jin2013, Germinal_zone_neurons_Won2016, Right_ventricle_cells_Schmitt2016, Liver_cells_Schmitt2016, H1_mesendoderm_cells_Dixon2015, H1_hESCs_Jin2013, Peripheral_blood_T_cells_Kloetgen2019, IMR90_Dixon2012, NCI-H460_ENCODE2012, Pancreas_cells_Schmitt2016, T47D_ENCODE2012, Brain_astrocyte_ENCODE2012, H1_mesen…	3.0, 4.75, 4.5, 1.83, 2.0, 1.0, 4.0, 4.5, 1.0, 1.5, 2.0, 0.5, 0.5, 1.5, 1.0, 3.0, 3.33, 1.5, 4.0, 2.0, 2.0, 2.0, 2.0, 4.0, 1.0, 1.0, 0.5, 1.5, 2.0, 1.0, 1.0, 0.5, 0.5, 3.0, 0.5, 0.5, 1.0, 3.33, 2.25, 2.35, 1.12, 0.33, 1.83, 1.0, 8.0, 1.86, 4.0, 1.5, 1.67, 1.0, 1.0, 1.0, 1.0, 3.0, 0.33	0.284249	Skin_Sun_Exposed_Lower_leg	89.1058	Brain_Cerebellar_Hemisphere	0.0224115
rs2290400	ENSG00000167914.11	GSDMA	Esophagus_Muscularis	1.02894e-10	0.881394	0.687948	1.07075	0.498925	Cis	111.65	9.14681e-15	chr17	39909987	chr17	39953263	39977766	43276	H1_trophectoderm_cells_Dixon2015, Brain_astrocyte_ENCODE2012, Endothelial_of_hepatic_sinusoid_cells_ENCODE2012, Liver_cells_Schmitt2016, H1_hESCs_Jin2013, SK-N-MC_ENCODE2012, Panc1_ENCODE2012, T47D_ENCODE2012, IMR90_Dixon2012, Lung_cells_Schmitt2016, GM12878_Rao2014, Left_ventricle_cells_Schmitt2016, H1_mesenchymal_stem_cells_Dixon2015, NCI-H460_ENCODE2012, H1_hESCs_Dixon2015, Germinal_zone_neuro…	3.5, 2.5, 2.5, 1.0, 4.0, 1.0, 2.5, 2.0, 1.5, 1.0, 4.75, 3.0, 4.0, 1.5, 5.0, 2.67, 1.17, 5.0, 3.0, 0.5, 3.0, 1.0, 3.0, 0.33, 4.5, 2.5, 1.5, 1.0, 1.5, 2.0, 1.0, 0.5, 1.0, 1.0, 2.0, 0.5, 0.5, 1.0, 2.12, 1.43, 2.17, 6.0, 5.0, 1.57, 3.33, 0.67, 0.6, 0.33, 0.5, 0.5, 1.0, 0.5, 1.0, 0.67, 1.0, 3.0, 0.33	0.284249	Skin_Sun_Exposed_Lower_leg	89.1058	Brain_Cerebellar_Hemisphere	0.0224115
rs12453507	ENSG00000167914.11	GSDMA	Esophagus_Muscularis	1.33325e-10	0.880509	0.680905	1.07768	0.483871	Cis	103.86	1.19828e-14	chr17	39896954	chr17	39953263	39977766	56309	H1_trophectoderm_cells_Dixon2015, H1_hESCs_Dixon2015, HepG2_ENCODE2012, IMR90_Dixon2012, Brain_astrocyte_ENCODE2012, GM12878_Rao2014, Endothelial_of_hepatic_sinusoid_cells_ENCODE2012, GM12878_Schmitt2016, T47D_ENCODE2012, Left_ventricle_cells_Schmitt2016, H1_hESCs_Jin2013, Cortical_plate_neurons_Won2016, Brain_microvascular_endothelial_cells_ENCODE2012, Aorta_cells_Schmitt2016, H1_neuronal_progen…	3.0, 3.5, 3.5, 3.5, 4.0, 4.0, 4.0, 3.5, 2.0, 4.0, 3.0, 3.0, 1.5, 1.0, 1.5, 3.0, 1.5, 2.0, 4.5, 1.0, 4.5, 3.0, 1.5, 1.5, 1.5, 3.0, 1.5, 0.5, 2.0, 1.0, 4.0, 2.5, 1.0, 1.0, 1.0, 0.5, 0.5, 1.0, 0.5, 1.0, 1.88, 1.43, 2.67, 0.5, 0.6, 0.5, 0.67, 0.29, 0.5, 2.0, 1.5, 0.33, 1.0	0.284249	Skin_Sun_Exposed_Lower_leg	89.1058	Brain_Cerebellar_Hemisphere	0.0224115
rs12232497	ENSG00000167914.11	GSDMA	Colon_Transverse	1.09711e-06	0.776159	0.558596	0.988367	0.404891	Cis	98.04	1.48463e-10	chr17	39883866	chr17	39953263	39977766	69397	Endothelial_of_hepatic_sinusoid_cells_ENCODE2012, GM12878_Rao2014, HepG2_ENCODE2012, IMR90_Jin2013, Germinal_zone_neurons_Won2016, Right_ventricle_cells_Schmitt2016, Liver_cells_Schmitt2016, H1_mesendoderm_cells_Dixon2015, H1_hESCs_Jin2013, Peripheral_blood_T_cells_Kloetgen2019, IMR90_Dixon2012, NCI-H460_ENCODE2012, Pancreas_cells_Schmitt2016, T47D_ENCODE2012, Brain_astrocyte_ENCODE2012, H1_mesen…	3.0, 4.75, 4.5, 1.83, 2.0, 1.0, 4.0, 4.5, 1.0, 1.5, 2.0, 0.5, 0.5, 1.5, 1.0, 3.0, 3.33, 1.5, 4.0, 2.0, 2.0, 2.0, 2.0, 4.0, 1.0, 1.0, 0.5, 1.5, 2.0, 1.0, 1.0, 0.5, 0.5, 3.0, 0.5, 0.5, 1.0, 3.33, 1.87, 2.5, 1.57, 0.83, 1.25, 4.0, 0.67, 1.83, 5.0, 0.6, 0.33, 0.5, 1.0, 0.5, 0.33, 0.5	0.316086	Skin_Sun_Exposed_Lower_leg	89.1058	Brain_Cerebellar_Hemisphere	0.0224115
rs2872507	ENSG00000167914.11	GSDMA	Colon_Transverse	5.47346e-07	0.802452	0.615796	1.02966	0.427989	Cis	108	7.09132e-11	chr17	39884510	chr17	39953263	39977766	68753	Endothelial_of_hepatic_sinusoid_cells_ENCODE2012, GM12878_Rao2014, HepG2_ENCODE2012, IMR90_Jin2013, Germinal_zone_neurons_Won2016, Right_ventricle_cells_Schmitt2016, Liver_cells_Schmitt2016, H1_mesendoderm_cells_Dixon2015, H1_hESCs_Jin2013, Peripheral_blood_T_cells_Kloetgen2019, IMR90_Dixon2012, NCI-H460_ENCODE2012, Pancreas_cells_Schmitt2016, T47D_ENCODE2012, Brain_astrocyte_ENCODE2012, H1_mesen…	3.0, 4.75, 4.5, 1.83, 2.0, 1.0, 4.0, 4.5, 1.0, 1.5, 2.0, 0.5, 0.5, 1.5, 1.0, 3.0, 3.33, 1.5, 4.0, 2.0, 2.0, 2.0, 2.0, 4.0, 1.0, 1.0, 0.5, 1.5, 2.0, 1.0, 1.0, 0.5, 0.5, 3.0, 0.5, 0.5, 1.0, 3.33, 2.25, 2.35, 1.12, 0.33, 1.83, 1.0, 8.0, 1.86, 4.0, 1.5, 1.67, 1.0, 1.0, 1.0, 1.0, 3.0, 0.33	0.316086	Skin_Sun_Exposed_Lower_leg	89.1058	Brain_Cerebellar_Hemisphere	0.0224115
rs2290400	ENSG00000167914.11	GSDMA	Colon_Transverse	1.4889e-06	0.806415	0.567633	1.01071	0.490489	Cis	111.65	2.05347e-10	chr17	39909987	chr17	39953263	39977766	43276	H1_trophectoderm_cells_Dixon2015, Brain_astrocyte_ENCODE2012, Endothelial_of_hepatic_sinusoid_cells_ENCODE2012, Liver_cells_Schmitt2016, H1_hESCs_Jin2013, SK-N-MC_ENCODE2012, Panc1_ENCODE2012, T47D_ENCODE2012, IMR90_Dixon2012, Lung_cells_Schmitt2016, GM12878_Rao2014, Left_ventricle_cells_Schmitt2016, H1_mesenchymal_stem_cells_Dixon2015, NCI-H460_ENCODE2012, H1_hESCs_Dixon2015, Germinal_zone_neuro…	3.5, 2.5, 2.5, 1.0, 4.0, 1.0, 2.5, 2.0, 1.5, 1.0, 4.75, 3.0, 4.0, 1.5, 5.0, 2.67, 1.17, 5.0, 3.0, 0.5, 3.0, 1.0, 3.0, 0.33, 4.5, 2.5, 1.5, 1.0, 1.5, 2.0, 1.0, 0.5, 1.0, 1.0, 2.0, 0.5, 0.5, 1.0, 2.12, 1.43, 2.17, 6.0, 5.0, 1.57, 3.33, 0.67, 0.6, 0.33, 0.5, 0.5, 1.0, 0.5, 1.0, 0.67, 1.0, 3.0, 0.33	0.316086	Skin_Sun_Exposed_Lower_leg	89.1058	Brain_Cerebellar_Hemisphere	0.0224115
rs12453507	ENSG00000167914.11	GSDMA	Colon_Transverse	5.08467e-05	0.719116	0.508544	0.923565	0.46875	Cis	103.86	8.65358e-09	chr17	39896954	chr17	39953263	39977766	56309	H1_trophectoderm_cells_Dixon2015, H1_hESCs_Dixon2015, HepG2_ENCODE2012, IMR90_Dixon2012, Brain_astrocyte_ENCODE2012, GM12878_Rao2014, Endothelial_of_hepatic_sinusoid_cells_ENCODE2012, GM12878_Schmitt2016, T47D_ENCODE2012, Left_ventricle_cells_Schmitt2016, H1_hESCs_Jin2013, Cortical_plate_neurons_Won2016, Brain_microvascular_endothelial_cells_ENCODE2012, Aorta_cells_Schmitt2016, H1_neuronal_progen…	3.0, 3.5, 3.5, 3.5, 4.0, 4.0, 4.0, 3.5, 2.0, 4.0, 3.0, 3.0, 1.5, 1.0, 1.5, 3.0, 1.5, 2.0, 4.5, 1.0, 4.5, 3.0, 1.5, 1.5, 1.5, 3.0, 1.5, 0.5, 2.0, 1.0, 4.0, 2.5, 1.0, 1.0, 1.0, 0.5, 0.5, 1.0, 0.5, 1.0, 1.88, 1.43, 2.67, 0.5, 0.6, 0.5, 0.67, 0.29, 0.5, 2.0, 1.5, 0.33, 1.0	0.316086	Skin_Sun_Exposed_Lower_leg	89.1058	Brain_Cerebellar_Hemisphere	0.0224115
rs12232497	ENSG00000167914.11	GSDMA	Artery_Coronary	0.000185931	0.931953	0.614022	1.15756	0.373239	Cis	98.04	3.46172e-08	chr17	39883866	chr17	39953263	39977766	69397	Endothelial_of_hepatic_sinusoid_cells_ENCODE2012, GM12878_Rao2014, HepG2_ENCODE2012, IMR90_Jin2013, Germinal_zone_neurons_Won2016, Right_ventricle_cells_Schmitt2016, Liver_cells_Schmitt2016, H1_mesendoderm_cells_Dixon2015, H1_hESCs_Jin2013, Peripheral_blood_T_cells_Kloetgen2019, IMR90_Dixon2012, NCI-H460_ENCODE2012, Pancreas_cells_Schmitt2016, T47D_ENCODE2012, Brain_astrocyte_ENCODE2012, H1_mesen…	3.0, 4.75, 4.5, 1.83, 2.0, 1.0, 4.0, 4.5, 1.0, 1.5, 2.0, 0.5, 0.5, 1.5, 1.0, 3.0, 3.33, 1.5, 4.0, 2.0, 2.0, 2.0, 2.0, 4.0, 1.0, 1.0, 0.5, 1.5, 2.0, 1.0, 1.0, 0.5, 0.5, 3.0, 0.5, 0.5, 1.0, 3.33, 1.87, 2.5, 1.57, 0.83, 1.25, 4.0, 0.67, 1.83, 5.0, 0.6, 0.33, 0.5, 1.0, 0.5, 0.33, 0.5	0.362333	Skin_Sun_Exposed_Lower_leg	89.1058	Brain_Cerebellar_Hemisphere	0.0224115
rs2872507	ENSG00000167914.11	GSDMA	Artery_Coronary	0.00016903	0.944934	0.698509	1.25954	0.389671	Cis	108	3.12616e-08	chr17	39884510	chr17	39953263	39977766	68753	Endothelial_of_hepatic_sinusoid_cells_ENCODE2012, GM12878_Rao2014, HepG2_ENCODE2012, IMR90_Jin2013, Germinal_zone_neurons_Won2016, Right_ventricle_cells_Schmitt2016, Liver_cells_Schmitt2016, H1_mesendoderm_cells_Dixon2015, H1_hESCs_Jin2013, Peripheral_blood_T_cells_Kloetgen2019, IMR90_Dixon2012, NCI-H460_ENCODE2012, Pancreas_cells_Schmitt2016, T47D_ENCODE2012, Brain_astrocyte_ENCODE2012, H1_mesen…	3.0, 4.75, 4.5, 1.83, 2.0, 1.0, 4.0, 4.5, 1.0, 1.5, 2.0, 0.5, 0.5, 1.5, 1.0, 3.0, 3.33, 1.5, 4.0, 2.0, 2.0, 2.0, 2.0, 4.0, 1.0, 1.0, 0.5, 1.5, 2.0, 1.0, 1.0, 0.5, 0.5, 3.0, 0.5, 0.5, 1.0, 3.33, 2.25, 2.35, 1.12, 0.33, 1.83, 1.0, 8.0, 1.86, 4.0, 1.5, 1.67, 1.0, 1.0, 1.0, 1.0, 3.0, 0.33	0.362333	Skin_Sun_Exposed_Lower_leg	89.1058	Brain_Cerebellar_Hemisphere	0.0224115
rs2290400	ENSG00000167914.11	GSDMA	Artery_Coronary	2.75138e-05	0.936229	0.649567	1.19474	0.467136	Cis	111.65	4.50742e-09	chr17	39909987	chr17	39953263	39977766	43276	H1_trophectoderm_cells_Dixon2015, Brain_astrocyte_ENCODE2012, Endothelial_of_hepatic_sinusoid_cells_ENCODE2012, Liver_cells_Schmitt2016, H1_hESCs_Jin2013, SK-N-MC_ENCODE2012, Panc1_ENCODE2012, T47D_ENCODE2012, IMR90_Dixon2012, Lung_cells_Schmitt2016, GM12878_Rao2014, Left_ventricle_cells_Schmitt2016, H1_mesenchymal_stem_cells_Dixon2015, NCI-H460_ENCODE2012, H1_hESCs_Dixon2015, Germinal_zone_neuro…	3.5, 2.5, 2.5, 1.0, 4.0, 1.0, 2.5, 2.0, 1.5, 1.0, 4.75, 3.0, 4.0, 1.5, 5.0, 2.67, 1.17, 5.0, 3.0, 0.5, 3.0, 1.0, 3.0, 0.33, 4.5, 2.5, 1.5, 1.0, 1.5, 2.0, 1.0, 0.5, 1.0, 1.0, 2.0, 0.5, 0.5, 1.0, 2.12, 1.43, 2.17, 6.0, 5.0, 1.57, 3.33, 0.67, 0.6, 0.33, 0.5, 0.5, 1.0, 0.5, 1.0, 0.67, 1.0, 3.0, 0.33	0.362333	Skin_Sun_Exposed_Lower_leg	89.1058	Brain_Cerebellar_Hemisphere	0.0224115
rs12453507	ENSG00000167914.11	GSDMA	Artery_Coronary	0.00200259	0.822653	0.50701	1.09507	0.42723	Cis	103.86	4.47796e-07	chr17	39896954	chr17	39953263	39977766	56309	H1_trophectoderm_cells_Dixon2015, H1_hESCs_Dixon2015, HepG2_ENCODE2012, IMR90_Dixon2012, Brain_astrocyte_ENCODE2012, GM12878_Rao2014, Endothelial_of_hepatic_sinusoid_cells_ENCODE2012, GM12878_Schmitt2016, T47D_ENCODE2012, Left_ventricle_cells_Schmitt2016, H1_hESCs_Jin2013, Cortical_plate_neurons_Won2016, Brain_microvascular_endothelial_cells_ENCODE2012, Aorta_cells_Schmitt2016, H1_neuronal_progen…	3.0, 3.5, 3.5, 3.5, 4.0, 4.0, 4.0, 3.5, 2.0, 4.0, 3.0, 3.0, 1.5, 1.0, 1.5, 3.0, 1.5, 2.0, 4.5, 1.0, 4.5, 3.0, 1.5, 1.5, 1.5, 3.0, 1.5, 0.5, 2.0, 1.0, 4.0, 2.5, 1.0, 1.0, 1.0, 0.5, 0.5, 1.0, 0.5, 1.0, 1.88, 1.43, 2.67, 0.5, 0.6, 0.5, 0.67, 0.29, 0.5, 2.0, 1.5, 0.33, 1.0	0.362333	Skin_Sun_Exposed_Lower_leg	89.1058	Brain_Cerebellar_Hemisphere	0.0224115
rs12232497	ENSG00000167914.11	GSDMA	Lung	1.27324e-10	0.770743	0.563697	0.92653	0.428155	Cis	98.04	1.14233e-14	chr17	39883866	chr17	39953263	39977766	69397	Endothelial_of_hepatic_sinusoid_cells_ENCODE2012, GM12878_Rao2014, HepG2_ENCODE2012, IMR90_Jin2013, Germinal_zone_neurons_Won2016, Right_ventricle_cells_Schmitt2016, Liver_cells_Schmitt2016, H1_mesendoderm_cells_Dixon2015, H1_hESCs_Jin2013, Peripheral_blood_T_cells_Kloetgen2019, IMR90_Dixon2012, NCI-H460_ENCODE2012, Pancreas_cells_Schmitt2016, T47D_ENCODE2012, Brain_astrocyte_ENCODE2012, H1_mesen…	3.0, 4.75, 4.5, 1.83, 2.0, 1.0, 4.0, 4.5, 1.0, 1.5, 2.0, 0.5, 0.5, 1.5, 1.0, 3.0, 3.33, 1.5, 4.0, 2.0, 2.0, 2.0, 2.0, 4.0, 1.0, 1.0, 0.5, 1.5, 2.0, 1.0, 1.0, 0.5, 0.5, 3.0, 0.5, 0.5, 1.0, 3.33, 1.87, 2.5, 1.57, 0.83, 1.25, 4.0, 0.67, 1.83, 5.0, 0.6, 0.33, 0.5, 1.0, 0.5, 0.33, 0.5	0.446337	Skin_Sun_Exposed_Lower_leg	89.1058	Brain_Cerebellar_Hemisphere	0.0224115
rs2872507	ENSG00000167914.11	GSDMA	Lung	8.80735e-11	0.800949	0.635387	0.988463	0.449515	Cis	108	7.77631e-15	chr17	39884510	chr17	39953263	39977766	68753	Endothelial_of_hepatic_sinusoid_cells_ENCODE2012, GM12878_Rao2014, HepG2_ENCODE2012, IMR90_Jin2013, Germinal_zone_neurons_Won2016, Right_ventricle_cells_Schmitt2016, Liver_cells_Schmitt2016, H1_mesendoderm_cells_Dixon2015, H1_hESCs_Jin2013, Peripheral_blood_T_cells_Kloetgen2019, IMR90_Dixon2012, NCI-H460_ENCODE2012, Pancreas_cells_Schmitt2016, T47D_ENCODE2012, Brain_astrocyte_ENCODE2012, H1_mesen…	3.0, 4.75, 4.5, 1.83, 2.0, 1.0, 4.0, 4.5, 1.0, 1.5, 2.0, 0.5, 0.5, 1.5, 1.0, 3.0, 3.33, 1.5, 4.0, 2.0, 2.0, 2.0, 2.0, 4.0, 1.0, 1.0, 0.5, 1.5, 2.0, 1.0, 1.0, 0.5, 0.5, 3.0, 0.5, 0.5, 1.0, 3.33, 2.25, 2.35, 1.12, 0.33, 1.83, 1.0, 8.0, 1.86, 4.0, 1.5, 1.67, 1.0, 1.0, 1.0, 1.0, 3.0, 0.33	0.446337	Skin_Sun_Exposed_Lower_leg	89.1058	Brain_Cerebellar_Hemisphere	0.0224115
rs2290400	ENSG00000167914.11	GSDMA	Lung	3.05915e-10	0.774438	0.594349	0.966471	0.495146	Cis	111.65	2.83956e-14	chr17	39909987	chr17	39953263	39977766	43276	H1_trophectoderm_cells_Dixon2015, Brain_astrocyte_ENCODE2012, Endothelial_of_hepatic_sinusoid_cells_ENCODE2012, Liver_cells_Schmitt2016, H1_hESCs_Jin2013, SK-N-MC_ENCODE2012, Panc1_ENCODE2012, T47D_ENCODE2012, IMR90_Dixon2012, Lung_cells_Schmitt2016, GM12878_Rao2014, Left_ventricle_cells_Schmitt2016, H1_mesenchymal_stem_cells_Dixon2015, NCI-H460_ENCODE2012, H1_hESCs_Dixon2015, Germinal_zone_neuro…	3.5, 2.5, 2.5, 1.0, 4.0, 1.0, 2.5, 2.0, 1.5, 1.0, 4.75, 3.0, 4.0, 1.5, 5.0, 2.67, 1.17, 5.0, 3.0, 0.5, 3.0, 1.0, 3.0, 0.33, 4.5, 2.5, 1.5, 1.0, 1.5, 2.0, 1.0, 0.5, 1.0, 1.0, 2.0, 0.5, 0.5, 1.0, 2.12, 1.43, 2.17, 6.0, 5.0, 1.57, 3.33, 0.67, 0.6, 0.33, 0.5, 0.5, 1.0, 0.5, 1.0, 0.67, 1.0, 3.0, 0.33	0.446337	Skin_Sun_Exposed_Lower_leg	89.1058	Brain_Cerebellar_Hemisphere	0.0224115
rs12453507	ENSG00000167914.11	GSDMA	Lung	2.34191e-10	0.765647	0.571754	0.947059	0.484466	Cis	103.86	2.1523e-14	chr17	39896954	chr17	39953263	39977766	56309	H1_trophectoderm_cells_Dixon2015, H1_hESCs_Dixon2015, HepG2_ENCODE2012, IMR90_Dixon2012, Brain_astrocyte_ENCODE2012, GM12878_Rao2014, Endothelial_of_hepatic_sinusoid_cells_ENCODE2012, GM12878_Schmitt2016, T47D_ENCODE2012, Left_ventricle_cells_Schmitt2016, H1_hESCs_Jin2013, Cortical_plate_neurons_Won2016, Brain_microvascular_endothelial_cells_ENCODE2012, Aorta_cells_Schmitt2016, H1_neuronal_progen…	3.0, 3.5, 3.5, 3.5, 4.0, 4.0, 4.0, 3.5, 2.0, 4.0, 3.0, 3.0, 1.5, 1.0, 1.5, 3.0, 1.5, 2.0, 4.5, 1.0, 4.5, 3.0, 1.5, 1.5, 1.5, 3.0, 1.5, 0.5, 2.0, 1.0, 4.0, 2.5, 1.0, 1.0, 1.0, 0.5, 0.5, 1.0, 0.5, 1.0, 1.88, 1.43, 2.67, 0.5, 0.6, 0.5, 0.67, 0.29, 0.5, 2.0, 1.5, 0.33, 1.0	0.446337	Skin_Sun_Exposed_Lower_leg	89.1058	Brain_Cerebellar_Hemisphere	0.0224115
rs2872507	ENSG00000008838.19	MED24	Muscle_Skeletal	0.0082983	-0.258376	-0.349255	-0.165261	0.434844	Cis	92.64	2.14182e-06	chr17	39884510	chr17	40019097	40061215	134587	H1_trophectoderm_cells_Dixon2015, GM12878_Rao2014, Cortical_plate_neurons_Won2016, LNCaP_clone_FGC_ENCODE2012, SK-N-DZ_ENCODE2012, HepG2_ENCODE2012, T47D_ENCODE2012, IMR90_Jin2013, H1_hESCs_Dixon2015, H1_mesenchymal_stem_cells_Dixon2015, A549_ENCODE2012, Lung_cells_Schmitt2016, RPMI7951_ENCODE2012, Liver_cells_Schmitt2016, GM12878_Schmitt2016, Germinal_zone_neurons_Won2016, Left_ventricle_cells_S…	3.5, 6.5, 2.0, 1.0, 1.0, 6.5, 2.5, 1.5, 3.0, 1.5, 2.5, 0.5, 1.0, 4.0, 3.5, 1.33, 1.0, 0.5, 2.0, 3.0, 2.0, 0.5, 4.5, 4.0, 1.0, 1.0, 1.0, 0.5, 1.0, 1.0, 1.0, 1.0, 0.5, 0.5, 1.0, 0.25, 0.67, 10.0, 2.33, 0.43, 1.0, 1.17, 2.0, 1.0, 0.83, 1.0, 1.0, 0.12, 0.33, 0.33, 0.33, 1.0	43.5299	Brain_Cerebellum	72.9652	Whole_Blood	7.42014
rs12453507	ENSG00000008838.19	MED24	Muscle_Skeletal	0.00142922	-0.27297	-0.362165	-0.179578	0.480878	Cis	84.4	3.09639e-07	chr17	39896954	chr17	40019097	40061215	122143	A549_ENCODE2012, Germinal_zone_neurons_Won2016, SK-N-MC_ENCODE2012, IMR90_Jin2013, H1_hESCs_Dixon2015, H1_hESCs_Dixon2012, T47D_ENCODE2012, T_cells_of_acute_lymphoblastic_leukemia_Kloetgen2019, GM12878_Rao2014, Caki2_ENCODE2012, HepG2_ENCODE2012, SK-MEL-5_ENCODE2012, Brain_astrocyte_ENCODE2012, Endothelial_of_hepatic_sinusoid_cells_ENCODE2012, GM12878_Schmitt2016, H1_mesendoderm_cells_Dixon2015, …	2.5, 2.67, 1.0, 1.5, 4.0, 1.5, 2.0, 6.0, 5.5, 0.5, 4.5, 1.5, 3.0, 4.0, 2.5, 4.5, 4.0, 3.0, 1.0, 0.5, 1.0, 1.0, 1.5, 0.5, 1.0, 3.0, 2.67, 1.5, 2.0, 1.0, 0.5, 2.0, 1.0, 0.5, 0.29, 0.5, 2.17, 0.65, 0.5, 0.5, 0.67, 0.5, 0.67, 2.0, 0.12, 0.5, 0.5	43.5299	Brain_Cerebellum	72.9652	Whole_Blood	7.42014
rs2872507	ENSG00000008838.19	MED24	Artery_Aorta	0.0421129	0.369932	0.185238	0.540055	0.444444	Cis	92.64	1.33021e-05	chr17	39884510	chr17	40019097	40061215	134587	H1_trophectoderm_cells_Dixon2015, GM12878_Rao2014, Cortical_plate_neurons_Won2016, LNCaP_clone_FGC_ENCODE2012, SK-N-DZ_ENCODE2012, HepG2_ENCODE2012, T47D_ENCODE2012, IMR90_Jin2013, H1_hESCs_Dixon2015, H1_mesenchymal_stem_cells_Dixon2015, A549_ENCODE2012, Lung_cells_Schmitt2016, RPMI7951_ENCODE2012, Liver_cells_Schmitt2016, GM12878_Schmitt2016, Germinal_zone_neurons_Won2016, Left_ventricle_cells_S…	3.5, 6.5, 2.0, 1.0, 1.0, 6.5, 2.5, 1.5, 3.0, 1.5, 2.5, 0.5, 1.0, 4.0, 3.5, 1.33, 1.0, 0.5, 2.0, 3.0, 2.0, 0.5, 4.5, 4.0, 1.0, 1.0, 1.0, 0.5, 1.0, 1.0, 1.0, 1.0, 0.5, 0.5, 1.0, 0.25, 0.67, 10.0, 2.33, 0.43, 1.0, 1.17, 2.0, 1.0, 0.83, 1.0, 1.0, 0.12, 0.33, 0.33, 0.33, 1.0	38.325	Brain_Cerebellum	72.9652	Whole_Blood	7.42014
rs2290400	ENSG00000008838.19	MED24	Artery_Aorta	0.0368594	0.378193	0.190457	0.570173	0.498708	Cis	91.02	1.14104e-05	chr17	39909987	chr17	40019097	40061215	109110	A549_ENCODE2012, HepG2_ENCODE2012, H1_hESCs_Jin2013, T47D_ENCODE2012, H1_hESCs_Dixon2012, GM12878_Rao2014, IMR90_Dixon2012, H1_mesendoderm_cells_Dixon2015, IMR90_Jin2013, H1_hESCs_Dixon2015, GM12878_Schmitt2016, Liver_cells_Schmitt2016, Endothelial_of_hepatic_sinusoid_cells_ENCODE2012, G401_ENCODE2012, ACHN_ENCODE2012, H1_mesenchymal_stem_cells_Dixon2015, Brain_microvascular_endothelial_cells_ENC…	2.5, 7.0, 5.0, 2.0, 2.5, 6.5, 1.5, 3.0, 1.0, 4.0, 2.5, 4.0, 2.5, 1.0, 0.5, 2.0, 0.5, 0.5, 1.5, 1.33, 1.5, 2.0, 1.0, 0.5, 1.0, 1.5, 1.0, 3.0, 1.0, 0.5, 1.5, 1.0, 1.0, 1.5, 0.5, 1.0, 1.0, 0.5, 1.0, 1.67, 0.91, 2.5, 0.29, 1.88, 3.0, 0.2, 1.0, 0.67, 2.0, 0.25, 0.5, 1.0, 1.5, 0.33	38.325	Brain_Cerebellum	72.9652	Whole_Blood	7.42014
rs2872507	ENSG00000008838.19	MED24	Brain_Frontal_Cortex_BA9	0.0110071	-0.423032	-0.635234	-0.229103	0.471429	Cis	92.64	2.92289e-06	chr17	39884510	chr17	40019097	40061215	134587	H1_trophectoderm_cells_Dixon2015, GM12878_Rao2014, Cortical_plate_neurons_Won2016, LNCaP_clone_FGC_ENCODE2012, SK-N-DZ_ENCODE2012, HepG2_ENCODE2012, T47D_ENCODE2012, IMR90_Jin2013, H1_hESCs_Dixon2015, H1_mesenchymal_stem_cells_Dixon2015, A549_ENCODE2012, Lung_cells_Schmitt2016, RPMI7951_ENCODE2012, Liver_cells_Schmitt2016, GM12878_Schmitt2016, Germinal_zone_neurons_Won2016, Left_ventricle_cells_S…	3.5, 6.5, 2.0, 1.0, 1.0, 6.5, 2.5, 1.5, 3.0, 1.5, 2.5, 0.5, 1.0, 4.0, 3.5, 1.33, 1.0, 0.5, 2.0, 3.0, 2.0, 0.5, 4.5, 4.0, 1.0, 1.0, 1.0, 0.5, 1.0, 1.0, 1.0, 1.0, 0.5, 0.5, 1.0, 0.25, 0.67, 10.0, 2.33, 0.43, 1.0, 1.17, 2.0, 1.0, 0.83, 1.0, 1.0, 0.12, 0.33, 0.33, 0.33, 1.0	28.6045	Brain_Cerebellum	72.9652	Whole_Blood	7.42014
rs2290400	ENSG00000008838.19	MED24	Brain_Frontal_Cortex_BA9	0.00884667	-0.472673	-0.667907	-0.283667	0.468571	Cis	91.02	2.29344e-06	chr17	39909987	chr17	40019097	40061215	109110	A549_ENCODE2012, HepG2_ENCODE2012, H1_hESCs_Jin2013, T47D_ENCODE2012, H1_hESCs_Dixon2012, GM12878_Rao2014, IMR90_Dixon2012, H1_mesendoderm_cells_Dixon2015, IMR90_Jin2013, H1_hESCs_Dixon2015, GM12878_Schmitt2016, Liver_cells_Schmitt2016, Endothelial_of_hepatic_sinusoid_cells_ENCODE2012, G401_ENCODE2012, ACHN_ENCODE2012, H1_mesenchymal_stem_cells_Dixon2015, Brain_microvascular_endothelial_cells_ENC…	2.5, 7.0, 5.0, 2.0, 2.5, 6.5, 1.5, 3.0, 1.0, 4.0, 2.5, 4.0, 2.5, 1.0, 0.5, 2.0, 0.5, 0.5, 1.5, 1.33, 1.5, 2.0, 1.0, 0.5, 1.0, 1.5, 1.0, 3.0, 1.0, 0.5, 1.5, 1.0, 1.0, 1.5, 0.5, 1.0, 1.0, 0.5, 1.0, 1.67, 0.91, 2.5, 0.29, 1.88, 3.0, 0.2, 1.0, 0.67, 2.0, 0.25, 0.5, 1.0, 1.5, 0.33	28.6045	Brain_Cerebellum	72.9652	Whole_Blood	7.42014
rs12453507	ENSG00000008838.19	MED24	Brain_Frontal_Cortex_BA9	0.041167	-0.45029	-0.663576	-0.244454	0.471429	Cis	84.4	1.29564e-05	chr17	39896954	chr17	40019097	40061215	122143	A549_ENCODE2012, Germinal_zone_neurons_Won2016, SK-N-MC_ENCODE2012, IMR90_Jin2013, H1_hESCs_Dixon2015, H1_hESCs_Dixon2012, T47D_ENCODE2012, T_cells_of_acute_lymphoblastic_leukemia_Kloetgen2019, GM12878_Rao2014, Caki2_ENCODE2012, HepG2_ENCODE2012, SK-MEL-5_ENCODE2012, Brain_astrocyte_ENCODE2012, Endothelial_of_hepatic_sinusoid_cells_ENCODE2012, GM12878_Schmitt2016, H1_mesendoderm_cells_Dixon2015, …	2.5, 2.67, 1.0, 1.5, 4.0, 1.5, 2.0, 6.0, 5.5, 0.5, 4.5, 1.5, 3.0, 4.0, 2.5, 4.5, 4.0, 3.0, 1.0, 0.5, 1.0, 1.0, 1.5, 0.5, 1.0, 3.0, 2.67, 1.5, 2.0, 1.0, 0.5, 2.0, 1.0, 0.5, 0.29, 0.5, 2.17, 0.65, 0.5, 0.5, 0.67, 0.5, 0.67, 2.0, 0.12, 0.5, 0.5	28.6045	Brain_Cerebellum	72.9652	Whole_Blood	7.42014
rs12232497	ENSG00000008838.19	MED24	Artery_Tibial	0.000435428	0.44096	0.315812	0.574471	0.416096	Cis	92.48	8.60058e-08	chr17	39883866	chr17	40019097	40061215	135231	H1_trophectoderm_cells_Dixon2015, GM12878_Rao2014, Cortical_plate_neurons_Won2016, LNCaP_clone_FGC_ENCODE2012, SK-N-DZ_ENCODE2012, HepG2_ENCODE2012, T47D_ENCODE2012, IMR90_Jin2013, H1_hESCs_Dixon2015, H1_mesenchymal_stem_cells_Dixon2015, A549_ENCODE2012, Lung_cells_Schmitt2016, RPMI7951_ENCODE2012, Liver_cells_Schmitt2016, GM12878_Schmitt2016, Germinal_zone_neurons_Won2016, Left_ventricle_cells_S…	3.5, 6.5, 2.0, 1.0, 1.0, 6.5, 2.5, 1.5, 3.0, 1.5, 2.5, 0.5, 1.0, 4.0, 3.5, 1.33, 1.0, 0.5, 2.0, 3.0, 2.0, 0.5, 4.5, 4.0, 1.0, 1.0, 1.0, 0.5, 1.0, 1.0, 1.0, 1.0, 0.5, 0.5, 1.0, 0.25, 0.83, 1.38, 8.0, 2.17, 0.43, 0.6, 0.83, 5.0, 0.5, 0.33, 1.0, 0.5, 1.0, 0.5, 0.33	33.2905	Brain_Cerebellum	72.9652	Whole_Blood	7.42014
rs2872507	ENSG00000008838.19	MED24	Artery_Tibial	0.000721378	0.446558	0.337815	0.567445	0.434932	Cis	92.64	1.48175e-07	chr17	39884510	chr17	40019097	40061215	134587	H1_trophectoderm_cells_Dixon2015, GM12878_Rao2014, Cortical_plate_neurons_Won2016, LNCaP_clone_FGC_ENCODE2012, SK-N-DZ_ENCODE2012, HepG2_ENCODE2012, T47D_ENCODE2012, IMR90_Jin2013, H1_hESCs_Dixon2015, H1_mesenchymal_stem_cells_Dixon2015, A549_ENCODE2012, Lung_cells_Schmitt2016, RPMI7951_ENCODE2012, Liver_cells_Schmitt2016, GM12878_Schmitt2016, Germinal_zone_neurons_Won2016, Left_ventricle_cells_S…	3.5, 6.5, 2.0, 1.0, 1.0, 6.5, 2.5, 1.5, 3.0, 1.5, 2.5, 0.5, 1.0, 4.0, 3.5, 1.33, 1.0, 0.5, 2.0, 3.0, 2.0, 0.5, 4.5, 4.0, 1.0, 1.0, 1.0, 0.5, 1.0, 1.0, 1.0, 1.0, 0.5, 0.5, 1.0, 0.25, 0.67, 10.0, 2.33, 0.43, 1.0, 1.17, 2.0, 1.0, 0.83, 1.0, 1.0, 0.12, 0.33, 0.33, 0.33, 1.0	33.2905	Brain_Cerebellum	72.9652	Whole_Blood	7.42014
rs2290400	ENSG00000008838.19	MED24	Artery_Tibial	0.0256275	0.359589	0.225315	0.480563	0.497432	Cis	91.02	7.54788e-06	chr17	39909987	chr17	40019097	40061215	109110	A549_ENCODE2012, HepG2_ENCODE2012, H1_hESCs_Jin2013, T47D_ENCODE2012, H1_hESCs_Dixon2012, GM12878_Rao2014, IMR90_Dixon2012, H1_mesendoderm_cells_Dixon2015, IMR90_Jin2013, H1_hESCs_Dixon2015, GM12878_Schmitt2016, Liver_cells_Schmitt2016, Endothelial_of_hepatic_sinusoid_cells_ENCODE2012, G401_ENCODE2012, ACHN_ENCODE2012, H1_mesenchymal_stem_cells_Dixon2015, Brain_microvascular_endothelial_cells_ENC…	2.5, 7.0, 5.0, 2.0, 2.5, 6.5, 1.5, 3.0, 1.0, 4.0, 2.5, 4.0, 2.5, 1.0, 0.5, 2.0, 0.5, 0.5, 1.5, 1.33, 1.5, 2.0, 1.0, 0.5, 1.0, 1.5, 1.0, 3.0, 1.0, 0.5, 1.5, 1.0, 1.0, 1.5, 0.5, 1.0, 1.0, 0.5, 1.0, 1.67, 0.91, 2.5, 0.29, 1.88, 3.0, 0.2, 1.0, 0.67, 2.0, 0.25, 0.5, 1.0, 1.5, 0.33	33.2905	Brain_Cerebellum	72.9652	Whole_Blood	7.42014
rs12453507	ENSG00000008838.19	MED24	Artery_Tibial	0.0126381	0.33771	0.221194	0.460257	0.484589	Cis	84.4	3.41083e-06	chr17	39896954	chr17	40019097	40061215	122143	A549_ENCODE2012, Germinal_zone_neurons_Won2016, SK-N-MC_ENCODE2012, IMR90_Jin2013, H1_hESCs_Dixon2015, H1_hESCs_Dixon2012, T47D_ENCODE2012, T_cells_of_acute_lymphoblastic_leukemia_Kloetgen2019, GM12878_Rao2014, Caki2_ENCODE2012, HepG2_ENCODE2012, SK-MEL-5_ENCODE2012, Brain_astrocyte_ENCODE2012, Endothelial_of_hepatic_sinusoid_cells_ENCODE2012, GM12878_Schmitt2016, H1_mesendoderm_cells_Dixon2015, …	2.5, 2.67, 1.0, 1.5, 4.0, 1.5, 2.0, 6.0, 5.5, 0.5, 4.5, 1.5, 3.0, 4.0, 2.5, 4.5, 4.0, 3.0, 1.0, 0.5, 1.0, 1.0, 1.5, 0.5, 1.0, 3.0, 2.67, 1.5, 2.0, 1.0, 0.5, 2.0, 1.0, 0.5, 0.29, 0.5, 2.17, 0.65, 0.5, 0.5, 0.67, 0.5, 0.67, 2.0, 0.12, 0.5, 0.5	33.2905	Brain_Cerebellum	72.9652	Whole_Blood	7.42014
rs229541	ENSG00000133466.13	C1QTNF6	Muscle_Skeletal	0.0107744	0.278516	0.167359	0.385762	0.451841	Cis	370.34	2.85359e-06	chr22	37195278	chr22	37180167	37199385	0	LNCaP_clone_FGC_ENCODE2012, H1_hESCs_Dixon2015, Brain_astrocyte_ENCODE2012, H1_trophectoderm_cells_Dixon2015, A549_ENCODE2012, Panc1_ENCODE2012, G401_ENCODE2012, GM12878_Schmitt2016, GM12878_Rao2014, IMR90_Jin2013, Germinal_zone_neurons_Won2016, Bladder_cells_Schmitt2016, H1_mesenchymal_stem_cells_Dixon2015, Endothelial_of_hepatic_sinusoid_cells_ENCODE2012, Brain_microvascular_endothelial_cells_E…	3.0, 7.5, 6.0, 6.5, 3.0, 2.5, 5.5, 6.5, 7.25, 4.67, 8.0, 3.0, 8.0, 8.0, 1.5, 6.0, 7.67, 1.5, 5.0, 7.0, 5.0, 2.0, 2.0, 1.5, 6.0, 6.0, 4.0, 8.0, 7.5, 5.5, 5.0, 6.0, 4.5, 4.5, 1.75, 2.0, 1.33, 1.5, 4.0, 2.0, 1.5, 2.0, 2.0, 2.0, 1.0, 1.0, 0.5, 1.0, 0.5, 1.0, 24.0, 11.0, 5.5, 4.83, 13.38, 6.67, 12.0, 16.17, 18.0, 6.0, 6.8, 8.33, 8.0, 4.0, 7.67, 5.0, 5.0, 5.0, 2.33	1.15167	Cells_Cultured_fibroblasts	12.8609	Heart_Left_Ventricle	0.593361
rs229541	ENSG00000133466.13	C1QTNF6	Testis	4.69067e-11	-0.974004	-1.1669	-0.778786	0.431677	Cis	370.34	4.03162e-15	chr22	37195278	chr22	37180167	37199385	0	LNCaP_clone_FGC_ENCODE2012, H1_hESCs_Dixon2015, Brain_astrocyte_ENCODE2012, H1_trophectoderm_cells_Dixon2015, A549_ENCODE2012, Panc1_ENCODE2012, G401_ENCODE2012, GM12878_Schmitt2016, GM12878_Rao2014, IMR90_Jin2013, Germinal_zone_neurons_Won2016, Bladder_cells_Schmitt2016, H1_mesenchymal_stem_cells_Dixon2015, Endothelial_of_hepatic_sinusoid_cells_ENCODE2012, Brain_microvascular_endothelial_cells_E…	3.0, 7.5, 6.0, 6.5, 3.0, 2.5, 5.5, 6.5, 7.25, 4.67, 8.0, 3.0, 8.0, 8.0, 1.5, 6.0, 7.67, 1.5, 5.0, 7.0, 5.0, 2.0, 2.0, 1.5, 6.0, 6.0, 4.0, 8.0, 7.5, 5.5, 5.0, 6.0, 4.5, 4.5, 1.75, 2.0, 1.33, 1.5, 4.0, 2.0, 1.5, 2.0, 2.0, 2.0, 1.0, 1.0, 0.5, 1.0, 0.5, 1.0, 24.0, 11.0, 5.5, 4.83, 13.38, 6.67, 12.0, 16.17, 18.0, 6.0, 6.8, 8.33, 8.0, 4.0, 7.67, 5.0, 5.0, 5.0, 2.33	10.3928	Cells_Cultured_fibroblasts	12.8609	Heart_Left_Ventricle	0.593361
rs229533	ENSG00000133466.13	C1QTNF6	Testis	3.99251e-12	-0.999529	-1.2001	-0.82461	0.437888	Cis	435.45	3.11925e-16	chr22	37191071	chr22	37180167	37199385	0	T47D_ENCODE2012, Panc1_ENCODE2012, H1_mesenchymal_stem_cells_Dixon2015, Brain_astrocyte_ENCODE2012, T_cells_of_acute_lymphoblastic_leukemia_Kloetgen2019, G401_ENCODE2012, Cortical_plate_neurons_Won2016, Bladder_cells_Schmitt2016, Hippocampus_cells_Schmitt2016, RPMI7951_ENCODE2012, Aorta_cells_Schmitt2016, GM12878_Schmitt2016, Pancreas_cells_Schmitt2016, H1_hESCs_Dixon2015, Endothelial_of_hepatic_…	3.5, 4.0, 8.0, 7.5, 8.0, 7.0, 8.0, 6.0, 6.0, 6.0, 8.0, 7.5, 3.0, 8.0, 8.0, 8.0, 8.0, 6.75, 5.5, 5.17, 7.0, 6.5, 3.0, 8.0, 5.0, 7.5, 6.0, 3.5, 3.5, 4.0, 8.0, 7.0, 7.5, 6.0, 6.0, 7.0, 5.5, 5.0, 3.5, 4.0, 5.0, 2.5, 1.5, 3.0, 3.0, 3.0, 2.5, 3.0, 3.0, 1.0, 16.0, 10.39, 23.33, 5.8, 6.67, 11.71, 20.0, 6.17, 4.62, 5.5, 3.5, 5.5, 3.5, 9.0, 3.0, 5.5, 9.0, 3.33, 10.0	10.3928	Cells_Cultured_fibroblasts	12.8609	Heart_Left_Ventricle	0.593361
rs229541	ENSG00000133466.13	C1QTNF6	Esophagus_Gastroesophageal_Junction	5.82399e-05	-0.490675	-0.622322	-0.339279	0.448485	Cis	370.34	1.00114e-08	chr22	37195278	chr22	37180167	37199385	0	LNCaP_clone_FGC_ENCODE2012, H1_hESCs_Dixon2015, Brain_astrocyte_ENCODE2012, H1_trophectoderm_cells_Dixon2015, A549_ENCODE2012, Panc1_ENCODE2012, G401_ENCODE2012, GM12878_Schmitt2016, GM12878_Rao2014, IMR90_Jin2013, Germinal_zone_neurons_Won2016, Bladder_cells_Schmitt2016, H1_mesenchymal_stem_cells_Dixon2015, Endothelial_of_hepatic_sinusoid_cells_ENCODE2012, Brain_microvascular_endothelial_cells_E…	3.0, 7.5, 6.0, 6.5, 3.0, 2.5, 5.5, 6.5, 7.25, 4.67, 8.0, 3.0, 8.0, 8.0, 1.5, 6.0, 7.67, 1.5, 5.0, 7.0, 5.0, 2.0, 2.0, 1.5, 6.0, 6.0, 4.0, 8.0, 7.5, 5.5, 5.0, 6.0, 4.5, 4.5, 1.75, 2.0, 1.33, 1.5, 4.0, 2.0, 1.5, 2.0, 2.0, 2.0, 1.0, 1.0, 0.5, 1.0, 0.5, 1.0, 24.0, 11.0, 5.5, 4.83, 13.38, 6.67, 12.0, 16.17, 18.0, 6.0, 6.8, 8.33, 8.0, 4.0, 7.67, 5.0, 5.0, 5.0, 2.33	3.239	Cells_Cultured_fibroblasts	12.8609	Heart_Left_Ventricle	0.593361
rs229533	ENSG00000133466.13	C1QTNF6	Esophagus_Gastroesophageal_Junction	2.77153e-05	-0.498926	-0.629865	-0.350775	0.45	Cis	435.45	4.54395e-09	chr22	37191071	chr22	37180167	37199385	0	T47D_ENCODE2012, Panc1_ENCODE2012, H1_mesenchymal_stem_cells_Dixon2015, Brain_astrocyte_ENCODE2012, T_cells_of_acute_lymphoblastic_leukemia_Kloetgen2019, G401_ENCODE2012, Cortical_plate_neurons_Won2016, Bladder_cells_Schmitt2016, Hippocampus_cells_Schmitt2016, RPMI7951_ENCODE2012, Aorta_cells_Schmitt2016, GM12878_Schmitt2016, Pancreas_cells_Schmitt2016, H1_hESCs_Dixon2015, Endothelial_of_hepatic_…	3.5, 4.0, 8.0, 7.5, 8.0, 7.0, 8.0, 6.0, 6.0, 6.0, 8.0, 7.5, 3.0, 8.0, 8.0, 8.0, 8.0, 6.75, 5.5, 5.17, 7.0, 6.5, 3.0, 8.0, 5.0, 7.5, 6.0, 3.5, 3.5, 4.0, 8.0, 7.0, 7.5, 6.0, 6.0, 7.0, 5.5, 5.0, 3.5, 4.0, 5.0, 2.5, 1.5, 3.0, 3.0, 3.0, 2.5, 3.0, 3.0, 1.0, 16.0, 10.39, 23.33, 5.8, 6.67, 11.71, 20.0, 6.17, 4.62, 5.5, 3.5, 5.5, 3.5, 9.0, 3.0, 5.5, 9.0, 3.33, 10.0	3.239	Cells_Cultured_fibroblasts	12.8609	Heart_Left_Ventricle	0.593361
rs229541	ENSG00000133466.13	C1QTNF6	Adrenal_Gland	0.021466	0.408988	0.218323	0.566164	0.424893	Cis	370.34	6.16723e-06	chr22	37195278	chr22	37180167	37199385	0	LNCaP_clone_FGC_ENCODE2012, H1_hESCs_Dixon2015, Brain_astrocyte_ENCODE2012, H1_trophectoderm_cells_Dixon2015, A549_ENCODE2012, Panc1_ENCODE2012, G401_ENCODE2012, GM12878_Schmitt2016, GM12878_Rao2014, IMR90_Jin2013, Germinal_zone_neurons_Won2016, Bladder_cells_Schmitt2016, H1_mesenchymal_stem_cells_Dixon2015, Endothelial_of_hepatic_sinusoid_cells_ENCODE2012, Brain_microvascular_endothelial_cells_E…	3.0, 7.5, 6.0, 6.5, 3.0, 2.5, 5.5, 6.5, 7.25, 4.67, 8.0, 3.0, 8.0, 8.0, 1.5, 6.0, 7.67, 1.5, 5.0, 7.0, 5.0, 2.0, 2.0, 1.5, 6.0, 6.0, 4.0, 8.0, 7.5, 5.5, 5.0, 6.0, 4.5, 4.5, 1.75, 2.0, 1.33, 1.5, 4.0, 2.0, 1.5, 2.0, 2.0, 2.0, 1.0, 1.0, 0.5, 1.0, 0.5, 1.0, 24.0, 11.0, 5.5, 4.83, 13.38, 6.67, 12.0, 16.17, 18.0, 6.0, 6.8, 8.33, 8.0, 4.0, 7.67, 5.0, 5.0, 5.0, 2.33	6.00788	Cells_Cultured_fibroblasts	12.8609	Heart_Left_Ventricle	0.593361
rs229541	ENSG00000133466.13	C1QTNF6	Esophagus_Muscularis	3.32354e-09	-0.472936	-0.57872	-0.374215	0.449462	Cis	370.34	3.39442e-13	chr22	37195278	chr22	37180167	37199385	0	LNCaP_clone_FGC_ENCODE2012, H1_hESCs_Dixon2015, Brain_astrocyte_ENCODE2012, H1_trophectoderm_cells_Dixon2015, A549_ENCODE2012, Panc1_ENCODE2012, G401_ENCODE2012, GM12878_Schmitt2016, GM12878_Rao2014, IMR90_Jin2013, Germinal_zone_neurons_Won2016, Bladder_cells_Schmitt2016, H1_mesenchymal_stem_cells_Dixon2015, Endothelial_of_hepatic_sinusoid_cells_ENCODE2012, Brain_microvascular_endothelial_cells_E…	3.0, 7.5, 6.0, 6.5, 3.0, 2.5, 5.5, 6.5, 7.25, 4.67, 8.0, 3.0, 8.0, 8.0, 1.5, 6.0, 7.67, 1.5, 5.0, 7.0, 5.0, 2.0, 2.0, 1.5, 6.0, 6.0, 4.0, 8.0, 7.5, 5.5, 5.0, 6.0, 4.5, 4.5, 1.75, 2.0, 1.33, 1.5, 4.0, 2.0, 1.5, 2.0, 2.0, 2.0, 1.0, 1.0, 0.5, 1.0, 0.5, 1.0, 24.0, 11.0, 5.5, 4.83, 13.38, 6.67, 12.0, 16.17, 18.0, 6.0, 6.8, 8.33, 8.0, 4.0, 7.67, 5.0, 5.0, 5.0, 2.33	2.89584	Cells_Cultured_fibroblasts	12.8609	Heart_Left_Ventricle	0.593361
rs229533	ENSG00000133466.13	C1QTNF6	Esophagus_Muscularis	2.49512e-10	-0.480466	-0.580486	-0.375092	0.452688	Cis	435.45	2.29785e-14	chr22	37191071	chr22	37180167	37199385	0	T47D_ENCODE2012, Panc1_ENCODE2012, H1_mesenchymal_stem_cells_Dixon2015, Brain_astrocyte_ENCODE2012, T_cells_of_acute_lymphoblastic_leukemia_Kloetgen2019, G401_ENCODE2012, Cortical_plate_neurons_Won2016, Bladder_cells_Schmitt2016, Hippocampus_cells_Schmitt2016, RPMI7951_ENCODE2012, Aorta_cells_Schmitt2016, GM12878_Schmitt2016, Pancreas_cells_Schmitt2016, H1_hESCs_Dixon2015, Endothelial_of_hepatic_…	3.5, 4.0, 8.0, 7.5, 8.0, 7.0, 8.0, 6.0, 6.0, 6.0, 8.0, 7.5, 3.0, 8.0, 8.0, 8.0, 8.0, 6.75, 5.5, 5.17, 7.0, 6.5, 3.0, 8.0, 5.0, 7.5, 6.0, 3.5, 3.5, 4.0, 8.0, 7.0, 7.5, 6.0, 6.0, 7.0, 5.5, 5.0, 3.5, 4.0, 5.0, 2.5, 1.5, 3.0, 3.0, 3.0, 2.5, 3.0, 3.0, 1.0, 16.0, 10.39, 23.33, 5.8, 6.67, 11.71, 20.0, 6.17, 4.62, 5.5, 3.5, 5.5, 3.5, 9.0, 3.0, 5.5, 9.0, 3.33, 10.0	2.89584	Cells_Cultured_fibroblasts	12.8609	Heart_Left_Ventricle	0.593361
rs193778	ENSG00000175643.8	RMI2	Muscle_Skeletal	6.16207e-05	-0.561142	-0.758116	-0.367133	0.226629	Cis	806.15	1.06375e-08	chr16	11257354	chr16	11249649	11351762	0	IMR90_Jin2013, SK-MEL-5_ENCODE2012, GM12878_Rao2014, H1_hESCs_Jin2013, Spleen_cells_Schmitt2016, RPMI7951_ENCODE2012, Bladder_cells_Schmitt2016, Cortical_plate_neurons_Won2016, Adrenal_gland_cells_Schmitt2016, Peripheral_blood_T_cells_Kloetgen2019, IMR90_Dixon2012, H1_mesenchymal_stem_cells_Dixon2015, SK-N-MC_ENCODE2012, Liver_cells_Schmitt2016, Psoas_muscle_cells_Schmitt2016, Spinal_cord_astrocy…	7.67, 3.0, 12.25, 11.0, 6.0, 5.5, 2.5, 12.33, 4.0, 9.5, 9.5, 12.5, 4.5, 13.0, 1.67, 2.0, 2.0, 2.0, 3.5, 5.5, 12.5, 4.0, 8.0, 12.5, 14.0, 7.0, 6.5, 3.5, 14.0, 6.0, 9.0, 10.0, 2.5, 12.0, 5.0, 4.0, 8.5, 2.25, 6.0, 3.0, 11.67, 11.5, 3.0, 7.0, 2.5, 7.5, 8.0, 1.0, 4.0, 0.5, 27.22, 23.14, 47.62, 76.0, 10.5, 47.33, 65.0, 21.33, 20.33, 14.0, 7.17, 13.5, 16.0, 13.5, 10.0, 13.67, 13.0, 6.0, 24.0	0.195626	Cells_EBV-transformed_lymphocytes	27.1593	Brain_Cerebellar_Hemisphere	0.187828
rs416603	ENSG00000175643.8	RMI2	Muscle_Skeletal	1.08214e-36	0.979136	0.863518	1.11902	0.451841	Cis	833.24	2.22757e-41	chr16	11270222	chr16	11249649	11351762	0	IMR90_Jin2013, H1_mesendoderm_cells_Dixon2015, Lung_cells_Schmitt2016, Left_ventricle_cells_Schmitt2016, RPMI7951_ENCODE2012, GM12878_Schmitt2016, Adrenal_gland_cells_Schmitt2016, Germinal_zone_neurons_Won2016, Brain_microvascular_endothelial_cells_ENCODE2012, H1_mesenchymal_stem_cells_Dixon2015, H1_hESCs_Dixon2012, Endothelial_of_hepatic_sinusoid_cells_ENCODE2012, NCI-H460_ENCODE2012, Ovary_cell…	10.0, 14.0, 6.5, 13.0, 8.0, 13.5, 7.0, 13.33, 6.5, 14.0, 9.5, 13.5, 8.5, 5.0, 12.67, 10.0, 7.5, 13.5, 14.0, 13.5, 13.0, 12.0, 11.5, 11.5, 5.75, 4.5, 11.0, 6.5, 6.5, 13.5, 11.0, 3.5, 13.5, 12.0, 11.5, 5.0, 6.0, 6.5, 11.0, 5.67, 5.5, 12.0, 10.0, 9.0, 5.0, 5.0, 1.5, 3.0, 1.5, 4.0, 20.43, 44.17, 36.12, 14.0, 7.38, 13.0, 18.0, 11.6, 59.0, 12.0, 50.5, 8.0, 23.0, 6.83, 20.29, 10.0, 10.0, 13.5, 4.0	0.195626	Cells_EBV-transformed_lymphocytes	27.1593	Brain_Cerebellar_Hemisphere	0.187828
rs416603	ENSG00000175643.8	RMI2	Brain_Nucleus_accumbens_basal_ganglia	3.08087e-14	1.02563	0.870485	1.19201	0.44802	Cis	833.24	2.02552e-18	chr16	11270222	chr16	11249649	11351762	0	IMR90_Jin2013, H1_mesendoderm_cells_Dixon2015, Lung_cells_Schmitt2016, Left_ventricle_cells_Schmitt2016, RPMI7951_ENCODE2012, GM12878_Schmitt2016, Adrenal_gland_cells_Schmitt2016, Germinal_zone_neurons_Won2016, Brain_microvascular_endothelial_cells_ENCODE2012, H1_mesenchymal_stem_cells_Dixon2015, H1_hESCs_Dixon2012, Endothelial_of_hepatic_sinusoid_cells_ENCODE2012, NCI-H460_ENCODE2012, Ovary_cell…	10.0, 14.0, 6.5, 13.0, 8.0, 13.5, 7.0, 13.33, 6.5, 14.0, 9.5, 13.5, 8.5, 5.0, 12.67, 10.0, 7.5, 13.5, 14.0, 13.5, 13.0, 12.0, 11.5, 11.5, 5.75, 4.5, 11.0, 6.5, 6.5, 13.5, 11.0, 3.5, 13.5, 12.0, 11.5, 5.0, 6.0, 6.5, 11.0, 5.67, 5.5, 12.0, 10.0, 9.0, 5.0, 5.0, 1.5, 3.0, 1.5, 4.0, 20.43, 44.17, 36.12, 14.0, 7.38, 13.0, 18.0, 11.6, 59.0, 12.0, 50.5, 8.0, 23.0, 6.83, 20.29, 10.0, 10.0, 13.5, 4.0	2.13775	Cells_EBV-transformed_lymphocytes	27.1593	Brain_Cerebellar_Hemisphere	0.187828
rs416603	ENSG00000175643.8	RMI2	Brain_Caudate_basal_ganglia	3.11898e-17	1.06458	0.899236	1.23088	0.438144	Cis	833.24	1.64856e-21	chr16	11270222	chr16	11249649	11351762	0	IMR90_Jin2013, H1_mesendoderm_cells_Dixon2015, Lung_cells_Schmitt2016, Left_ventricle_cells_Schmitt2016, RPMI7951_ENCODE2012, GM12878_Schmitt2016, Adrenal_gland_cells_Schmitt2016, Germinal_zone_neurons_Won2016, Brain_microvascular_endothelial_cells_ENCODE2012, H1_mesenchymal_stem_cells_Dixon2015, H1_hESCs_Dixon2012, Endothelial_of_hepatic_sinusoid_cells_ENCODE2012, NCI-H460_ENCODE2012, Ovary_cell…	10.0, 14.0, 6.5, 13.0, 8.0, 13.5, 7.0, 13.33, 6.5, 14.0, 9.5, 13.5, 8.5, 5.0, 12.67, 10.0, 7.5, 13.5, 14.0, 13.5, 13.0, 12.0, 11.5, 11.5, 5.75, 4.5, 11.0, 6.5, 6.5, 13.5, 11.0, 3.5, 13.5, 12.0, 11.5, 5.0, 6.0, 6.5, 11.0, 5.67, 5.5, 12.0, 10.0, 9.0, 5.0, 5.0, 1.5, 3.0, 1.5, 4.0, 20.43, 44.17, 36.12, 14.0, 7.38, 13.0, 18.0, 11.6, 59.0, 12.0, 50.5, 8.0, 23.0, 6.83, 20.29, 10.0, 10.0, 13.5, 4.0	1.31795	Cells_EBV-transformed_lymphocytes	27.1593	Brain_Cerebellar_Hemisphere	0.187828
rs193778	ENSG00000175643.8	RMI2	Artery_Aorta	0.0404332	-0.86282	-1.50821	-0.632305	0.222222	Cis	806.15	1.26899e-05	chr16	11257354	chr16	11249649	11351762	0	IMR90_Jin2013, SK-MEL-5_ENCODE2012, GM12878_Rao2014, H1_hESCs_Jin2013, Spleen_cells_Schmitt2016, RPMI7951_ENCODE2012, Bladder_cells_Schmitt2016, Cortical_plate_neurons_Won2016, Adrenal_gland_cells_Schmitt2016, Peripheral_blood_T_cells_Kloetgen2019, IMR90_Dixon2012, H1_mesenchymal_stem_cells_Dixon2015, SK-N-MC_ENCODE2012, Liver_cells_Schmitt2016, Psoas_muscle_cells_Schmitt2016, Spinal_cord_astrocy…	7.67, 3.0, 12.25, 11.0, 6.0, 5.5, 2.5, 12.33, 4.0, 9.5, 9.5, 12.5, 4.5, 13.0, 1.67, 2.0, 2.0, 2.0, 3.5, 5.5, 12.5, 4.0, 8.0, 12.5, 14.0, 7.0, 6.5, 3.5, 14.0, 6.0, 9.0, 10.0, 2.5, 12.0, 5.0, 4.0, 8.5, 2.25, 6.0, 3.0, 11.67, 11.5, 3.0, 7.0, 2.5, 7.5, 8.0, 1.0, 4.0, 0.5, 27.22, 23.14, 47.62, 76.0, 10.5, 47.33, 65.0, 21.33, 20.33, 14.0, 7.17, 13.5, 16.0, 13.5, 10.0, 13.67, 13.0, 6.0, 24.0	0.596462	Cells_EBV-transformed_lymphocytes	27.1593	Brain_Cerebellar_Hemisphere	0.187828
rs416603	ENSG00000175643.8	RMI2	Artery_Aorta	9.74124e-23	1.15728	0.979652	1.32842	0.452196	Cis	833.24	3.66802e-27	chr16	11270222	chr16	11249649	11351762	0	IMR90_Jin2013, H1_mesendoderm_cells_Dixon2015, Lung_cells_Schmitt2016, Left_ventricle_cells_Schmitt2016, RPMI7951_ENCODE2012, GM12878_Schmitt2016, Adrenal_gland_cells_Schmitt2016, Germinal_zone_neurons_Won2016, Brain_microvascular_endothelial_cells_ENCODE2012, H1_mesenchymal_stem_cells_Dixon2015, H1_hESCs_Dixon2012, Endothelial_of_hepatic_sinusoid_cells_ENCODE2012, NCI-H460_ENCODE2012, Ovary_cell…	10.0, 14.0, 6.5, 13.0, 8.0, 13.5, 7.0, 13.33, 6.5, 14.0, 9.5, 13.5, 8.5, 5.0, 12.67, 10.0, 7.5, 13.5, 14.0, 13.5, 13.0, 12.0, 11.5, 11.5, 5.75, 4.5, 11.0, 6.5, 6.5, 13.5, 11.0, 3.5, 13.5, 12.0, 11.5, 5.0, 6.0, 6.5, 11.0, 5.67, 5.5, 12.0, 10.0, 9.0, 5.0, 5.0, 1.5, 3.0, 1.5, 4.0, 20.43, 44.17, 36.12, 14.0, 7.38, 13.0, 18.0, 11.6, 59.0, 12.0, 50.5, 8.0, 23.0, 6.83, 20.29, 10.0, 10.0, 13.5, 4.0	0.596462	Cells_EBV-transformed_lymphocytes	27.1593	Brain_Cerebellar_Hemisphere	0.187828
rs416603	ENSG00000175643.8	RMI2	Uterus	1.81761e-10	1.27377	1.01211	1.54441	0.430233	Cis	833.24	1.65686e-14	chr16	11270222	chr16	11249649	11351762	0	IMR90_Jin2013, H1_mesendoderm_cells_Dixon2015, Lung_cells_Schmitt2016, Left_ventricle_cells_Schmitt2016, RPMI7951_ENCODE2012, GM12878_Schmitt2016, Adrenal_gland_cells_Schmitt2016, Germinal_zone_neurons_Won2016, Brain_microvascular_endothelial_cells_ENCODE2012, H1_mesenchymal_stem_cells_Dixon2015, H1_hESCs_Dixon2012, Endothelial_of_hepatic_sinusoid_cells_ENCODE2012, NCI-H460_ENCODE2012, Ovary_cell…	10.0, 14.0, 6.5, 13.0, 8.0, 13.5, 7.0, 13.33, 6.5, 14.0, 9.5, 13.5, 8.5, 5.0, 12.67, 10.0, 7.5, 13.5, 14.0, 13.5, 13.0, 12.0, 11.5, 11.5, 5.75, 4.5, 11.0, 6.5, 6.5, 13.5, 11.0, 3.5, 13.5, 12.0, 11.5, 5.0, 6.0, 6.5, 11.0, 5.67, 5.5, 12.0, 10.0, 9.0, 5.0, 5.0, 1.5, 3.0, 1.5, 4.0, 20.43, 44.17, 36.12, 14.0, 7.38, 13.0, 18.0, 11.6, 59.0, 12.0, 50.5, 8.0, 23.0, 6.83, 20.29, 10.0, 10.0, 13.5, 4.0	1.07867	Cells_EBV-transformed_lymphocytes	27.1593	Brain_Cerebellar_Hemisphere	0.187828
rs416603	ENSG00000175643.8	RMI2	Kidney_Cortex	2.2376e-05	1.5372	1.10006	1.91723	0.410959	Cis	833.24	3.61612e-09	chr16	11270222	chr16	11249649	11351762	0	IMR90_Jin2013, H1_mesendoderm_cells_Dixon2015, Lung_cells_Schmitt2016, Left_ventricle_cells_Schmitt2016, RPMI7951_ENCODE2012, GM12878_Schmitt2016, Adrenal_gland_cells_Schmitt2016, Germinal_zone_neurons_Won2016, Brain_microvascular_endothelial_cells_ENCODE2012, H1_mesenchymal_stem_cells_Dixon2015, H1_hESCs_Dixon2012, Endothelial_of_hepatic_sinusoid_cells_ENCODE2012, NCI-H460_ENCODE2012, Ovary_cell…	10.0, 14.0, 6.5, 13.0, 8.0, 13.5, 7.0, 13.33, 6.5, 14.0, 9.5, 13.5, 8.5, 5.0, 12.67, 10.0, 7.5, 13.5, 14.0, 13.5, 13.0, 12.0, 11.5, 11.5, 5.75, 4.5, 11.0, 6.5, 6.5, 13.5, 11.0, 3.5, 13.5, 12.0, 11.5, 5.0, 6.0, 6.5, 11.0, 5.67, 5.5, 12.0, 10.0, 9.0, 5.0, 5.0, 1.5, 3.0, 1.5, 4.0, 20.43, 44.17, 36.12, 14.0, 7.38, 13.0, 18.0, 11.6, 59.0, 12.0, 50.5, 8.0, 23.0, 6.83, 20.29, 10.0, 10.0, 13.5, 4.0	1.39098	Cells_EBV-transformed_lymphocytes	27.1593	Brain_Cerebellar_Hemisphere	0.187828
rs416603	ENSG00000175643.8	RMI2	Brain_Putamen_basal_ganglia	2.46053e-14	1.18582	1.01307	1.35694	0.447059	Cis	833.24	1.60599e-18	chr16	11270222	chr16	11249649	11351762	0	IMR90_Jin2013, H1_mesendoderm_cells_Dixon2015, Lung_cells_Schmitt2016, Left_ventricle_cells_Schmitt2016, RPMI7951_ENCODE2012, GM12878_Schmitt2016, Adrenal_gland_cells_Schmitt2016, Germinal_zone_neurons_Won2016, Brain_microvascular_endothelial_cells_ENCODE2012, H1_mesenchymal_stem_cells_Dixon2015, H1_hESCs_Dixon2012, Endothelial_of_hepatic_sinusoid_cells_ENCODE2012, NCI-H460_ENCODE2012, Ovary_cell…	10.0, 14.0, 6.5, 13.0, 8.0, 13.5, 7.0, 13.33, 6.5, 14.0, 9.5, 13.5, 8.5, 5.0, 12.67, 10.0, 7.5, 13.5, 14.0, 13.5, 13.0, 12.0, 11.5, 11.5, 5.75, 4.5, 11.0, 6.5, 6.5, 13.5, 11.0, 3.5, 13.5, 12.0, 11.5, 5.0, 6.0, 6.5, 11.0, 5.67, 5.5, 12.0, 10.0, 9.0, 5.0, 5.0, 1.5, 3.0, 1.5, 4.0, 20.43, 44.17, 36.12, 14.0, 7.38, 13.0, 18.0, 11.6, 59.0, 12.0, 50.5, 8.0, 23.0, 6.83, 20.29, 10.0, 10.0, 13.5, 4.0	0.894033	Cells_EBV-transformed_lymphocytes	27.1593	Brain_Cerebellar_Hemisphere	0.187828
rs416603	ENSG00000175643.8	RMI2	Brain_Cortex	3.15682e-21	1.56229	1.32795	1.76789	0.453659	Cis	833.24	1.29666e-25	chr16	11270222	chr16	11249649	11351762	0	IMR90_Jin2013, H1_mesendoderm_cells_Dixon2015, Lung_cells_Schmitt2016, Left_ventricle_cells_Schmitt2016, RPMI7951_ENCODE2012, GM12878_Schmitt2016, Adrenal_gland_cells_Schmitt2016, Germinal_zone_neurons_Won2016, Brain_microvascular_endothelial_cells_ENCODE2012, H1_mesenchymal_stem_cells_Dixon2015, H1_hESCs_Dixon2012, Endothelial_of_hepatic_sinusoid_cells_ENCODE2012, NCI-H460_ENCODE2012, Ovary_cell…	10.0, 14.0, 6.5, 13.0, 8.0, 13.5, 7.0, 13.33, 6.5, 14.0, 9.5, 13.5, 8.5, 5.0, 12.67, 10.0, 7.5, 13.5, 14.0, 13.5, 13.0, 12.0, 11.5, 11.5, 5.75, 4.5, 11.0, 6.5, 6.5, 13.5, 11.0, 3.5, 13.5, 12.0, 11.5, 5.0, 6.0, 6.5, 11.0, 5.67, 5.5, 12.0, 10.0, 9.0, 5.0, 5.0, 1.5, 3.0, 1.5, 4.0, 20.43, 44.17, 36.12, 14.0, 7.38, 13.0, 18.0, 11.6, 59.0, 12.0, 50.5, 8.0, 23.0, 6.83, 20.29, 10.0, 10.0, 13.5, 4.0	1.66699	Cells_EBV-transformed_lymphocytes	27.1593	Brain_Cerebellar_Hemisphere	0.187828
rs416603	ENSG00000175643.8	RMI2	Skin_Sun_Exposed_Lower_leg	6.12606e-10	0.450905	0.338203	0.55178	0.454545	Cis	833.24	5.83378e-14	chr16	11270222	chr16	11249649	11351762	0	IMR90_Jin2013, H1_mesendoderm_cells_Dixon2015, Lung_cells_Schmitt2016, Left_ventricle_cells_Schmitt2016, RPMI7951_ENCODE2012, GM12878_Schmitt2016, Adrenal_gland_cells_Schmitt2016, Germinal_zone_neurons_Won2016, Brain_microvascular_endothelial_cells_ENCODE2012, H1_mesenchymal_stem_cells_Dixon2015, H1_hESCs_Dixon2012, Endothelial_of_hepatic_sinusoid_cells_ENCODE2012, NCI-H460_ENCODE2012, Ovary_cell…	10.0, 14.0, 6.5, 13.0, 8.0, 13.5, 7.0, 13.33, 6.5, 14.0, 9.5, 13.5, 8.5, 5.0, 12.67, 10.0, 7.5, 13.5, 14.0, 13.5, 13.0, 12.0, 11.5, 11.5, 5.75, 4.5, 11.0, 6.5, 6.5, 13.5, 11.0, 3.5, 13.5, 12.0, 11.5, 5.0, 6.0, 6.5, 11.0, 5.67, 5.5, 12.0, 10.0, 9.0, 5.0, 5.0, 1.5, 3.0, 1.5, 4.0, 20.43, 44.17, 36.12, 14.0, 7.38, 13.0, 18.0, 11.6, 59.0, 12.0, 50.5, 8.0, 23.0, 6.83, 20.29, 10.0, 10.0, 13.5, 4.0	7.01943	Cells_EBV-transformed_lymphocytes	27.1593	Brain_Cerebellar_Hemisphere	0.187828
rs416603	ENSG00000175643.8	RMI2	Brain_Hypothalamus	7.5298e-11	1.41862	1.15245	1.65993	0.470588	Cis	833.24	6.6197e-15	chr16	11270222	chr16	11249649	11351762	0	IMR90_Jin2013, H1_mesendoderm_cells_Dixon2015, Lung_cells_Schmitt2016, Left_ventricle_cells_Schmitt2016, RPMI7951_ENCODE2012, GM12878_Schmitt2016, Adrenal_gland_cells_Schmitt2016, Germinal_zone_neurons_Won2016, Brain_microvascular_endothelial_cells_ENCODE2012, H1_mesenchymal_stem_cells_Dixon2015, H1_hESCs_Dixon2012, Endothelial_of_hepatic_sinusoid_cells_ENCODE2012, NCI-H460_ENCODE2012, Ovary_cell…	10.0, 14.0, 6.5, 13.0, 8.0, 13.5, 7.0, 13.33, 6.5, 14.0, 9.5, 13.5, 8.5, 5.0, 12.67, 10.0, 7.5, 13.5, 14.0, 13.5, 13.0, 12.0, 11.5, 11.5, 5.75, 4.5, 11.0, 6.5, 6.5, 13.5, 11.0, 3.5, 13.5, 12.0, 11.5, 5.0, 6.0, 6.5, 11.0, 5.67, 5.5, 12.0, 10.0, 9.0, 5.0, 5.0, 1.5, 3.0, 1.5, 4.0, 20.43, 44.17, 36.12, 14.0, 7.38, 13.0, 18.0, 11.6, 59.0, 12.0, 50.5, 8.0, 23.0, 6.83, 20.29, 10.0, 10.0, 13.5, 4.0	0.617817	Cells_EBV-transformed_lymphocytes	27.1593	Brain_Cerebellar_Hemisphere	0.187828
rs416603	ENSG00000175643.8	RMI2	Stomach	8.31101e-08	0.470237	0.337453	0.593854	0.442901	Cis	833.24	9.76743e-12	chr16	11270222	chr16	11249649	11351762	0	IMR90_Jin2013, H1_mesendoderm_cells_Dixon2015, Lung_cells_Schmitt2016, Left_ventricle_cells_Schmitt2016, RPMI7951_ENCODE2012, GM12878_Schmitt2016, Adrenal_gland_cells_Schmitt2016, Germinal_zone_neurons_Won2016, Brain_microvascular_endothelial_cells_ENCODE2012, H1_mesenchymal_stem_cells_Dixon2015, H1_hESCs_Dixon2012, Endothelial_of_hepatic_sinusoid_cells_ENCODE2012, NCI-H460_ENCODE2012, Ovary_cell…	10.0, 14.0, 6.5, 13.0, 8.0, 13.5, 7.0, 13.33, 6.5, 14.0, 9.5, 13.5, 8.5, 5.0, 12.67, 10.0, 7.5, 13.5, 14.0, 13.5, 13.0, 12.0, 11.5, 11.5, 5.75, 4.5, 11.0, 6.5, 6.5, 13.5, 11.0, 3.5, 13.5, 12.0, 11.5, 5.0, 6.0, 6.5, 11.0, 5.67, 5.5, 12.0, 10.0, 9.0, 5.0, 5.0, 1.5, 3.0, 1.5, 4.0, 20.43, 44.17, 36.12, 14.0, 7.38, 13.0, 18.0, 11.6, 59.0, 12.0, 50.5, 8.0, 23.0, 6.83, 20.29, 10.0, 10.0, 13.5, 4.0	1.12688	Cells_EBV-transformed_lymphocytes	27.1593	Brain_Cerebellar_Hemisphere	0.187828
rs416603	ENSG00000175643.8	RMI2	Brain_Frontal_Cortex_BA9	6.66114e-16	1.55087	1.29164	1.76693	0.462857	Cis	833.24	3.91562e-20	chr16	11270222	chr16	11249649	11351762	0	IMR90_Jin2013, H1_mesendoderm_cells_Dixon2015, Lung_cells_Schmitt2016, Left_ventricle_cells_Schmitt2016, RPMI7951_ENCODE2012, GM12878_Schmitt2016, Adrenal_gland_cells_Schmitt2016, Germinal_zone_neurons_Won2016, Brain_microvascular_endothelial_cells_ENCODE2012, H1_mesenchymal_stem_cells_Dixon2015, H1_hESCs_Dixon2012, Endothelial_of_hepatic_sinusoid_cells_ENCODE2012, NCI-H460_ENCODE2012, Ovary_cell…	10.0, 14.0, 6.5, 13.0, 8.0, 13.5, 7.0, 13.33, 6.5, 14.0, 9.5, 13.5, 8.5, 5.0, 12.67, 10.0, 7.5, 13.5, 14.0, 13.5, 13.0, 12.0, 11.5, 11.5, 5.75, 4.5, 11.0, 6.5, 6.5, 13.5, 11.0, 3.5, 13.5, 12.0, 11.5, 5.0, 6.0, 6.5, 11.0, 5.67, 5.5, 12.0, 10.0, 9.0, 5.0, 5.0, 1.5, 3.0, 1.5, 4.0, 20.43, 44.17, 36.12, 14.0, 7.38, 13.0, 18.0, 11.6, 59.0, 12.0, 50.5, 8.0, 23.0, 6.83, 20.29, 10.0, 10.0, 13.5, 4.0	2.15474	Cells_EBV-transformed_lymphocytes	27.1593	Brain_Cerebellar_Hemisphere	0.187828
rs193778	ENSG00000175643.8	RMI2	Esophagus_Gastroesophageal_Junction	0.00660848	-0.729263	-0.948077	-0.495725	0.224242	Cis	806.15	1.65942e-06	chr16	11257354	chr16	11249649	11351762	0	IMR90_Jin2013, SK-MEL-5_ENCODE2012, GM12878_Rao2014, H1_hESCs_Jin2013, Spleen_cells_Schmitt2016, RPMI7951_ENCODE2012, Bladder_cells_Schmitt2016, Cortical_plate_neurons_Won2016, Adrenal_gland_cells_Schmitt2016, Peripheral_blood_T_cells_Kloetgen2019, IMR90_Dixon2012, H1_mesenchymal_stem_cells_Dixon2015, SK-N-MC_ENCODE2012, Liver_cells_Schmitt2016, Psoas_muscle_cells_Schmitt2016, Spinal_cord_astrocy…	7.67, 3.0, 12.25, 11.0, 6.0, 5.5, 2.5, 12.33, 4.0, 9.5, 9.5, 12.5, 4.5, 13.0, 1.67, 2.0, 2.0, 2.0, 3.5, 5.5, 12.5, 4.0, 8.0, 12.5, 14.0, 7.0, 6.5, 3.5, 14.0, 6.0, 9.0, 10.0, 2.5, 12.0, 5.0, 4.0, 8.5, 2.25, 6.0, 3.0, 11.67, 11.5, 3.0, 7.0, 2.5, 7.5, 8.0, 1.0, 4.0, 0.5, 27.22, 23.14, 47.62, 76.0, 10.5, 47.33, 65.0, 21.33, 20.33, 14.0, 7.17, 13.5, 16.0, 13.5, 10.0, 13.67, 13.0, 6.0, 24.0	0.544951	Cells_EBV-transformed_lymphocytes	27.1593	Brain_Cerebellar_Hemisphere	0.187828
rs416603	ENSG00000175643.8	RMI2	Esophagus_Gastroesophageal_Junction	7.30385e-23	1.14706	0.96929	1.31958	0.45	Cis	833.24	2.73173e-27	chr16	11270222	chr16	11249649	11351762	0	IMR90_Jin2013, H1_mesendoderm_cells_Dixon2015, Lung_cells_Schmitt2016, Left_ventricle_cells_Schmitt2016, RPMI7951_ENCODE2012, GM12878_Schmitt2016, Adrenal_gland_cells_Schmitt2016, Germinal_zone_neurons_Won2016, Brain_microvascular_endothelial_cells_ENCODE2012, H1_mesenchymal_stem_cells_Dixon2015, H1_hESCs_Dixon2012, Endothelial_of_hepatic_sinusoid_cells_ENCODE2012, NCI-H460_ENCODE2012, Ovary_cell…	10.0, 14.0, 6.5, 13.0, 8.0, 13.5, 7.0, 13.33, 6.5, 14.0, 9.5, 13.5, 8.5, 5.0, 12.67, 10.0, 7.5, 13.5, 14.0, 13.5, 13.0, 12.0, 11.5, 11.5, 5.75, 4.5, 11.0, 6.5, 6.5, 13.5, 11.0, 3.5, 13.5, 12.0, 11.5, 5.0, 6.0, 6.5, 11.0, 5.67, 5.5, 12.0, 10.0, 9.0, 5.0, 5.0, 1.5, 3.0, 1.5, 4.0, 20.43, 44.17, 36.12, 14.0, 7.38, 13.0, 18.0, 11.6, 59.0, 12.0, 50.5, 8.0, 23.0, 6.83, 20.29, 10.0, 10.0, 13.5, 4.0	0.544951	Cells_EBV-transformed_lymphocytes	27.1593	Brain_Cerebellar_Hemisphere	0.187828
rs416603	ENSG00000175643.8	RMI2	Ovary	1.92045e-18	1.36074	1.14235	1.5551	0.452096	Cis	833.24	9.41477e-23	chr16	11270222	chr16	11249649	11351762	0	IMR90_Jin2013, H1_mesendoderm_cells_Dixon2015, Lung_cells_Schmitt2016, Left_ventricle_cells_Schmitt2016, RPMI7951_ENCODE2012, GM12878_Schmitt2016, Adrenal_gland_cells_Schmitt2016, Germinal_zone_neurons_Won2016, Brain_microvascular_endothelial_cells_ENCODE2012, H1_mesenchymal_stem_cells_Dixon2015, H1_hESCs_Dixon2012, Endothelial_of_hepatic_sinusoid_cells_ENCODE2012, NCI-H460_ENCODE2012, Ovary_cell…	10.0, 14.0, 6.5, 13.0, 8.0, 13.5, 7.0, 13.33, 6.5, 14.0, 9.5, 13.5, 8.5, 5.0, 12.67, 10.0, 7.5, 13.5, 14.0, 13.5, 13.0, 12.0, 11.5, 11.5, 5.75, 4.5, 11.0, 6.5, 6.5, 13.5, 11.0, 3.5, 13.5, 12.0, 11.5, 5.0, 6.0, 6.5, 11.0, 5.67, 5.5, 12.0, 10.0, 9.0, 5.0, 5.0, 1.5, 3.0, 1.5, 4.0, 20.43, 44.17, 36.12, 14.0, 7.38, 13.0, 18.0, 11.6, 59.0, 12.0, 50.5, 8.0, 23.0, 6.83, 20.29, 10.0, 10.0, 13.5, 4.0	3.2393	Cells_EBV-transformed_lymphocytes	27.1593	Brain_Cerebellar_Hemisphere	0.187828
rs416603	ENSG00000175643.8	RMI2	Brain_Anterior_cingulate_cortex_BA24	2.80047e-14	1.46305	1.21995	1.68703	0.44898	Cis	833.24	1.83319e-18	chr16	11270222	chr16	11249649	11351762	0	IMR90_Jin2013, H1_mesendoderm_cells_Dixon2015, Lung_cells_Schmitt2016, Left_ventricle_cells_Schmitt2016, RPMI7951_ENCODE2012, GM12878_Schmitt2016, Adrenal_gland_cells_Schmitt2016, Germinal_zone_neurons_Won2016, Brain_microvascular_endothelial_cells_ENCODE2012, H1_mesenchymal_stem_cells_Dixon2015, H1_hESCs_Dixon2012, Endothelial_of_hepatic_sinusoid_cells_ENCODE2012, NCI-H460_ENCODE2012, Ovary_cell…	10.0, 14.0, 6.5, 13.0, 8.0, 13.5, 7.0, 13.33, 6.5, 14.0, 9.5, 13.5, 8.5, 5.0, 12.67, 10.0, 7.5, 13.5, 14.0, 13.5, 13.0, 12.0, 11.5, 11.5, 5.75, 4.5, 11.0, 6.5, 6.5, 13.5, 11.0, 3.5, 13.5, 12.0, 11.5, 5.0, 6.0, 6.5, 11.0, 5.67, 5.5, 12.0, 10.0, 9.0, 5.0, 5.0, 1.5, 3.0, 1.5, 4.0, 20.43, 44.17, 36.12, 14.0, 7.38, 13.0, 18.0, 11.6, 59.0, 12.0, 50.5, 8.0, 23.0, 6.83, 20.29, 10.0, 10.0, 13.5, 4.0	1.35113	Cells_EBV-transformed_lymphocytes	27.1593	Brain_Cerebellar_Hemisphere	0.187828
rs416603	ENSG00000175643.8	RMI2	Adipose_Subcutaneous	8.39556e-15	0.73606	0.582719	0.866165	0.447504	Cis	833.24	5.33621e-19	chr16	11270222	chr16	11249649	11351762	0	IMR90_Jin2013, H1_mesendoderm_cells_Dixon2015, Lung_cells_Schmitt2016, Left_ventricle_cells_Schmitt2016, RPMI7951_ENCODE2012, GM12878_Schmitt2016, Adrenal_gland_cells_Schmitt2016, Germinal_zone_neurons_Won2016, Brain_microvascular_endothelial_cells_ENCODE2012, H1_mesenchymal_stem_cells_Dixon2015, H1_hESCs_Dixon2012, Endothelial_of_hepatic_sinusoid_cells_ENCODE2012, NCI-H460_ENCODE2012, Ovary_cell…	10.0, 14.0, 6.5, 13.0, 8.0, 13.5, 7.0, 13.33, 6.5, 14.0, 9.5, 13.5, 8.5, 5.0, 12.67, 10.0, 7.5, 13.5, 14.0, 13.5, 13.0, 12.0, 11.5, 11.5, 5.75, 4.5, 11.0, 6.5, 6.5, 13.5, 11.0, 3.5, 13.5, 12.0, 11.5, 5.0, 6.0, 6.5, 11.0, 5.67, 5.5, 12.0, 10.0, 9.0, 5.0, 5.0, 1.5, 3.0, 1.5, 4.0, 20.43, 44.17, 36.12, 14.0, 7.38, 13.0, 18.0, 11.6, 59.0, 12.0, 50.5, 8.0, 23.0, 6.83, 20.29, 10.0, 10.0, 13.5, 4.0	0.776799	Cells_EBV-transformed_lymphocytes	27.1593	Brain_Cerebellar_Hemisphere	0.187828
rs416603	ENSG00000175643.8	RMI2	Liver	4.93382e-05	0.659743	0.434048	0.859035	0.478365	Cis	833.24	8.37498e-09	chr16	11270222	chr16	11249649	11351762	0	IMR90_Jin2013, H1_mesendoderm_cells_Dixon2015, Lung_cells_Schmitt2016, Left_ventricle_cells_Schmitt2016, RPMI7951_ENCODE2012, GM12878_Schmitt2016, Adrenal_gland_cells_Schmitt2016, Germinal_zone_neurons_Won2016, Brain_microvascular_endothelial_cells_ENCODE2012, H1_mesenchymal_stem_cells_Dixon2015, H1_hESCs_Dixon2012, Endothelial_of_hepatic_sinusoid_cells_ENCODE2012, NCI-H460_ENCODE2012, Ovary_cell…	10.0, 14.0, 6.5, 13.0, 8.0, 13.5, 7.0, 13.33, 6.5, 14.0, 9.5, 13.5, 8.5, 5.0, 12.67, 10.0, 7.5, 13.5, 14.0, 13.5, 13.0, 12.0, 11.5, 11.5, 5.75, 4.5, 11.0, 6.5, 6.5, 13.5, 11.0, 3.5, 13.5, 12.0, 11.5, 5.0, 6.0, 6.5, 11.0, 5.67, 5.5, 12.0, 10.0, 9.0, 5.0, 5.0, 1.5, 3.0, 1.5, 4.0, 20.43, 44.17, 36.12, 14.0, 7.38, 13.0, 18.0, 11.6, 59.0, 12.0, 50.5, 8.0, 23.0, 6.83, 20.29, 10.0, 10.0, 13.5, 4.0	0.327417	Cells_EBV-transformed_lymphocytes	27.1593	Brain_Cerebellar_Hemisphere	0.187828
rs193778	ENSG00000175643.8	RMI2	Breast_Mammary_Tissue	0.00665719	-0.585527	-0.993152	-0.363439	0.224747	Cis	806.15	1.67228e-06	chr16	11257354	chr16	11249649	11351762	0	IMR90_Jin2013, SK-MEL-5_ENCODE2012, GM12878_Rao2014, H1_hESCs_Jin2013, Spleen_cells_Schmitt2016, RPMI7951_ENCODE2012, Bladder_cells_Schmitt2016, Cortical_plate_neurons_Won2016, Adrenal_gland_cells_Schmitt2016, Peripheral_blood_T_cells_Kloetgen2019, IMR90_Dixon2012, H1_mesenchymal_stem_cells_Dixon2015, SK-N-MC_ENCODE2012, Liver_cells_Schmitt2016, Psoas_muscle_cells_Schmitt2016, Spinal_cord_astrocy…	7.67, 3.0, 12.25, 11.0, 6.0, 5.5, 2.5, 12.33, 4.0, 9.5, 9.5, 12.5, 4.5, 13.0, 1.67, 2.0, 2.0, 2.0, 3.5, 5.5, 12.5, 4.0, 8.0, 12.5, 14.0, 7.0, 6.5, 3.5, 14.0, 6.0, 9.0, 10.0, 2.5, 12.0, 5.0, 4.0, 8.5, 2.25, 6.0, 3.0, 11.67, 11.5, 3.0, 7.0, 2.5, 7.5, 8.0, 1.0, 4.0, 0.5, 27.22, 23.14, 47.62, 76.0, 10.5, 47.33, 65.0, 21.33, 20.33, 14.0, 7.17, 13.5, 16.0, 13.5, 10.0, 13.67, 13.0, 6.0, 24.0	0.834402	Cells_EBV-transformed_lymphocytes	27.1593	Brain_Cerebellar_Hemisphere	0.187828
rs416603	ENSG00000175643.8	RMI2	Breast_Mammary_Tissue	5.72799e-18	0.954538	0.795374	1.11891	0.45202	Cis	833.24	2.90422e-22	chr16	11270222	chr16	11249649	11351762	0	IMR90_Jin2013, H1_mesendoderm_cells_Dixon2015, Lung_cells_Schmitt2016, Left_ventricle_cells_Schmitt2016, RPMI7951_ENCODE2012, GM12878_Schmitt2016, Adrenal_gland_cells_Schmitt2016, Germinal_zone_neurons_Won2016, Brain_microvascular_endothelial_cells_ENCODE2012, H1_mesenchymal_stem_cells_Dixon2015, H1_hESCs_Dixon2012, Endothelial_of_hepatic_sinusoid_cells_ENCODE2012, NCI-H460_ENCODE2012, Ovary_cell…	10.0, 14.0, 6.5, 13.0, 8.0, 13.5, 7.0, 13.33, 6.5, 14.0, 9.5, 13.5, 8.5, 5.0, 12.67, 10.0, 7.5, 13.5, 14.0, 13.5, 13.0, 12.0, 11.5, 11.5, 5.75, 4.5, 11.0, 6.5, 6.5, 13.5, 11.0, 3.5, 13.5, 12.0, 11.5, 5.0, 6.0, 6.5, 11.0, 5.67, 5.5, 12.0, 10.0, 9.0, 5.0, 5.0, 1.5, 3.0, 1.5, 4.0, 20.43, 44.17, 36.12, 14.0, 7.38, 13.0, 18.0, 11.6, 59.0, 12.0, 50.5, 8.0, 23.0, 6.83, 20.29, 10.0, 10.0, 13.5, 4.0	0.834402	Cells_EBV-transformed_lymphocytes	27.1593	Brain_Cerebellar_Hemisphere	0.187828
rs416603	ENSG00000175643.8	RMI2	Adipose_Visceral_Omentum	5.35423e-21	0.904196	0.740856	1.07529	0.462687	Cis	833.24	2.23146e-25	chr16	11270222	chr16	11249649	11351762	0	IMR90_Jin2013, H1_mesendoderm_cells_Dixon2015, Lung_cells_Schmitt2016, Left_ventricle_cells_Schmitt2016, RPMI7951_ENCODE2012, GM12878_Schmitt2016, Adrenal_gland_cells_Schmitt2016, Germinal_zone_neurons_Won2016, Brain_microvascular_endothelial_cells_ENCODE2012, H1_mesenchymal_stem_cells_Dixon2015, H1_hESCs_Dixon2012, Endothelial_of_hepatic_sinusoid_cells_ENCODE2012, NCI-H460_ENCODE2012, Ovary_cell…	10.0, 14.0, 6.5, 13.0, 8.0, 13.5, 7.0, 13.33, 6.5, 14.0, 9.5, 13.5, 8.5, 5.0, 12.67, 10.0, 7.5, 13.5, 14.0, 13.5, 13.0, 12.0, 11.5, 11.5, 5.75, 4.5, 11.0, 6.5, 6.5, 13.5, 11.0, 3.5, 13.5, 12.0, 11.5, 5.0, 6.0, 6.5, 11.0, 5.67, 5.5, 12.0, 10.0, 9.0, 5.0, 5.0, 1.5, 3.0, 1.5, 4.0, 20.43, 44.17, 36.12, 14.0, 7.38, 13.0, 18.0, 11.6, 59.0, 12.0, 50.5, 8.0, 23.0, 6.83, 20.29, 10.0, 10.0, 13.5, 4.0	0.744424	Cells_EBV-transformed_lymphocytes	27.1593	Brain_Cerebellar_Hemisphere	0.187828
rs416603	ENSG00000175643.8	RMI2	Brain_Amygdala	1.48109e-07	1.14792	0.872435	1.41052	0.465116	Cis	833.24	1.78472e-11	chr16	11270222	chr16	11249649	11351762	0	IMR90_Jin2013, H1_mesendoderm_cells_Dixon2015, Lung_cells_Schmitt2016, Left_ventricle_cells_Schmitt2016, RPMI7951_ENCODE2012, GM12878_Schmitt2016, Adrenal_gland_cells_Schmitt2016, Germinal_zone_neurons_Won2016, Brain_microvascular_endothelial_cells_ENCODE2012, H1_mesenchymal_stem_cells_Dixon2015, H1_hESCs_Dixon2012, Endothelial_of_hepatic_sinusoid_cells_ENCODE2012, NCI-H460_ENCODE2012, Ovary_cell…	10.0, 14.0, 6.5, 13.0, 8.0, 13.5, 7.0, 13.33, 6.5, 14.0, 9.5, 13.5, 8.5, 5.0, 12.67, 10.0, 7.5, 13.5, 14.0, 13.5, 13.0, 12.0, 11.5, 11.5, 5.75, 4.5, 11.0, 6.5, 6.5, 13.5, 11.0, 3.5, 13.5, 12.0, 11.5, 5.0, 6.0, 6.5, 11.0, 5.67, 5.5, 12.0, 10.0, 9.0, 5.0, 5.0, 1.5, 3.0, 1.5, 4.0, 20.43, 44.17, 36.12, 14.0, 7.38, 13.0, 18.0, 11.6, 59.0, 12.0, 50.5, 8.0, 23.0, 6.83, 20.29, 10.0, 10.0, 13.5, 4.0	1.18751	Cells_EBV-transformed_lymphocytes	27.1593	Brain_Cerebellar_Hemisphere	0.187828
rs193778	ENSG00000175643.8	RMI2	Colon_Sigmoid	3.99995e-05	-0.719106	-0.939669	-0.479712	0.227987	Cis	806.15	6.6935e-09	chr16	11257354	chr16	11249649	11351762	0	IMR90_Jin2013, SK-MEL-5_ENCODE2012, GM12878_Rao2014, H1_hESCs_Jin2013, Spleen_cells_Schmitt2016, RPMI7951_ENCODE2012, Bladder_cells_Schmitt2016, Cortical_plate_neurons_Won2016, Adrenal_gland_cells_Schmitt2016, Peripheral_blood_T_cells_Kloetgen2019, IMR90_Dixon2012, H1_mesenchymal_stem_cells_Dixon2015, SK-N-MC_ENCODE2012, Liver_cells_Schmitt2016, Psoas_muscle_cells_Schmitt2016, Spinal_cord_astrocy…	7.67, 3.0, 12.25, 11.0, 6.0, 5.5, 2.5, 12.33, 4.0, 9.5, 9.5, 12.5, 4.5, 13.0, 1.67, 2.0, 2.0, 2.0, 3.5, 5.5, 12.5, 4.0, 8.0, 12.5, 14.0, 7.0, 6.5, 3.5, 14.0, 6.0, 9.0, 10.0, 2.5, 12.0, 5.0, 4.0, 8.5, 2.25, 6.0, 3.0, 11.67, 11.5, 3.0, 7.0, 2.5, 7.5, 8.0, 1.0, 4.0, 0.5, 27.22, 23.14, 47.62, 76.0, 10.5, 47.33, 65.0, 21.33, 20.33, 14.0, 7.17, 13.5, 16.0, 13.5, 10.0, 13.67, 13.0, 6.0, 24.0	0.841432	Cells_EBV-transformed_lymphocytes	27.1593	Brain_Cerebellar_Hemisphere	0.187828
rs416603	ENSG00000175643.8	RMI2	Colon_Sigmoid	5.09524e-22	1.10365	0.934058	1.25508	0.451258	Cis	833.24	1.99443e-26	chr16	11270222	chr16	11249649	11351762	0	IMR90_Jin2013, H1_mesendoderm_cells_Dixon2015, Lung_cells_Schmitt2016, Left_ventricle_cells_Schmitt2016, RPMI7951_ENCODE2012, GM12878_Schmitt2016, Adrenal_gland_cells_Schmitt2016, Germinal_zone_neurons_Won2016, Brain_microvascular_endothelial_cells_ENCODE2012, H1_mesenchymal_stem_cells_Dixon2015, H1_hESCs_Dixon2012, Endothelial_of_hepatic_sinusoid_cells_ENCODE2012, NCI-H460_ENCODE2012, Ovary_cell…	10.0, 14.0, 6.5, 13.0, 8.0, 13.5, 7.0, 13.33, 6.5, 14.0, 9.5, 13.5, 8.5, 5.0, 12.67, 10.0, 7.5, 13.5, 14.0, 13.5, 13.0, 12.0, 11.5, 11.5, 5.75, 4.5, 11.0, 6.5, 6.5, 13.5, 11.0, 3.5, 13.5, 12.0, 11.5, 5.0, 6.0, 6.5, 11.0, 5.67, 5.5, 12.0, 10.0, 9.0, 5.0, 5.0, 1.5, 3.0, 1.5, 4.0, 20.43, 44.17, 36.12, 14.0, 7.38, 13.0, 18.0, 11.6, 59.0, 12.0, 50.5, 8.0, 23.0, 6.83, 20.29, 10.0, 10.0, 13.5, 4.0	0.841432	Cells_EBV-transformed_lymphocytes	27.1593	Brain_Cerebellar_Hemisphere	0.187828
rs193778	ENSG00000175643.8	RMI2	Esophagus_Mucosa	0.0114269	0.351698	0.161568	0.516618	0.219316	Cis	806.15	3.05319e-06	chr16	11257354	chr16	11249649	11351762	0	IMR90_Jin2013, SK-MEL-5_ENCODE2012, GM12878_Rao2014, H1_hESCs_Jin2013, Spleen_cells_Schmitt2016, RPMI7951_ENCODE2012, Bladder_cells_Schmitt2016, Cortical_plate_neurons_Won2016, Adrenal_gland_cells_Schmitt2016, Peripheral_blood_T_cells_Kloetgen2019, IMR90_Dixon2012, H1_mesenchymal_stem_cells_Dixon2015, SK-N-MC_ENCODE2012, Liver_cells_Schmitt2016, Psoas_muscle_cells_Schmitt2016, Spinal_cord_astrocy…	7.67, 3.0, 12.25, 11.0, 6.0, 5.5, 2.5, 12.33, 4.0, 9.5, 9.5, 12.5, 4.5, 13.0, 1.67, 2.0, 2.0, 2.0, 3.5, 5.5, 12.5, 4.0, 8.0, 12.5, 14.0, 7.0, 6.5, 3.5, 14.0, 6.0, 9.0, 10.0, 2.5, 12.0, 5.0, 4.0, 8.5, 2.25, 6.0, 3.0, 11.67, 11.5, 3.0, 7.0, 2.5, 7.5, 8.0, 1.0, 4.0, 0.5, 27.22, 23.14, 47.62, 76.0, 10.5, 47.33, 65.0, 21.33, 20.33, 14.0, 7.17, 13.5, 16.0, 13.5, 10.0, 13.67, 13.0, 6.0, 24.0	7.96898	Cells_EBV-transformed_lymphocytes	27.1593	Brain_Cerebellar_Hemisphere	0.187828
rs416603	ENSG00000175643.8	RMI2	Pancreas	2.04539e-11	0.836267	0.632811	1.00068	0.442623	Cis	833.24	1.69906e-15	chr16	11270222	chr16	11249649	11351762	0	IMR90_Jin2013, H1_mesendoderm_cells_Dixon2015, Lung_cells_Schmitt2016, Left_ventricle_cells_Schmitt2016, RPMI7951_ENCODE2012, GM12878_Schmitt2016, Adrenal_gland_cells_Schmitt2016, Germinal_zone_neurons_Won2016, Brain_microvascular_endothelial_cells_ENCODE2012, H1_mesenchymal_stem_cells_Dixon2015, H1_hESCs_Dixon2012, Endothelial_of_hepatic_sinusoid_cells_ENCODE2012, NCI-H460_ENCODE2012, Ovary_cell…	10.0, 14.0, 6.5, 13.0, 8.0, 13.5, 7.0, 13.33, 6.5, 14.0, 9.5, 13.5, 8.5, 5.0, 12.67, 10.0, 7.5, 13.5, 14.0, 13.5, 13.0, 12.0, 11.5, 11.5, 5.75, 4.5, 11.0, 6.5, 6.5, 13.5, 11.0, 3.5, 13.5, 12.0, 11.5, 5.0, 6.0, 6.5, 11.0, 5.67, 5.5, 12.0, 10.0, 9.0, 5.0, 5.0, 1.5, 3.0, 1.5, 4.0, 20.43, 44.17, 36.12, 14.0, 7.38, 13.0, 18.0, 11.6, 59.0, 12.0, 50.5, 8.0, 23.0, 6.83, 20.29, 10.0, 10.0, 13.5, 4.0	0.431999	Cells_EBV-transformed_lymphocytes	27.1593	Brain_Cerebellar_Hemisphere	0.187828
rs193778	ENSG00000175643.8	RMI2	Cells_EBV-transformed_lymphocytes	0.0219027	0.899928	0.599218	1.24547	0.190476	Cis	806.15	6.3121e-06	chr16	11257354	chr16	11249649	11351762	0	IMR90_Jin2013, SK-MEL-5_ENCODE2012, GM12878_Rao2014, H1_hESCs_Jin2013, Spleen_cells_Schmitt2016, RPMI7951_ENCODE2012, Bladder_cells_Schmitt2016, Cortical_plate_neurons_Won2016, Adrenal_gland_cells_Schmitt2016, Peripheral_blood_T_cells_Kloetgen2019, IMR90_Dixon2012, H1_mesenchymal_stem_cells_Dixon2015, SK-N-MC_ENCODE2012, Liver_cells_Schmitt2016, Psoas_muscle_cells_Schmitt2016, Spinal_cord_astrocy…	7.67, 3.0, 12.25, 11.0, 6.0, 5.5, 2.5, 12.33, 4.0, 9.5, 9.5, 12.5, 4.5, 13.0, 1.67, 2.0, 2.0, 2.0, 3.5, 5.5, 12.5, 4.0, 8.0, 12.5, 14.0, 7.0, 6.5, 3.5, 14.0, 6.0, 9.0, 10.0, 2.5, 12.0, 5.0, 4.0, 8.5, 2.25, 6.0, 3.0, 11.67, 11.5, 3.0, 7.0, 2.5, 7.5, 8.0, 1.0, 4.0, 0.5, 27.22, 23.14, 47.62, 76.0, 10.5, 47.33, 65.0, 21.33, 20.33, 14.0, 7.17, 13.5, 16.0, 13.5, 10.0, 13.67, 13.0, 6.0, 24.0	27.1593	Cells_EBV-transformed_lymphocytes	27.1593	Brain_Cerebellar_Hemisphere	0.187828
rs416603	ENSG00000175643.8	RMI2	Cells_EBV-transformed_lymphocytes	0.000788769	-0.801417	-1.04531	-0.530762	0.496599	Cis	833.24	1.63117e-07	chr16	11270222	chr16	11249649	11351762	0	IMR90_Jin2013, H1_mesendoderm_cells_Dixon2015, Lung_cells_Schmitt2016, Left_ventricle_cells_Schmitt2016, RPMI7951_ENCODE2012, GM12878_Schmitt2016, Adrenal_gland_cells_Schmitt2016, Germinal_zone_neurons_Won2016, Brain_microvascular_endothelial_cells_ENCODE2012, H1_mesenchymal_stem_cells_Dixon2015, H1_hESCs_Dixon2012, Endothelial_of_hepatic_sinusoid_cells_ENCODE2012, NCI-H460_ENCODE2012, Ovary_cell…	10.0, 14.0, 6.5, 13.0, 8.0, 13.5, 7.0, 13.33, 6.5, 14.0, 9.5, 13.5, 8.5, 5.0, 12.67, 10.0, 7.5, 13.5, 14.0, 13.5, 13.0, 12.0, 11.5, 11.5, 5.75, 4.5, 11.0, 6.5, 6.5, 13.5, 11.0, 3.5, 13.5, 12.0, 11.5, 5.0, 6.0, 6.5, 11.0, 5.67, 5.5, 12.0, 10.0, 9.0, 5.0, 5.0, 1.5, 3.0, 1.5, 4.0, 20.43, 44.17, 36.12, 14.0, 7.38, 13.0, 18.0, 11.6, 59.0, 12.0, 50.5, 8.0, 23.0, 6.83, 20.29, 10.0, 10.0, 13.5, 4.0	27.1593	Cells_EBV-transformed_lymphocytes	27.1593	Brain_Cerebellar_Hemisphere	0.187828
rs193778	ENSG00000175643.8	RMI2	Artery_Tibial	0.00056416	-0.673223	-0.940449	-0.502071	0.223459	Cis	806.15	1.13702e-07	chr16	11257354	chr16	11249649	11351762	0	IMR90_Jin2013, SK-MEL-5_ENCODE2012, GM12878_Rao2014, H1_hESCs_Jin2013, Spleen_cells_Schmitt2016, RPMI7951_ENCODE2012, Bladder_cells_Schmitt2016, Cortical_plate_neurons_Won2016, Adrenal_gland_cells_Schmitt2016, Peripheral_blood_T_cells_Kloetgen2019, IMR90_Dixon2012, H1_mesenchymal_stem_cells_Dixon2015, SK-N-MC_ENCODE2012, Liver_cells_Schmitt2016, Psoas_muscle_cells_Schmitt2016, Spinal_cord_astrocy…	7.67, 3.0, 12.25, 11.0, 6.0, 5.5, 2.5, 12.33, 4.0, 9.5, 9.5, 12.5, 4.5, 13.0, 1.67, 2.0, 2.0, 2.0, 3.5, 5.5, 12.5, 4.0, 8.0, 12.5, 14.0, 7.0, 6.5, 3.5, 14.0, 6.0, 9.0, 10.0, 2.5, 12.0, 5.0, 4.0, 8.5, 2.25, 6.0, 3.0, 11.67, 11.5, 3.0, 7.0, 2.5, 7.5, 8.0, 1.0, 4.0, 0.5, 27.22, 23.14, 47.62, 76.0, 10.5, 47.33, 65.0, 21.33, 20.33, 14.0, 7.17, 13.5, 16.0, 13.5, 10.0, 13.67, 13.0, 6.0, 24.0	0.373487	Cells_EBV-transformed_lymphocytes	27.1593	Brain_Cerebellar_Hemisphere	0.187828
rs416603	ENSG00000175643.8	RMI2	Artery_Tibial	4.65138e-30	1.09472	0.93994	1.23128	0.446918	Cis	833.24	1.24767e-34	chr16	11270222	chr16	11249649	11351762	0	IMR90_Jin2013, H1_mesendoderm_cells_Dixon2015, Lung_cells_Schmitt2016, Left_ventricle_cells_Schmitt2016, RPMI7951_ENCODE2012, GM12878_Schmitt2016, Adrenal_gland_cells_Schmitt2016, Germinal_zone_neurons_Won2016, Brain_microvascular_endothelial_cells_ENCODE2012, H1_mesenchymal_stem_cells_Dixon2015, H1_hESCs_Dixon2012, Endothelial_of_hepatic_sinusoid_cells_ENCODE2012, NCI-H460_ENCODE2012, Ovary_cell…	10.0, 14.0, 6.5, 13.0, 8.0, 13.5, 7.0, 13.33, 6.5, 14.0, 9.5, 13.5, 8.5, 5.0, 12.67, 10.0, 7.5, 13.5, 14.0, 13.5, 13.0, 12.0, 11.5, 11.5, 5.75, 4.5, 11.0, 6.5, 6.5, 13.5, 11.0, 3.5, 13.5, 12.0, 11.5, 5.0, 6.0, 6.5, 11.0, 5.67, 5.5, 12.0, 10.0, 9.0, 5.0, 5.0, 1.5, 3.0, 1.5, 4.0, 20.43, 44.17, 36.12, 14.0, 7.38, 13.0, 18.0, 11.6, 59.0, 12.0, 50.5, 8.0, 23.0, 6.83, 20.29, 10.0, 10.0, 13.5, 4.0	0.373487	Cells_EBV-transformed_lymphocytes	27.1593	Brain_Cerebellar_Hemisphere	0.187828
rs193778	ENSG00000175643.8	RMI2	Nerve_Tibial	0.000473553	-0.767823	-1.05107	-0.562162	0.234962	Cis	806.15	9.40761e-08	chr16	11257354	chr16	11249649	11351762	0	IMR90_Jin2013, SK-MEL-5_ENCODE2012, GM12878_Rao2014, H1_hESCs_Jin2013, Spleen_cells_Schmitt2016, RPMI7951_ENCODE2012, Bladder_cells_Schmitt2016, Cortical_plate_neurons_Won2016, Adrenal_gland_cells_Schmitt2016, Peripheral_blood_T_cells_Kloetgen2019, IMR90_Dixon2012, H1_mesenchymal_stem_cells_Dixon2015, SK-N-MC_ENCODE2012, Liver_cells_Schmitt2016, Psoas_muscle_cells_Schmitt2016, Spinal_cord_astrocy…	7.67, 3.0, 12.25, 11.0, 6.0, 5.5, 2.5, 12.33, 4.0, 9.5, 9.5, 12.5, 4.5, 13.0, 1.67, 2.0, 2.0, 2.0, 3.5, 5.5, 12.5, 4.0, 8.0, 12.5, 14.0, 7.0, 6.5, 3.5, 14.0, 6.0, 9.0, 10.0, 2.5, 12.0, 5.0, 4.0, 8.5, 2.25, 6.0, 3.0, 11.67, 11.5, 3.0, 7.0, 2.5, 7.5, 8.0, 1.0, 4.0, 0.5, 27.22, 23.14, 47.62, 76.0, 10.5, 47.33, 65.0, 21.33, 20.33, 14.0, 7.17, 13.5, 16.0, 13.5, 10.0, 13.67, 13.0, 6.0, 24.0	1.76013	Cells_EBV-transformed_lymphocytes	27.1593	Brain_Cerebellar_Hemisphere	0.187828
rs416603	ENSG00000175643.8	RMI2	Nerve_Tibial	5.48704e-41	1.33831	1.17993	1.48167	0.452068	Cis	833.24	9.5747e-46	chr16	11270222	chr16	11249649	11351762	0	IMR90_Jin2013, H1_mesendoderm_cells_Dixon2015, Lung_cells_Schmitt2016, Left_ventricle_cells_Schmitt2016, RPMI7951_ENCODE2012, GM12878_Schmitt2016, Adrenal_gland_cells_Schmitt2016, Germinal_zone_neurons_Won2016, Brain_microvascular_endothelial_cells_ENCODE2012, H1_mesenchymal_stem_cells_Dixon2015, H1_hESCs_Dixon2012, Endothelial_of_hepatic_sinusoid_cells_ENCODE2012, NCI-H460_ENCODE2012, Ovary_cell…	10.0, 14.0, 6.5, 13.0, 8.0, 13.5, 7.0, 13.33, 6.5, 14.0, 9.5, 13.5, 8.5, 5.0, 12.67, 10.0, 7.5, 13.5, 14.0, 13.5, 13.0, 12.0, 11.5, 11.5, 5.75, 4.5, 11.0, 6.5, 6.5, 13.5, 11.0, 3.5, 13.5, 12.0, 11.5, 5.0, 6.0, 6.5, 11.0, 5.67, 5.5, 12.0, 10.0, 9.0, 5.0, 5.0, 1.5, 3.0, 1.5, 4.0, 20.43, 44.17, 36.12, 14.0, 7.38, 13.0, 18.0, 11.6, 59.0, 12.0, 50.5, 8.0, 23.0, 6.83, 20.29, 10.0, 10.0, 13.5, 4.0	1.76013	Cells_EBV-transformed_lymphocytes	27.1593	Brain_Cerebellar_Hemisphere	0.187828
rs2903692	ENSG00000175643.8	RMI2	Nerve_Tibial	0.0300575	0.522081	0.340016	0.706634	0.361842	Cis	356.86	9.05602e-06	chr16	11144926	chr16	11249649	11351762	104723	GM12878_Schmitt2016, Brain_astrocyte_ENCODE2012, GM12878_Rao2014, T47D_ENCODE2012, H1_mesenchymal_stem_cells_Dixon2015, Cortical_plate_neurons_Won2016, Endothelial_of_hepatic_sinusoid_cells_ENCODE2012, H1_mesendoderm_cells_Dixon2015, Caki2_ENCODE2012, Germinal_zone_neurons_Won2016, G401_ENCODE2012, Left_ventricle_cells_Schmitt2016, Psoas_muscle_cells_Schmitt2016, Spleen_cells_Schmitt2016, IMR90_J…	7.0, 8.0, 9.5, 3.5, 10.5, 8.0, 9.0, 11.0, 4.0, 9.33, 4.0, 8.0, 0.67, 1.0, 3.17, 3.0, 2.5, 0.5, 12.0, 1.0, 2.0, 7.0, 4.5, 10.5, 8.0, 6.0, 3.5, 0.5, 5.0, 1.0, 3.0, 2.0, 3.5, 1.5, 2.0, 2.5, 2.0, 1.0, 1.0, 2.5, 0.5, 1.0, 2.0, 0.5, 33.0, 6.0, 4.0, 9.43, 7.8, 20.5, 18.5, 5.67, 14.62, 8.33, 3.67, 6.0, 1.0, 1.5, 3.5, 4.0, 2.0, 3.67, 15.0	1.76013	Cells_EBV-transformed_lymphocytes	27.1593	Brain_Cerebellar_Hemisphere	0.187828
rs193778	ENSG00000175643.8	RMI2	Thyroid	6.13653e-13	-0.945678	-1.17066	-0.689035	0.226481	Cis	806.15	4.47172e-17	chr16	11257354	chr16	11249649	11351762	0	IMR90_Jin2013, SK-MEL-5_ENCODE2012, GM12878_Rao2014, H1_hESCs_Jin2013, Spleen_cells_Schmitt2016, RPMI7951_ENCODE2012, Bladder_cells_Schmitt2016, Cortical_plate_neurons_Won2016, Adrenal_gland_cells_Schmitt2016, Peripheral_blood_T_cells_Kloetgen2019, IMR90_Dixon2012, H1_mesenchymal_stem_cells_Dixon2015, SK-N-MC_ENCODE2012, Liver_cells_Schmitt2016, Psoas_muscle_cells_Schmitt2016, Spinal_cord_astrocy…	7.67, 3.0, 12.25, 11.0, 6.0, 5.5, 2.5, 12.33, 4.0, 9.5, 9.5, 12.5, 4.5, 13.0, 1.67, 2.0, 2.0, 2.0, 3.5, 5.5, 12.5, 4.0, 8.0, 12.5, 14.0, 7.0, 6.5, 3.5, 14.0, 6.0, 9.0, 10.0, 2.5, 12.0, 5.0, 4.0, 8.5, 2.25, 6.0, 3.0, 11.67, 11.5, 3.0, 7.0, 2.5, 7.5, 8.0, 1.0, 4.0, 0.5, 27.22, 23.14, 47.62, 76.0, 10.5, 47.33, 65.0, 21.33, 20.33, 14.0, 7.17, 13.5, 16.0, 13.5, 10.0, 13.67, 13.0, 6.0, 24.0	1.20004	Cells_EBV-transformed_lymphocytes	27.1593	Brain_Cerebellar_Hemisphere	0.187828
rs416603	ENSG00000175643.8	RMI2	Thyroid	4.39676e-55	1.37793	1.23415	1.51238	0.455575	Cis	833.24	5.31902e-60	chr16	11270222	chr16	11249649	11351762	0	IMR90_Jin2013, H1_mesendoderm_cells_Dixon2015, Lung_cells_Schmitt2016, Left_ventricle_cells_Schmitt2016, RPMI7951_ENCODE2012, GM12878_Schmitt2016, Adrenal_gland_cells_Schmitt2016, Germinal_zone_neurons_Won2016, Brain_microvascular_endothelial_cells_ENCODE2012, H1_mesenchymal_stem_cells_Dixon2015, H1_hESCs_Dixon2012, Endothelial_of_hepatic_sinusoid_cells_ENCODE2012, NCI-H460_ENCODE2012, Ovary_cell…	10.0, 14.0, 6.5, 13.0, 8.0, 13.5, 7.0, 13.33, 6.5, 14.0, 9.5, 13.5, 8.5, 5.0, 12.67, 10.0, 7.5, 13.5, 14.0, 13.5, 13.0, 12.0, 11.5, 11.5, 5.75, 4.5, 11.0, 6.5, 6.5, 13.5, 11.0, 3.5, 13.5, 12.0, 11.5, 5.0, 6.0, 6.5, 11.0, 5.67, 5.5, 12.0, 10.0, 9.0, 5.0, 5.0, 1.5, 3.0, 1.5, 4.0, 20.43, 44.17, 36.12, 14.0, 7.38, 13.0, 18.0, 11.6, 59.0, 12.0, 50.5, 8.0, 23.0, 6.83, 20.29, 10.0, 10.0, 13.5, 4.0	1.20004	Cells_EBV-transformed_lymphocytes	27.1593	Brain_Cerebellar_Hemisphere	0.187828
rs2903692	ENSG00000175643.8	RMI2	Thyroid	1.51275e-05	0.58012	0.403001	0.757008	0.364112	Cis	356.86	2.38914e-09	chr16	11144926	chr16	11249649	11351762	104723	GM12878_Schmitt2016, Brain_astrocyte_ENCODE2012, GM12878_Rao2014, T47D_ENCODE2012, H1_mesenchymal_stem_cells_Dixon2015, Cortical_plate_neurons_Won2016, Endothelial_of_hepatic_sinusoid_cells_ENCODE2012, H1_mesendoderm_cells_Dixon2015, Caki2_ENCODE2012, Germinal_zone_neurons_Won2016, G401_ENCODE2012, Left_ventricle_cells_Schmitt2016, Psoas_muscle_cells_Schmitt2016, Spleen_cells_Schmitt2016, IMR90_J…	7.0, 8.0, 9.5, 3.5, 10.5, 8.0, 9.0, 11.0, 4.0, 9.33, 4.0, 8.0, 0.67, 1.0, 3.17, 3.0, 2.5, 0.5, 12.0, 1.0, 2.0, 7.0, 4.5, 10.5, 8.0, 6.0, 3.5, 0.5, 5.0, 1.0, 3.0, 2.0, 3.5, 1.5, 2.0, 2.5, 2.0, 1.0, 1.0, 2.5, 0.5, 1.0, 2.0, 0.5, 33.0, 6.0, 4.0, 9.43, 7.8, 20.5, 18.5, 5.67, 14.62, 8.33, 3.67, 6.0, 1.0, 1.5, 3.5, 4.0, 2.0, 3.67, 15.0	1.20004	Cells_EBV-transformed_lymphocytes	27.1593	Brain_Cerebellar_Hemisphere	0.187828
rs12927355	ENSG00000175643.8	RMI2	Thyroid	0.000536614	0.494543	0.303171	0.66794	0.326655	Cis	341.67	1.07623e-07	chr16	11100914	chr16	11249649	11351762	148735	Panc1_ENCODE2012, G401_ENCODE2012, GM12878_Schmitt2016, H1_hESCs_Jin2013, GM12878_Rao2014, Germinal_zone_neurons_Won2016, Endothelial_of_hepatic_sinusoid_cells_ENCODE2012, IMR90_Jin2013, Cortical_plate_neurons_Won2016, A549_ENCODE2012, H1_mesenchymal_stem_cells_Dixon2015, H1_trophectoderm_cells_Dixon2015, H1_hESCs_Dixon2012, SK-MEL-5_ENCODE2012, Pancreas_cells_Schmitt2016, Left_ventricle_cells_Sc…	4.0, 7.0, 8.0, 8.0, 10.5, 9.33, 12.0, 5.67, 9.0, 4.5, 13.5, 5.5, 5.0, 1.5, 0.25, 4.0, 10.0, 8.5, 9.5, 2.0, 2.0, 3.5, 1.5, 3.0, 11.0, 2.0, 8.0, 1.0, 1.0, 8.5, 4.5, 3.5, 3.0, 4.0, 2.5, 4.5, 1.0, 4.5, 4.0, 2.0, 1.0, 0.67, 1.5, 2.0, 1.0, 1.0, 8.0, 16.5, 7.33, 3.62, 1.38, 6.29, 12.67, 26.0, 6.8, 2.0, 1.67, 4.0, 4.0, 7.0, 6.0, 1.5, 0.5, 3.5, 3.0	1.20004	Cells_EBV-transformed_lymphocytes	27.1593	Brain_Cerebellar_Hemisphere	0.187828
rs12708716	ENSG00000175643.8	RMI2	Thyroid	2.01357e-05	0.581496	0.389874	0.762953	0.372822	Cis	327.98	3.23877e-09	chr16	11086016	chr16	11249649	11351762	163633	H1_mesenchymal_stem_cells_Dixon2015, H1_trophectoderm_cells_Dixon2015, T47D_ENCODE2012, H1_hESCs_Dixon2015, IMR90_Dixon2012, GM12878_Schmitt2016, Cortical_plate_neurons_Won2016, Panc1_ENCODE2012, Left_ventricle_cells_Schmitt2016, GM12878_Rao2014, SK-N-MC_ENCODE2012, Peripheral_blood_T_cells_Kloetgen2019, Pancreas_cells_Schmitt2016, Hippocampus_cells_Schmitt2016, Aorta_cells_Schmitt2016, Endotheli…	12.5, 6.5, 3.5, 8.5, 4.5, 8.5, 9.67, 5.0, 5.0, 10.5, 1.5, 4.5, 0.75, 1.0, 4.0, 11.5, 8.67, 4.0, 3.5, 2.5, 7.0, 7.0, 4.5, 7.0, 12.0, 4.5, 5.0, 3.5, 3.5, 10.0, 3.0, 2.5, 1.5, 1.5, 1.5, 3.0, 5.5, 1.5, 3.0, 0.67, 1.5, 1.0, 2.0, 0.5, 1.0, 1.0, 5.29, 6.83, 9.12, 8.3, 11.5, 4.0, 4.6, 1.5, 3.0, 24.0, 1.83, 16.0, 2.0, 3.33, 0.75, 2.0, 2.0, 9.5, 1.67	1.20004	Cells_EBV-transformed_lymphocytes	27.1593	Brain_Cerebellar_Hemisphere	0.187828
rs193778	ENSG00000175643.8	RMI2	Heart_Left_Ventricle	0.000309873	-0.686732	-0.890714	-0.44174	0.237047	Cis	806.15	5.98027e-08	chr16	11257354	chr16	11249649	11351762	0	IMR90_Jin2013, SK-MEL-5_ENCODE2012, GM12878_Rao2014, H1_hESCs_Jin2013, Spleen_cells_Schmitt2016, RPMI7951_ENCODE2012, Bladder_cells_Schmitt2016, Cortical_plate_neurons_Won2016, Adrenal_gland_cells_Schmitt2016, Peripheral_blood_T_cells_Kloetgen2019, IMR90_Dixon2012, H1_mesenchymal_stem_cells_Dixon2015, SK-N-MC_ENCODE2012, Liver_cells_Schmitt2016, Psoas_muscle_cells_Schmitt2016, Spinal_cord_astrocy…	7.67, 3.0, 12.25, 11.0, 6.0, 5.5, 2.5, 12.33, 4.0, 9.5, 9.5, 12.5, 4.5, 13.0, 1.67, 2.0, 2.0, 2.0, 3.5, 5.5, 12.5, 4.0, 8.0, 12.5, 14.0, 7.0, 6.5, 3.5, 14.0, 6.0, 9.0, 10.0, 2.5, 12.0, 5.0, 4.0, 8.5, 2.25, 6.0, 3.0, 11.67, 11.5, 3.0, 7.0, 2.5, 7.5, 8.0, 1.0, 4.0, 0.5, 27.22, 23.14, 47.62, 76.0, 10.5, 47.33, 65.0, 21.33, 20.33, 14.0, 7.17, 13.5, 16.0, 13.5, 10.0, 13.67, 13.0, 6.0, 24.0	0.222574	Cells_EBV-transformed_lymphocytes	27.1593	Brain_Cerebellar_Hemisphere	0.187828
rs416603	ENSG00000175643.8	RMI2	Heart_Left_Ventricle	1.25434e-25	1.16836	1.02518	1.31574	0.437824	Cis	833.24	4.00815e-30	chr16	11270222	chr16	11249649	11351762	0	IMR90_Jin2013, H1_mesendoderm_cells_Dixon2015, Lung_cells_Schmitt2016, Left_ventricle_cells_Schmitt2016, RPMI7951_ENCODE2012, GM12878_Schmitt2016, Adrenal_gland_cells_Schmitt2016, Germinal_zone_neurons_Won2016, Brain_microvascular_endothelial_cells_ENCODE2012, H1_mesenchymal_stem_cells_Dixon2015, H1_hESCs_Dixon2012, Endothelial_of_hepatic_sinusoid_cells_ENCODE2012, NCI-H460_ENCODE2012, Ovary_cell…	10.0, 14.0, 6.5, 13.0, 8.0, 13.5, 7.0, 13.33, 6.5, 14.0, 9.5, 13.5, 8.5, 5.0, 12.67, 10.0, 7.5, 13.5, 14.0, 13.5, 13.0, 12.0, 11.5, 11.5, 5.75, 4.5, 11.0, 6.5, 6.5, 13.5, 11.0, 3.5, 13.5, 12.0, 11.5, 5.0, 6.0, 6.5, 11.0, 5.67, 5.5, 12.0, 10.0, 9.0, 5.0, 5.0, 1.5, 3.0, 1.5, 4.0, 20.43, 44.17, 36.12, 14.0, 7.38, 13.0, 18.0, 11.6, 59.0, 12.0, 50.5, 8.0, 23.0, 6.83, 20.29, 10.0, 10.0, 13.5, 4.0	0.222574	Cells_EBV-transformed_lymphocytes	27.1593	Brain_Cerebellar_Hemisphere	0.187828
rs416603	ENSG00000175643.8	RMI2	Spleen	0.0258877	0.654145	0.403077	0.905687	0.436123	Cis	833.24	7.63517e-06	chr16	11270222	chr16	11249649	11351762	0	IMR90_Jin2013, H1_mesendoderm_cells_Dixon2015, Lung_cells_Schmitt2016, Left_ventricle_cells_Schmitt2016, RPMI7951_ENCODE2012, GM12878_Schmitt2016, Adrenal_gland_cells_Schmitt2016, Germinal_zone_neurons_Won2016, Brain_microvascular_endothelial_cells_ENCODE2012, H1_mesenchymal_stem_cells_Dixon2015, H1_hESCs_Dixon2012, Endothelial_of_hepatic_sinusoid_cells_ENCODE2012, NCI-H460_ENCODE2012, Ovary_cell…	10.0, 14.0, 6.5, 13.0, 8.0, 13.5, 7.0, 13.33, 6.5, 14.0, 9.5, 13.5, 8.5, 5.0, 12.67, 10.0, 7.5, 13.5, 14.0, 13.5, 13.0, 12.0, 11.5, 11.5, 5.75, 4.5, 11.0, 6.5, 6.5, 13.5, 11.0, 3.5, 13.5, 12.0, 11.5, 5.0, 6.0, 6.5, 11.0, 5.67, 5.5, 12.0, 10.0, 9.0, 5.0, 5.0, 1.5, 3.0, 1.5, 4.0, 20.43, 44.17, 36.12, 14.0, 7.38, 13.0, 18.0, 11.6, 59.0, 12.0, 50.5, 8.0, 23.0, 6.83, 20.29, 10.0, 10.0, 13.5, 4.0	2.98021	Cells_EBV-transformed_lymphocytes	27.1593	Brain_Cerebellar_Hemisphere	0.187828
rs193778	ENSG00000175643.8	RMI2	Heart_Atrial_Appendage	0.0213035	-0.611138	-0.982485	-0.381692	0.215054	Cis	806.15	6.1111e-06	chr16	11257354	chr16	11249649	11351762	0	IMR90_Jin2013, SK-MEL-5_ENCODE2012, GM12878_Rao2014, H1_hESCs_Jin2013, Spleen_cells_Schmitt2016, RPMI7951_ENCODE2012, Bladder_cells_Schmitt2016, Cortical_plate_neurons_Won2016, Adrenal_gland_cells_Schmitt2016, Peripheral_blood_T_cells_Kloetgen2019, IMR90_Dixon2012, H1_mesenchymal_stem_cells_Dixon2015, SK-N-MC_ENCODE2012, Liver_cells_Schmitt2016, Psoas_muscle_cells_Schmitt2016, Spinal_cord_astrocy…	7.67, 3.0, 12.25, 11.0, 6.0, 5.5, 2.5, 12.33, 4.0, 9.5, 9.5, 12.5, 4.5, 13.0, 1.67, 2.0, 2.0, 2.0, 3.5, 5.5, 12.5, 4.0, 8.0, 12.5, 14.0, 7.0, 6.5, 3.5, 14.0, 6.0, 9.0, 10.0, 2.5, 12.0, 5.0, 4.0, 8.5, 2.25, 6.0, 3.0, 11.67, 11.5, 3.0, 7.0, 2.5, 7.5, 8.0, 1.0, 4.0, 0.5, 27.22, 23.14, 47.62, 76.0, 10.5, 47.33, 65.0, 21.33, 20.33, 14.0, 7.17, 13.5, 16.0, 13.5, 10.0, 13.67, 13.0, 6.0, 24.0	0.276384	Cells_EBV-transformed_lymphocytes	27.1593	Brain_Cerebellar_Hemisphere	0.187828
rs416603	ENSG00000175643.8	RMI2	Heart_Atrial_Appendage	1.62808e-16	0.976683	0.808234	1.16849	0.473118	Cis	833.24	9.17249e-21	chr16	11270222	chr16	11249649	11351762	0	IMR90_Jin2013, H1_mesendoderm_cells_Dixon2015, Lung_cells_Schmitt2016, Left_ventricle_cells_Schmitt2016, RPMI7951_ENCODE2012, GM12878_Schmitt2016, Adrenal_gland_cells_Schmitt2016, Germinal_zone_neurons_Won2016, Brain_microvascular_endothelial_cells_ENCODE2012, H1_mesenchymal_stem_cells_Dixon2015, H1_hESCs_Dixon2012, Endothelial_of_hepatic_sinusoid_cells_ENCODE2012, NCI-H460_ENCODE2012, Ovary_cell…	10.0, 14.0, 6.5, 13.0, 8.0, 13.5, 7.0, 13.33, 6.5, 14.0, 9.5, 13.5, 8.5, 5.0, 12.67, 10.0, 7.5, 13.5, 14.0, 13.5, 13.0, 12.0, 11.5, 11.5, 5.75, 4.5, 11.0, 6.5, 6.5, 13.5, 11.0, 3.5, 13.5, 12.0, 11.5, 5.0, 6.0, 6.5, 11.0, 5.67, 5.5, 12.0, 10.0, 9.0, 5.0, 5.0, 1.5, 3.0, 1.5, 4.0, 20.43, 44.17, 36.12, 14.0, 7.38, 13.0, 18.0, 11.6, 59.0, 12.0, 50.5, 8.0, 23.0, 6.83, 20.29, 10.0, 10.0, 13.5, 4.0	0.276384	Cells_EBV-transformed_lymphocytes	27.1593	Brain_Cerebellar_Hemisphere	0.187828
rs416603	ENSG00000175643.8	RMI2	Adrenal_Gland	2.75628e-12	1.14976	0.940395	1.37384	0.43133	Cis	833.24	2.122e-16	chr16	11270222	chr16	11249649	11351762	0	IMR90_Jin2013, H1_mesendoderm_cells_Dixon2015, Lung_cells_Schmitt2016, Left_ventricle_cells_Schmitt2016, RPMI7951_ENCODE2012, GM12878_Schmitt2016, Adrenal_gland_cells_Schmitt2016, Germinal_zone_neurons_Won2016, Brain_microvascular_endothelial_cells_ENCODE2012, H1_mesenchymal_stem_cells_Dixon2015, H1_hESCs_Dixon2012, Endothelial_of_hepatic_sinusoid_cells_ENCODE2012, NCI-H460_ENCODE2012, Ovary_cell…	10.0, 14.0, 6.5, 13.0, 8.0, 13.5, 7.0, 13.33, 6.5, 14.0, 9.5, 13.5, 8.5, 5.0, 12.67, 10.0, 7.5, 13.5, 14.0, 13.5, 13.0, 12.0, 11.5, 11.5, 5.75, 4.5, 11.0, 6.5, 6.5, 13.5, 11.0, 3.5, 13.5, 12.0, 11.5, 5.0, 6.0, 6.5, 11.0, 5.67, 5.5, 12.0, 10.0, 9.0, 5.0, 5.0, 1.5, 3.0, 1.5, 4.0, 20.43, 44.17, 36.12, 14.0, 7.38, 13.0, 18.0, 11.6, 59.0, 12.0, 50.5, 8.0, 23.0, 6.83, 20.29, 10.0, 10.0, 13.5, 4.0	1.05124	Cells_EBV-transformed_lymphocytes	27.1593	Brain_Cerebellar_Hemisphere	0.187828
rs193778	ENSG00000175643.8	RMI2	Cells_Cultured_fibroblasts	5.64519e-06	0.364367	0.251882	0.488246	0.194617	Cis	806.15	8.4258e-10	chr16	11257354	chr16	11249649	11351762	0	IMR90_Jin2013, SK-MEL-5_ENCODE2012, GM12878_Rao2014, H1_hESCs_Jin2013, Spleen_cells_Schmitt2016, RPMI7951_ENCODE2012, Bladder_cells_Schmitt2016, Cortical_plate_neurons_Won2016, Adrenal_gland_cells_Schmitt2016, Peripheral_blood_T_cells_Kloetgen2019, IMR90_Dixon2012, H1_mesenchymal_stem_cells_Dixon2015, SK-N-MC_ENCODE2012, Liver_cells_Schmitt2016, Psoas_muscle_cells_Schmitt2016, Spinal_cord_astrocy…	7.67, 3.0, 12.25, 11.0, 6.0, 5.5, 2.5, 12.33, 4.0, 9.5, 9.5, 12.5, 4.5, 13.0, 1.67, 2.0, 2.0, 2.0, 3.5, 5.5, 12.5, 4.0, 8.0, 12.5, 14.0, 7.0, 6.5, 3.5, 14.0, 6.0, 9.0, 10.0, 2.5, 12.0, 5.0, 4.0, 8.5, 2.25, 6.0, 3.0, 11.67, 11.5, 3.0, 7.0, 2.5, 7.5, 8.0, 1.0, 4.0, 0.5, 27.22, 23.14, 47.62, 76.0, 10.5, 47.33, 65.0, 21.33, 20.33, 14.0, 7.17, 13.5, 16.0, 13.5, 10.0, 13.67, 13.0, 6.0, 24.0	6.28037	Cells_EBV-transformed_lymphocytes	27.1593	Brain_Cerebellar_Hemisphere	0.187828
rs416603	ENSG00000175643.8	RMI2	Brain_Hippocampus	2.73509e-10	1.00567	0.734452	1.23652	0.457576	Cis	833.24	2.52664e-14	chr16	11270222	chr16	11249649	11351762	0	IMR90_Jin2013, H1_mesendoderm_cells_Dixon2015, Lung_cells_Schmitt2016, Left_ventricle_cells_Schmitt2016, RPMI7951_ENCODE2012, GM12878_Schmitt2016, Adrenal_gland_cells_Schmitt2016, Germinal_zone_neurons_Won2016, Brain_microvascular_endothelial_cells_ENCODE2012, H1_mesenchymal_stem_cells_Dixon2015, H1_hESCs_Dixon2012, Endothelial_of_hepatic_sinusoid_cells_ENCODE2012, NCI-H460_ENCODE2012, Ovary_cell…	10.0, 14.0, 6.5, 13.0, 8.0, 13.5, 7.0, 13.33, 6.5, 14.0, 9.5, 13.5, 8.5, 5.0, 12.67, 10.0, 7.5, 13.5, 14.0, 13.5, 13.0, 12.0, 11.5, 11.5, 5.75, 4.5, 11.0, 6.5, 6.5, 13.5, 11.0, 3.5, 13.5, 12.0, 11.5, 5.0, 6.0, 6.5, 11.0, 5.67, 5.5, 12.0, 10.0, 9.0, 5.0, 5.0, 1.5, 3.0, 1.5, 4.0, 20.43, 44.17, 36.12, 14.0, 7.38, 13.0, 18.0, 11.6, 59.0, 12.0, 50.5, 8.0, 23.0, 6.83, 20.29, 10.0, 10.0, 13.5, 4.0	0.801552	Cells_EBV-transformed_lymphocytes	27.1593	Brain_Cerebellar_Hemisphere	0.187828
rs193778	ENSG00000175643.8	RMI2	Esophagus_Muscularis	6.23222e-05	-0.659137	-0.878882	-0.431779	0.232258	Cis	806.15	1.07704e-08	chr16	11257354	chr16	11249649	11351762	0	IMR90_Jin2013, SK-MEL-5_ENCODE2012, GM12878_Rao2014, H1_hESCs_Jin2013, Spleen_cells_Schmitt2016, RPMI7951_ENCODE2012, Bladder_cells_Schmitt2016, Cortical_plate_neurons_Won2016, Adrenal_gland_cells_Schmitt2016, Peripheral_blood_T_cells_Kloetgen2019, IMR90_Dixon2012, H1_mesenchymal_stem_cells_Dixon2015, SK-N-MC_ENCODE2012, Liver_cells_Schmitt2016, Psoas_muscle_cells_Schmitt2016, Spinal_cord_astrocy…	7.67, 3.0, 12.25, 11.0, 6.0, 5.5, 2.5, 12.33, 4.0, 9.5, 9.5, 12.5, 4.5, 13.0, 1.67, 2.0, 2.0, 2.0, 3.5, 5.5, 12.5, 4.0, 8.0, 12.5, 14.0, 7.0, 6.5, 3.5, 14.0, 6.0, 9.0, 10.0, 2.5, 12.0, 5.0, 4.0, 8.5, 2.25, 6.0, 3.0, 11.67, 11.5, 3.0, 7.0, 2.5, 7.5, 8.0, 1.0, 4.0, 0.5, 27.22, 23.14, 47.62, 76.0, 10.5, 47.33, 65.0, 21.33, 20.33, 14.0, 7.17, 13.5, 16.0, 13.5, 10.0, 13.67, 13.0, 6.0, 24.0	0.543679	Cells_EBV-transformed_lymphocytes	27.1593	Brain_Cerebellar_Hemisphere	0.187828
rs416603	ENSG00000175643.8	RMI2	Esophagus_Muscularis	5.47136e-39	1.306	1.1385	1.46119	0.43871	Cis	833.24	1.02924e-43	chr16	11270222	chr16	11249649	11351762	0	IMR90_Jin2013, H1_mesendoderm_cells_Dixon2015, Lung_cells_Schmitt2016, Left_ventricle_cells_Schmitt2016, RPMI7951_ENCODE2012, GM12878_Schmitt2016, Adrenal_gland_cells_Schmitt2016, Germinal_zone_neurons_Won2016, Brain_microvascular_endothelial_cells_ENCODE2012, H1_mesenchymal_stem_cells_Dixon2015, H1_hESCs_Dixon2012, Endothelial_of_hepatic_sinusoid_cells_ENCODE2012, NCI-H460_ENCODE2012, Ovary_cell…	10.0, 14.0, 6.5, 13.0, 8.0, 13.5, 7.0, 13.33, 6.5, 14.0, 9.5, 13.5, 8.5, 5.0, 12.67, 10.0, 7.5, 13.5, 14.0, 13.5, 13.0, 12.0, 11.5, 11.5, 5.75, 4.5, 11.0, 6.5, 6.5, 13.5, 11.0, 3.5, 13.5, 12.0, 11.5, 5.0, 6.0, 6.5, 11.0, 5.67, 5.5, 12.0, 10.0, 9.0, 5.0, 5.0, 1.5, 3.0, 1.5, 4.0, 20.43, 44.17, 36.12, 14.0, 7.38, 13.0, 18.0, 11.6, 59.0, 12.0, 50.5, 8.0, 23.0, 6.83, 20.29, 10.0, 10.0, 13.5, 4.0	0.543679	Cells_EBV-transformed_lymphocytes	27.1593	Brain_Cerebellar_Hemisphere	0.187828
rs416603	ENSG00000175643.8	RMI2	Prostate	2.90659e-07	0.816711	0.589767	1.0318	0.459276	Cis	833.24	3.63501e-11	chr16	11270222	chr16	11249649	11351762	0	IMR90_Jin2013, H1_mesendoderm_cells_Dixon2015, Lung_cells_Schmitt2016, Left_ventricle_cells_Schmitt2016, RPMI7951_ENCODE2012, GM12878_Schmitt2016, Adrenal_gland_cells_Schmitt2016, Germinal_zone_neurons_Won2016, Brain_microvascular_endothelial_cells_ENCODE2012, H1_mesenchymal_stem_cells_Dixon2015, H1_hESCs_Dixon2012, Endothelial_of_hepatic_sinusoid_cells_ENCODE2012, NCI-H460_ENCODE2012, Ovary_cell…	10.0, 14.0, 6.5, 13.0, 8.0, 13.5, 7.0, 13.33, 6.5, 14.0, 9.5, 13.5, 8.5, 5.0, 12.67, 10.0, 7.5, 13.5, 14.0, 13.5, 13.0, 12.0, 11.5, 11.5, 5.75, 4.5, 11.0, 6.5, 6.5, 13.5, 11.0, 3.5, 13.5, 12.0, 11.5, 5.0, 6.0, 6.5, 11.0, 5.67, 5.5, 12.0, 10.0, 9.0, 5.0, 5.0, 1.5, 3.0, 1.5, 4.0, 20.43, 44.17, 36.12, 14.0, 7.38, 13.0, 18.0, 11.6, 59.0, 12.0, 50.5, 8.0, 23.0, 6.83, 20.29, 10.0, 10.0, 13.5, 4.0	1.70178	Cells_EBV-transformed_lymphocytes	27.1593	Brain_Cerebellar_Hemisphere	0.187828
rs416603	ENSG00000175643.8	RMI2	Brain_Cerebellar_Hemisphere	0.000138194	1.03574	0.746544	1.29051	0.454286	Cis	833.24	2.51954e-08	chr16	11270222	chr16	11249649	11351762	0	IMR90_Jin2013, H1_mesendoderm_cells_Dixon2015, Lung_cells_Schmitt2016, Left_ventricle_cells_Schmitt2016, RPMI7951_ENCODE2012, GM12878_Schmitt2016, Adrenal_gland_cells_Schmitt2016, Germinal_zone_neurons_Won2016, Brain_microvascular_endothelial_cells_ENCODE2012, H1_mesenchymal_stem_cells_Dixon2015, H1_hESCs_Dixon2012, Endothelial_of_hepatic_sinusoid_cells_ENCODE2012, NCI-H460_ENCODE2012, Ovary_cell…	10.0, 14.0, 6.5, 13.0, 8.0, 13.5, 7.0, 13.33, 6.5, 14.0, 9.5, 13.5, 8.5, 5.0, 12.67, 10.0, 7.5, 13.5, 14.0, 13.5, 13.0, 12.0, 11.5, 11.5, 5.75, 4.5, 11.0, 6.5, 6.5, 13.5, 11.0, 3.5, 13.5, 12.0, 11.5, 5.0, 6.0, 6.5, 11.0, 5.67, 5.5, 12.0, 10.0, 9.0, 5.0, 5.0, 1.5, 3.0, 1.5, 4.0, 20.43, 44.17, 36.12, 14.0, 7.38, 13.0, 18.0, 11.6, 59.0, 12.0, 50.5, 8.0, 23.0, 6.83, 20.29, 10.0, 10.0, 13.5, 4.0	0.187828	Cells_EBV-transformed_lymphocytes	27.1593	Brain_Cerebellar_Hemisphere	0.187828
rs416603	ENSG00000175643.8	RMI2	Minor_Salivary_Gland	0.0324935	0.487459	0.29889	0.699428	0.493056	Cis	833.24	9.87879e-06	chr16	11270222	chr16	11249649	11351762	0	IMR90_Jin2013, H1_mesendoderm_cells_Dixon2015, Lung_cells_Schmitt2016, Left_ventricle_cells_Schmitt2016, RPMI7951_ENCODE2012, GM12878_Schmitt2016, Adrenal_gland_cells_Schmitt2016, Germinal_zone_neurons_Won2016, Brain_microvascular_endothelial_cells_ENCODE2012, H1_mesenchymal_stem_cells_Dixon2015, H1_hESCs_Dixon2012, Endothelial_of_hepatic_sinusoid_cells_ENCODE2012, NCI-H460_ENCODE2012, Ovary_cell…	10.0, 14.0, 6.5, 13.0, 8.0, 13.5, 7.0, 13.33, 6.5, 14.0, 9.5, 13.5, 8.5, 5.0, 12.67, 10.0, 7.5, 13.5, 14.0, 13.5, 13.0, 12.0, 11.5, 11.5, 5.75, 4.5, 11.0, 6.5, 6.5, 13.5, 11.0, 3.5, 13.5, 12.0, 11.5, 5.0, 6.0, 6.5, 11.0, 5.67, 5.5, 12.0, 10.0, 9.0, 5.0, 5.0, 1.5, 3.0, 1.5, 4.0, 20.43, 44.17, 36.12, 14.0, 7.38, 13.0, 18.0, 11.6, 59.0, 12.0, 50.5, 8.0, 23.0, 6.83, 20.29, 10.0, 10.0, 13.5, 4.0	1.35997	Cells_EBV-transformed_lymphocytes	27.1593	Brain_Cerebellar_Hemisphere	0.187828
rs416603	ENSG00000175643.8	RMI2	Artery_Coronary	1.79751e-07	0.895829	0.685437	1.12598	0.467136	Cis	833.24	2.19221e-11	chr16	11270222	chr16	11249649	11351762	0	IMR90_Jin2013, H1_mesendoderm_cells_Dixon2015, Lung_cells_Schmitt2016, Left_ventricle_cells_Schmitt2016, RPMI7951_ENCODE2012, GM12878_Schmitt2016, Adrenal_gland_cells_Schmitt2016, Germinal_zone_neurons_Won2016, Brain_microvascular_endothelial_cells_ENCODE2012, H1_mesenchymal_stem_cells_Dixon2015, H1_hESCs_Dixon2012, Endothelial_of_hepatic_sinusoid_cells_ENCODE2012, NCI-H460_ENCODE2012, Ovary_cell…	10.0, 14.0, 6.5, 13.0, 8.0, 13.5, 7.0, 13.33, 6.5, 14.0, 9.5, 13.5, 8.5, 5.0, 12.67, 10.0, 7.5, 13.5, 14.0, 13.5, 13.0, 12.0, 11.5, 11.5, 5.75, 4.5, 11.0, 6.5, 6.5, 13.5, 11.0, 3.5, 13.5, 12.0, 11.5, 5.0, 6.0, 6.5, 11.0, 5.67, 5.5, 12.0, 10.0, 9.0, 5.0, 5.0, 1.5, 3.0, 1.5, 4.0, 20.43, 44.17, 36.12, 14.0, 7.38, 13.0, 18.0, 11.6, 59.0, 12.0, 50.5, 8.0, 23.0, 6.83, 20.29, 10.0, 10.0, 13.5, 4.0	0.776964	Cells_EBV-transformed_lymphocytes	27.1593	Brain_Cerebellar_Hemisphere	0.187828
rs416603	ENSG00000175643.8	RMI2	Lung	2.4105e-12	0.566889	0.457756	0.693905	0.461165	Cis	833.24	1.83899e-16	chr16	11270222	chr16	11249649	11351762	0	IMR90_Jin2013, H1_mesendoderm_cells_Dixon2015, Lung_cells_Schmitt2016, Left_ventricle_cells_Schmitt2016, RPMI7951_ENCODE2012, GM12878_Schmitt2016, Adrenal_gland_cells_Schmitt2016, Germinal_zone_neurons_Won2016, Brain_microvascular_endothelial_cells_ENCODE2012, H1_mesenchymal_stem_cells_Dixon2015, H1_hESCs_Dixon2012, Endothelial_of_hepatic_sinusoid_cells_ENCODE2012, NCI-H460_ENCODE2012, Ovary_cell…	10.0, 14.0, 6.5, 13.0, 8.0, 13.5, 7.0, 13.33, 6.5, 14.0, 9.5, 13.5, 8.5, 5.0, 12.67, 10.0, 7.5, 13.5, 14.0, 13.5, 13.0, 12.0, 11.5, 11.5, 5.75, 4.5, 11.0, 6.5, 6.5, 13.5, 11.0, 3.5, 13.5, 12.0, 11.5, 5.0, 6.0, 6.5, 11.0, 5.67, 5.5, 12.0, 10.0, 9.0, 5.0, 5.0, 1.5, 3.0, 1.5, 4.0, 20.43, 44.17, 36.12, 14.0, 7.38, 13.0, 18.0, 11.6, 59.0, 12.0, 50.5, 8.0, 23.0, 6.83, 20.29, 10.0, 10.0, 13.5, 4.0	1.59416	Cells_EBV-transformed_lymphocytes	27.1593	Brain_Cerebellar_Hemisphere	0.187828
rs193778	ENSG00000175643.8	RMI2	Pituitary	0.00392743	-1.05129	-1.30631	-0.655704	0.227848	Cis	806.15	9.3383e-07	chr16	11257354	chr16	11249649	11351762	0	IMR90_Jin2013, SK-MEL-5_ENCODE2012, GM12878_Rao2014, H1_hESCs_Jin2013, Spleen_cells_Schmitt2016, RPMI7951_ENCODE2012, Bladder_cells_Schmitt2016, Cortical_plate_neurons_Won2016, Adrenal_gland_cells_Schmitt2016, Peripheral_blood_T_cells_Kloetgen2019, IMR90_Dixon2012, H1_mesenchymal_stem_cells_Dixon2015, SK-N-MC_ENCODE2012, Liver_cells_Schmitt2016, Psoas_muscle_cells_Schmitt2016, Spinal_cord_astrocy…	7.67, 3.0, 12.25, 11.0, 6.0, 5.5, 2.5, 12.33, 4.0, 9.5, 9.5, 12.5, 4.5, 13.0, 1.67, 2.0, 2.0, 2.0, 3.5, 5.5, 12.5, 4.0, 8.0, 12.5, 14.0, 7.0, 6.5, 3.5, 14.0, 6.0, 9.0, 10.0, 2.5, 12.0, 5.0, 4.0, 8.5, 2.25, 6.0, 3.0, 11.67, 11.5, 3.0, 7.0, 2.5, 7.5, 8.0, 1.0, 4.0, 0.5, 27.22, 23.14, 47.62, 76.0, 10.5, 47.33, 65.0, 21.33, 20.33, 14.0, 7.17, 13.5, 16.0, 13.5, 10.0, 13.67, 13.0, 6.0, 24.0	0.631322	Cells_EBV-transformed_lymphocytes	27.1593	Brain_Cerebellar_Hemisphere	0.187828
rs416603	ENSG00000175643.8	RMI2	Pituitary	4.85094e-23	1.55783	1.32863	1.75987	0.466245	Cis	833.24	1.79434e-27	chr16	11270222	chr16	11249649	11351762	0	IMR90_Jin2013, H1_mesendoderm_cells_Dixon2015, Lung_cells_Schmitt2016, Left_ventricle_cells_Schmitt2016, RPMI7951_ENCODE2012, GM12878_Schmitt2016, Adrenal_gland_cells_Schmitt2016, Germinal_zone_neurons_Won2016, Brain_microvascular_endothelial_cells_ENCODE2012, H1_mesenchymal_stem_cells_Dixon2015, H1_hESCs_Dixon2012, Endothelial_of_hepatic_sinusoid_cells_ENCODE2012, NCI-H460_ENCODE2012, Ovary_cell…	10.0, 14.0, 6.5, 13.0, 8.0, 13.5, 7.0, 13.33, 6.5, 14.0, 9.5, 13.5, 8.5, 5.0, 12.67, 10.0, 7.5, 13.5, 14.0, 13.5, 13.0, 12.0, 11.5, 11.5, 5.75, 4.5, 11.0, 6.5, 6.5, 13.5, 11.0, 3.5, 13.5, 12.0, 11.5, 5.0, 6.0, 6.5, 11.0, 5.67, 5.5, 12.0, 10.0, 9.0, 5.0, 5.0, 1.5, 3.0, 1.5, 4.0, 20.43, 44.17, 36.12, 14.0, 7.38, 13.0, 18.0, 11.6, 59.0, 12.0, 50.5, 8.0, 23.0, 6.83, 20.29, 10.0, 10.0, 13.5, 4.0	0.631322	Cells_EBV-transformed_lymphocytes	27.1593	Brain_Cerebellar_Hemisphere	0.187828
rs416603	ENSG00000175643.8	RMI2	Skin_Not_Sun_Exposed_Suprapubic	1.28035e-22	0.750984	0.632028	0.876577	0.467118	Cis	833.24	4.84542e-27	chr16	11270222	chr16	11249649	11351762	0	IMR90_Jin2013, H1_mesendoderm_cells_Dixon2015, Lung_cells_Schmitt2016, Left_ventricle_cells_Schmitt2016, RPMI7951_ENCODE2012, GM12878_Schmitt2016, Adrenal_gland_cells_Schmitt2016, Germinal_zone_neurons_Won2016, Brain_microvascular_endothelial_cells_ENCODE2012, H1_mesenchymal_stem_cells_Dixon2015, H1_hESCs_Dixon2012, Endothelial_of_hepatic_sinusoid_cells_ENCODE2012, NCI-H460_ENCODE2012, Ovary_cell…	10.0, 14.0, 6.5, 13.0, 8.0, 13.5, 7.0, 13.33, 6.5, 14.0, 9.5, 13.5, 8.5, 5.0, 12.67, 10.0, 7.5, 13.5, 14.0, 13.5, 13.0, 12.0, 11.5, 11.5, 5.75, 4.5, 11.0, 6.5, 6.5, 13.5, 11.0, 3.5, 13.5, 12.0, 11.5, 5.0, 6.0, 6.5, 11.0, 5.67, 5.5, 12.0, 10.0, 9.0, 5.0, 5.0, 1.5, 3.0, 1.5, 4.0, 20.43, 44.17, 36.12, 14.0, 7.38, 13.0, 18.0, 11.6, 59.0, 12.0, 50.5, 8.0, 23.0, 6.83, 20.29, 10.0, 10.0, 13.5, 4.0	6.43648	Cells_EBV-transformed_lymphocytes	27.1593	Brain_Cerebellar_Hemisphere	0.187828
rs416603	ENSG00000175643.8	RMI2	Brain_Cerebellum	0.000302302	1.00533	0.663749	1.31378	0.449761	Cis	833.24	5.83034e-08	chr16	11270222	chr16	11249649	11351762	0	IMR90_Jin2013, H1_mesendoderm_cells_Dixon2015, Lung_cells_Schmitt2016, Left_ventricle_cells_Schmitt2016, RPMI7951_ENCODE2012, GM12878_Schmitt2016, Adrenal_gland_cells_Schmitt2016, Germinal_zone_neurons_Won2016, Brain_microvascular_endothelial_cells_ENCODE2012, H1_mesenchymal_stem_cells_Dixon2015, H1_hESCs_Dixon2012, Endothelial_of_hepatic_sinusoid_cells_ENCODE2012, NCI-H460_ENCODE2012, Ovary_cell…	10.0, 14.0, 6.5, 13.0, 8.0, 13.5, 7.0, 13.33, 6.5, 14.0, 9.5, 13.5, 8.5, 5.0, 12.67, 10.0, 7.5, 13.5, 14.0, 13.5, 13.0, 12.0, 11.5, 11.5, 5.75, 4.5, 11.0, 6.5, 6.5, 13.5, 11.0, 3.5, 13.5, 12.0, 11.5, 5.0, 6.0, 6.5, 11.0, 5.67, 5.5, 12.0, 10.0, 9.0, 5.0, 5.0, 1.5, 3.0, 1.5, 4.0, 20.43, 44.17, 36.12, 14.0, 7.38, 13.0, 18.0, 11.6, 59.0, 12.0, 50.5, 8.0, 23.0, 6.83, 20.29, 10.0, 10.0, 13.5, 4.0	0.211263	Cells_EBV-transformed_lymphocytes	27.1593	Brain_Cerebellar_Hemisphere	0.187828
rs402072	ENSG00000105287.12	PRKD2	Muscle_Skeletal	3.15068e-17	0.666121	0.554231	0.786606	0.141643	Cis	516.69	1.66731e-21	chr19	46715865	chr19	46674275	46717127	0	H1_mesendoderm_cells_Dixon2015, IMR90_Jin2013, A549_ENCODE2012, Cortical_plate_neurons_Won2016, Bladder_cells_Schmitt2016, Adrenal_gland_cells_Schmitt2016, Germinal_zone_neurons_Won2016, H1_hESCs_Dixon2015, HepG2_ENCODE2012, Peripheral_blood_T_cells_Kloetgen2019, GM12878_Rao2014, RPMI7951_ENCODE2012, GM12878_Schmitt2016, Endothelial_of_hepatic_sinusoid_cells_ENCODE2012, T_cells_of_acute_lymphobla…	8.0, 5.17, 7.5, 7.67, 4.5, 4.0, 7.67, 7.5, 8.0, 6.5, 8.0, 4.5, 7.5, 8.0, 8.0, 3.0, 3.5, 6.0, 8.0, 6.5, 6.0, 7.0, 3.67, 3.5, 7.0, 5.0, 3.0, 2.5, 6.5, 2.0, 7.0, 4.0, 2.5, 2.0, 6.0, 2.5, 5.0, 4.5, 1.5, 6.0, 5.0, 4.0, 3.5, 4.0, 3.0, 0.5, 1.0, 0.5, 0.5, 1.0, 40.17, 7.6, 36.0, 13.17, 14.13, 28.5, 12.0, 4.0, 6.17, 5.0, 56.0, 10.33, 3.62, 6.33, 5.0, 6.0, 6.0, 13.0, 4.0	4.83078	Spleen	79.0288	Brain_Cerebellar_Hemisphere	2.41907
rs425105	ENSG00000105287.12	PRKD2	Muscle_Skeletal	6.92992e-16	0.625284	0.515641	0.743034	0.15864	Cis	550.69	4.08423e-20	chr19	46705224	chr19	46674275	46717127	0	NCI-H460_ENCODE2012, H1_mesenchymal_stem_cells_Dixon2015, H1_hESCs_Dixon2015, SK-MEL-5_ENCODE2012, H1_trophectoderm_cells_Dixon2015, RPMI7951_ENCODE2012, IMR90_Jin2013, Liver_cells_Schmitt2016, Right_ventricle_cells_Schmitt2016, G401_ENCODE2012, Cortical_plate_neurons_Won2016, HepG2_ENCODE2012, GM12878_Schmitt2016, Aorta_cells_Schmitt2016, Bladder_cells_Schmitt2016, A549_ENCODE2012, Endothelial_o…	5.0, 8.0, 8.0, 4.0, 7.0, 6.5, 6.0, 8.0, 3.0, 7.5, 7.67, 8.0, 8.0, 8.0, 3.0, 7.5, 8.0, 7.5, 7.67, 7.75, 7.0, 8.0, 5.0, 5.0, 5.5, 6.0, 3.0, 5.0, 3.0, 6.0, 7.0, 4.5, 3.0, 4.0, 7.0, 5.0, 4.0, 4.0, 5.5, 5.0, 4.5, 4.0, 3.5, 2.0, 3.0, 1.0, 2.0, 2.0, 1.0, 1.5, 8.4, 39.67, 34.5, 38.5, 5.5, 11.0, 11.29, 50.0, 8.0, 12.83, 11.0, 7.0, 2.75, 11.67, 6.0, 8.0, 1.0, 4.0, 16.5	4.83078	Spleen	79.0288	Brain_Cerebellar_Hemisphere	2.41907
rs402072	ENSG00000105287.12	PRKD2	Artery_Aorta	1.79429e-11	0.744068	0.617011	0.875067	0.124031	Cis	516.69	1.48367e-15	chr19	46715865	chr19	46674275	46717127	0	H1_mesendoderm_cells_Dixon2015, IMR90_Jin2013, A549_ENCODE2012, Cortical_plate_neurons_Won2016, Bladder_cells_Schmitt2016, Adrenal_gland_cells_Schmitt2016, Germinal_zone_neurons_Won2016, H1_hESCs_Dixon2015, HepG2_ENCODE2012, Peripheral_blood_T_cells_Kloetgen2019, GM12878_Rao2014, RPMI7951_ENCODE2012, GM12878_Schmitt2016, Endothelial_of_hepatic_sinusoid_cells_ENCODE2012, T_cells_of_acute_lymphobla…	8.0, 5.17, 7.5, 7.67, 4.5, 4.0, 7.67, 7.5, 8.0, 6.5, 8.0, 4.5, 7.5, 8.0, 8.0, 3.0, 3.5, 6.0, 8.0, 6.5, 6.0, 7.0, 3.67, 3.5, 7.0, 5.0, 3.0, 2.5, 6.5, 2.0, 7.0, 4.0, 2.5, 2.0, 6.0, 2.5, 5.0, 4.5, 1.5, 6.0, 5.0, 4.0, 3.5, 4.0, 3.0, 0.5, 1.0, 0.5, 0.5, 1.0, 40.17, 7.6, 36.0, 13.17, 14.13, 28.5, 12.0, 4.0, 6.17, 5.0, 56.0, 10.33, 3.62, 6.33, 5.0, 6.0, 6.0, 13.0, 4.0	24.9621	Spleen	79.0288	Brain_Cerebellar_Hemisphere	2.41907
rs425105	ENSG00000105287.12	PRKD2	Artery_Aorta	1.12771e-10	0.741036	0.604493	0.881829	0.138243	Cis	550.69	1.0089e-14	chr19	46705224	chr19	46674275	46717127	0	NCI-H460_ENCODE2012, H1_mesenchymal_stem_cells_Dixon2015, H1_hESCs_Dixon2015, SK-MEL-5_ENCODE2012, H1_trophectoderm_cells_Dixon2015, RPMI7951_ENCODE2012, IMR90_Jin2013, Liver_cells_Schmitt2016, Right_ventricle_cells_Schmitt2016, G401_ENCODE2012, Cortical_plate_neurons_Won2016, HepG2_ENCODE2012, GM12878_Schmitt2016, Aorta_cells_Schmitt2016, Bladder_cells_Schmitt2016, A549_ENCODE2012, Endothelial_o…	5.0, 8.0, 8.0, 4.0, 7.0, 6.5, 6.0, 8.0, 3.0, 7.5, 7.67, 8.0, 8.0, 8.0, 3.0, 7.5, 8.0, 7.5, 7.67, 7.75, 7.0, 8.0, 5.0, 5.0, 5.5, 6.0, 3.0, 5.0, 3.0, 6.0, 7.0, 4.5, 3.0, 4.0, 7.0, 5.0, 4.0, 4.0, 5.5, 5.0, 4.5, 4.0, 3.5, 2.0, 3.0, 1.0, 2.0, 2.0, 1.0, 1.5, 8.4, 39.67, 34.5, 38.5, 5.5, 11.0, 11.29, 50.0, 8.0, 12.83, 11.0, 7.0, 2.75, 11.67, 6.0, 8.0, 1.0, 4.0, 16.5	24.9621	Spleen	79.0288	Brain_Cerebellar_Hemisphere	2.41907
rs402072	ENSG00000105287.12	PRKD2	Testis	0.00113289	0.430339	0.320173	0.54624	0.142857	Cis	516.69	2.40989e-07	chr19	46715865	chr19	46674275	46717127	0	H1_mesendoderm_cells_Dixon2015, IMR90_Jin2013, A549_ENCODE2012, Cortical_plate_neurons_Won2016, Bladder_cells_Schmitt2016, Adrenal_gland_cells_Schmitt2016, Germinal_zone_neurons_Won2016, H1_hESCs_Dixon2015, HepG2_ENCODE2012, Peripheral_blood_T_cells_Kloetgen2019, GM12878_Rao2014, RPMI7951_ENCODE2012, GM12878_Schmitt2016, Endothelial_of_hepatic_sinusoid_cells_ENCODE2012, T_cells_of_acute_lymphobla…	8.0, 5.17, 7.5, 7.67, 4.5, 4.0, 7.67, 7.5, 8.0, 6.5, 8.0, 4.5, 7.5, 8.0, 8.0, 3.0, 3.5, 6.0, 8.0, 6.5, 6.0, 7.0, 3.67, 3.5, 7.0, 5.0, 3.0, 2.5, 6.5, 2.0, 7.0, 4.0, 2.5, 2.0, 6.0, 2.5, 5.0, 4.5, 1.5, 6.0, 5.0, 4.0, 3.5, 4.0, 3.0, 0.5, 1.0, 0.5, 0.5, 1.0, 40.17, 7.6, 36.0, 13.17, 14.13, 28.5, 12.0, 4.0, 6.17, 5.0, 56.0, 10.33, 3.62, 6.33, 5.0, 6.0, 6.0, 13.0, 4.0	15.1895	Spleen	79.0288	Brain_Cerebellar_Hemisphere	2.41907
rs425105	ENSG00000105287.12	PRKD2	Testis	0.000264718	0.468231	0.361842	0.584086	0.153727	Cis	550.69	5.06607e-08	chr19	46705224	chr19	46674275	46717127	0	NCI-H460_ENCODE2012, H1_mesenchymal_stem_cells_Dixon2015, H1_hESCs_Dixon2015, SK-MEL-5_ENCODE2012, H1_trophectoderm_cells_Dixon2015, RPMI7951_ENCODE2012, IMR90_Jin2013, Liver_cells_Schmitt2016, Right_ventricle_cells_Schmitt2016, G401_ENCODE2012, Cortical_plate_neurons_Won2016, HepG2_ENCODE2012, GM12878_Schmitt2016, Aorta_cells_Schmitt2016, Bladder_cells_Schmitt2016, A549_ENCODE2012, Endothelial_o…	5.0, 8.0, 8.0, 4.0, 7.0, 6.5, 6.0, 8.0, 3.0, 7.5, 7.67, 8.0, 8.0, 8.0, 3.0, 7.5, 8.0, 7.5, 7.67, 7.75, 7.0, 8.0, 5.0, 5.0, 5.5, 6.0, 3.0, 5.0, 3.0, 6.0, 7.0, 4.5, 3.0, 4.0, 7.0, 5.0, 4.0, 4.0, 5.5, 5.0, 4.5, 4.0, 3.5, 2.0, 3.0, 1.0, 2.0, 2.0, 1.0, 1.5, 8.4, 39.67, 34.5, 38.5, 5.5, 11.0, 11.29, 50.0, 8.0, 12.83, 11.0, 7.0, 2.75, 11.67, 6.0, 8.0, 1.0, 4.0, 16.5	15.1895	Spleen	79.0288	Brain_Cerebellar_Hemisphere	2.41907
rs402072	ENSG00000105287.12	PRKD2	Brain_Cortex	4.47097e-06	0.704832	0.472876	0.839645	0.143902	Cis	516.69	6.59251e-10	chr19	46715865	chr19	46674275	46717127	0	H1_mesendoderm_cells_Dixon2015, IMR90_Jin2013, A549_ENCODE2012, Cortical_plate_neurons_Won2016, Bladder_cells_Schmitt2016, Adrenal_gland_cells_Schmitt2016, Germinal_zone_neurons_Won2016, H1_hESCs_Dixon2015, HepG2_ENCODE2012, Peripheral_blood_T_cells_Kloetgen2019, GM12878_Rao2014, RPMI7951_ENCODE2012, GM12878_Schmitt2016, Endothelial_of_hepatic_sinusoid_cells_ENCODE2012, T_cells_of_acute_lymphobla…	8.0, 5.17, 7.5, 7.67, 4.5, 4.0, 7.67, 7.5, 8.0, 6.5, 8.0, 4.5, 7.5, 8.0, 8.0, 3.0, 3.5, 6.0, 8.0, 6.5, 6.0, 7.0, 3.67, 3.5, 7.0, 5.0, 3.0, 2.5, 6.5, 2.0, 7.0, 4.0, 2.5, 2.0, 6.0, 2.5, 5.0, 4.5, 1.5, 6.0, 5.0, 4.0, 3.5, 4.0, 3.0, 0.5, 1.0, 0.5, 0.5, 1.0, 40.17, 7.6, 36.0, 13.17, 14.13, 28.5, 12.0, 4.0, 6.17, 5.0, 56.0, 10.33, 3.62, 6.33, 5.0, 6.0, 6.0, 13.0, 4.0	6.11697	Spleen	79.0288	Brain_Cerebellar_Hemisphere	2.41907
rs425105	ENSG00000105287.12	PRKD2	Brain_Cortex	7.99901e-07	0.737566	0.556939	0.891092	0.158537	Cis	550.69	1.06116e-10	chr19	46705224	chr19	46674275	46717127	0	NCI-H460_ENCODE2012, H1_mesenchymal_stem_cells_Dixon2015, H1_hESCs_Dixon2015, SK-MEL-5_ENCODE2012, H1_trophectoderm_cells_Dixon2015, RPMI7951_ENCODE2012, IMR90_Jin2013, Liver_cells_Schmitt2016, Right_ventricle_cells_Schmitt2016, G401_ENCODE2012, Cortical_plate_neurons_Won2016, HepG2_ENCODE2012, GM12878_Schmitt2016, Aorta_cells_Schmitt2016, Bladder_cells_Schmitt2016, A549_ENCODE2012, Endothelial_o…	5.0, 8.0, 8.0, 4.0, 7.0, 6.5, 6.0, 8.0, 3.0, 7.5, 7.67, 8.0, 8.0, 8.0, 3.0, 7.5, 8.0, 7.5, 7.67, 7.75, 7.0, 8.0, 5.0, 5.0, 5.5, 6.0, 3.0, 5.0, 3.0, 6.0, 7.0, 4.5, 3.0, 4.0, 7.0, 5.0, 4.0, 4.0, 5.5, 5.0, 4.5, 4.0, 3.5, 2.0, 3.0, 1.0, 2.0, 2.0, 1.0, 1.5, 8.4, 39.67, 34.5, 38.5, 5.5, 11.0, 11.29, 50.0, 8.0, 12.83, 11.0, 7.0, 2.75, 11.67, 6.0, 8.0, 1.0, 4.0, 16.5	6.11697	Spleen	79.0288	Brain_Cerebellar_Hemisphere	2.41907
rs402072	ENSG00000105287.12	PRKD2	Brain_Hypothalamus	0.000151747	0.593679	0.41476	0.787606	0.188235	Cis	516.69	2.78587e-08	chr19	46715865	chr19	46674275	46717127	0	H1_mesendoderm_cells_Dixon2015, IMR90_Jin2013, A549_ENCODE2012, Cortical_plate_neurons_Won2016, Bladder_cells_Schmitt2016, Adrenal_gland_cells_Schmitt2016, Germinal_zone_neurons_Won2016, H1_hESCs_Dixon2015, HepG2_ENCODE2012, Peripheral_blood_T_cells_Kloetgen2019, GM12878_Rao2014, RPMI7951_ENCODE2012, GM12878_Schmitt2016, Endothelial_of_hepatic_sinusoid_cells_ENCODE2012, T_cells_of_acute_lymphobla…	8.0, 5.17, 7.5, 7.67, 4.5, 4.0, 7.67, 7.5, 8.0, 6.5, 8.0, 4.5, 7.5, 8.0, 8.0, 3.0, 3.5, 6.0, 8.0, 6.5, 6.0, 7.0, 3.67, 3.5, 7.0, 5.0, 3.0, 2.5, 6.5, 2.0, 7.0, 4.0, 2.5, 2.0, 6.0, 2.5, 5.0, 4.5, 1.5, 6.0, 5.0, 4.0, 3.5, 4.0, 3.0, 0.5, 1.0, 0.5, 0.5, 1.0, 40.17, 7.6, 36.0, 13.17, 14.13, 28.5, 12.0, 4.0, 6.17, 5.0, 56.0, 10.33, 3.62, 6.33, 5.0, 6.0, 6.0, 13.0, 4.0	4.23444	Spleen	79.0288	Brain_Cerebellar_Hemisphere	2.41907
rs425105	ENSG00000105287.12	PRKD2	Brain_Hypothalamus	0.000174907	0.591431	0.416731	0.785218	0.194118	Cis	550.69	3.24705e-08	chr19	46705224	chr19	46674275	46717127	0	NCI-H460_ENCODE2012, H1_mesenchymal_stem_cells_Dixon2015, H1_hESCs_Dixon2015, SK-MEL-5_ENCODE2012, H1_trophectoderm_cells_Dixon2015, RPMI7951_ENCODE2012, IMR90_Jin2013, Liver_cells_Schmitt2016, Right_ventricle_cells_Schmitt2016, G401_ENCODE2012, Cortical_plate_neurons_Won2016, HepG2_ENCODE2012, GM12878_Schmitt2016, Aorta_cells_Schmitt2016, Bladder_cells_Schmitt2016, A549_ENCODE2012, Endothelial_o…	5.0, 8.0, 8.0, 4.0, 7.0, 6.5, 6.0, 8.0, 3.0, 7.5, 7.67, 8.0, 8.0, 8.0, 3.0, 7.5, 8.0, 7.5, 7.67, 7.75, 7.0, 8.0, 5.0, 5.0, 5.5, 6.0, 3.0, 5.0, 3.0, 6.0, 7.0, 4.5, 3.0, 4.0, 7.0, 5.0, 4.0, 4.0, 5.5, 5.0, 4.5, 4.0, 3.5, 2.0, 3.0, 1.0, 2.0, 2.0, 1.0, 1.5, 8.4, 39.67, 34.5, 38.5, 5.5, 11.0, 11.29, 50.0, 8.0, 12.83, 11.0, 7.0, 2.75, 11.67, 6.0, 8.0, 1.0, 4.0, 16.5	4.23444	Spleen	79.0288	Brain_Cerebellar_Hemisphere	2.41907
rs402072	ENSG00000105287.12	PRKD2	Stomach	2.90648e-05	0.459077	0.34387	0.618969	0.131173	Cis	516.69	4.78361e-09	chr19	46715865	chr19	46674275	46717127	0	H1_mesendoderm_cells_Dixon2015, IMR90_Jin2013, A549_ENCODE2012, Cortical_plate_neurons_Won2016, Bladder_cells_Schmitt2016, Adrenal_gland_cells_Schmitt2016, Germinal_zone_neurons_Won2016, H1_hESCs_Dixon2015, HepG2_ENCODE2012, Peripheral_blood_T_cells_Kloetgen2019, GM12878_Rao2014, RPMI7951_ENCODE2012, GM12878_Schmitt2016, Endothelial_of_hepatic_sinusoid_cells_ENCODE2012, T_cells_of_acute_lymphobla…	8.0, 5.17, 7.5, 7.67, 4.5, 4.0, 7.67, 7.5, 8.0, 6.5, 8.0, 4.5, 7.5, 8.0, 8.0, 3.0, 3.5, 6.0, 8.0, 6.5, 6.0, 7.0, 3.67, 3.5, 7.0, 5.0, 3.0, 2.5, 6.5, 2.0, 7.0, 4.0, 2.5, 2.0, 6.0, 2.5, 5.0, 4.5, 1.5, 6.0, 5.0, 4.0, 3.5, 4.0, 3.0, 0.5, 1.0, 0.5, 0.5, 1.0, 40.17, 7.6, 36.0, 13.17, 14.13, 28.5, 12.0, 4.0, 6.17, 5.0, 56.0, 10.33, 3.62, 6.33, 5.0, 6.0, 6.0, 13.0, 4.0	20.414	Spleen	79.0288	Brain_Cerebellar_Hemisphere	2.41907
rs425105	ENSG00000105287.12	PRKD2	Stomach	0.000139733	0.393968	0.214136	0.496474	0.151235	Cis	550.69	2.5507e-08	chr19	46705224	chr19	46674275	46717127	0	NCI-H460_ENCODE2012, H1_mesenchymal_stem_cells_Dixon2015, H1_hESCs_Dixon2015, SK-MEL-5_ENCODE2012, H1_trophectoderm_cells_Dixon2015, RPMI7951_ENCODE2012, IMR90_Jin2013, Liver_cells_Schmitt2016, Right_ventricle_cells_Schmitt2016, G401_ENCODE2012, Cortical_plate_neurons_Won2016, HepG2_ENCODE2012, GM12878_Schmitt2016, Aorta_cells_Schmitt2016, Bladder_cells_Schmitt2016, A549_ENCODE2012, Endothelial_o…	5.0, 8.0, 8.0, 4.0, 7.0, 6.5, 6.0, 8.0, 3.0, 7.5, 7.67, 8.0, 8.0, 8.0, 3.0, 7.5, 8.0, 7.5, 7.67, 7.75, 7.0, 8.0, 5.0, 5.0, 5.5, 6.0, 3.0, 5.0, 3.0, 6.0, 7.0, 4.5, 3.0, 4.0, 7.0, 5.0, 4.0, 4.0, 5.5, 5.0, 4.5, 4.0, 3.5, 2.0, 3.0, 1.0, 2.0, 2.0, 1.0, 1.5, 8.4, 39.67, 34.5, 38.5, 5.5, 11.0, 11.29, 50.0, 8.0, 12.83, 11.0, 7.0, 2.75, 11.67, 6.0, 8.0, 1.0, 4.0, 16.5	20.414	Spleen	79.0288	Brain_Cerebellar_Hemisphere	2.41907
rs402072	ENSG00000105287.12	PRKD2	Brain_Frontal_Cortex_BA9	0.00555242	0.71241	0.507671	0.925579	0.177143	Cis	516.69	1.36434e-06	chr19	46715865	chr19	46674275	46717127	0	H1_mesendoderm_cells_Dixon2015, IMR90_Jin2013, A549_ENCODE2012, Cortical_plate_neurons_Won2016, Bladder_cells_Schmitt2016, Adrenal_gland_cells_Schmitt2016, Germinal_zone_neurons_Won2016, H1_hESCs_Dixon2015, HepG2_ENCODE2012, Peripheral_blood_T_cells_Kloetgen2019, GM12878_Rao2014, RPMI7951_ENCODE2012, GM12878_Schmitt2016, Endothelial_of_hepatic_sinusoid_cells_ENCODE2012, T_cells_of_acute_lymphobla…	8.0, 5.17, 7.5, 7.67, 4.5, 4.0, 7.67, 7.5, 8.0, 6.5, 8.0, 4.5, 7.5, 8.0, 8.0, 3.0, 3.5, 6.0, 8.0, 6.5, 6.0, 7.0, 3.67, 3.5, 7.0, 5.0, 3.0, 2.5, 6.5, 2.0, 7.0, 4.0, 2.5, 2.0, 6.0, 2.5, 5.0, 4.5, 1.5, 6.0, 5.0, 4.0, 3.5, 4.0, 3.0, 0.5, 1.0, 0.5, 0.5, 1.0, 40.17, 7.6, 36.0, 13.17, 14.13, 28.5, 12.0, 4.0, 6.17, 5.0, 56.0, 10.33, 3.62, 6.33, 5.0, 6.0, 6.0, 13.0, 4.0	4.70053	Spleen	79.0288	Brain_Cerebellar_Hemisphere	2.41907
rs425105	ENSG00000105287.12	PRKD2	Brain_Frontal_Cortex_BA9	0.00429625	0.718982	0.482021	0.919004	0.182857	Cis	550.69	1.02901e-06	chr19	46705224	chr19	46674275	46717127	0	NCI-H460_ENCODE2012, H1_mesenchymal_stem_cells_Dixon2015, H1_hESCs_Dixon2015, SK-MEL-5_ENCODE2012, H1_trophectoderm_cells_Dixon2015, RPMI7951_ENCODE2012, IMR90_Jin2013, Liver_cells_Schmitt2016, Right_ventricle_cells_Schmitt2016, G401_ENCODE2012, Cortical_plate_neurons_Won2016, HepG2_ENCODE2012, GM12878_Schmitt2016, Aorta_cells_Schmitt2016, Bladder_cells_Schmitt2016, A549_ENCODE2012, Endothelial_o…	5.0, 8.0, 8.0, 4.0, 7.0, 6.5, 6.0, 8.0, 3.0, 7.5, 7.67, 8.0, 8.0, 8.0, 3.0, 7.5, 8.0, 7.5, 7.67, 7.75, 7.0, 8.0, 5.0, 5.0, 5.5, 6.0, 3.0, 5.0, 3.0, 6.0, 7.0, 4.5, 3.0, 4.0, 7.0, 5.0, 4.0, 4.0, 5.5, 5.0, 4.5, 4.0, 3.5, 2.0, 3.0, 1.0, 2.0, 2.0, 1.0, 1.5, 8.4, 39.67, 34.5, 38.5, 5.5, 11.0, 11.29, 50.0, 8.0, 12.83, 11.0, 7.0, 2.75, 11.67, 6.0, 8.0, 1.0, 4.0, 16.5	4.70053	Spleen	79.0288	Brain_Cerebellar_Hemisphere	2.41907
rs402072	ENSG00000105287.12	PRKD2	Esophagus_Gastroesophageal_Junction	6.77601e-08	0.63423	0.522607	0.825104	0.124242	Cis	516.69	7.86901e-12	chr19	46715865	chr19	46674275	46717127	0	H1_mesendoderm_cells_Dixon2015, IMR90_Jin2013, A549_ENCODE2012, Cortical_plate_neurons_Won2016, Bladder_cells_Schmitt2016, Adrenal_gland_cells_Schmitt2016, Germinal_zone_neurons_Won2016, H1_hESCs_Dixon2015, HepG2_ENCODE2012, Peripheral_blood_T_cells_Kloetgen2019, GM12878_Rao2014, RPMI7951_ENCODE2012, GM12878_Schmitt2016, Endothelial_of_hepatic_sinusoid_cells_ENCODE2012, T_cells_of_acute_lymphobla…	8.0, 5.17, 7.5, 7.67, 4.5, 4.0, 7.67, 7.5, 8.0, 6.5, 8.0, 4.5, 7.5, 8.0, 8.0, 3.0, 3.5, 6.0, 8.0, 6.5, 6.0, 7.0, 3.67, 3.5, 7.0, 5.0, 3.0, 2.5, 6.5, 2.0, 7.0, 4.0, 2.5, 2.0, 6.0, 2.5, 5.0, 4.5, 1.5, 6.0, 5.0, 4.0, 3.5, 4.0, 3.0, 0.5, 1.0, 0.5, 0.5, 1.0, 40.17, 7.6, 36.0, 13.17, 14.13, 28.5, 12.0, 4.0, 6.17, 5.0, 56.0, 10.33, 3.62, 6.33, 5.0, 6.0, 6.0, 13.0, 4.0	20.3949	Spleen	79.0288	Brain_Cerebellar_Hemisphere	2.41907
rs425105	ENSG00000105287.12	PRKD2	Esophagus_Gastroesophageal_Junction	1.48463e-08	0.622627	0.459578	0.807294	0.140909	Cis	550.69	1.61456e-12	chr19	46705224	chr19	46674275	46717127	0	NCI-H460_ENCODE2012, H1_mesenchymal_stem_cells_Dixon2015, H1_hESCs_Dixon2015, SK-MEL-5_ENCODE2012, H1_trophectoderm_cells_Dixon2015, RPMI7951_ENCODE2012, IMR90_Jin2013, Liver_cells_Schmitt2016, Right_ventricle_cells_Schmitt2016, G401_ENCODE2012, Cortical_plate_neurons_Won2016, HepG2_ENCODE2012, GM12878_Schmitt2016, Aorta_cells_Schmitt2016, Bladder_cells_Schmitt2016, A549_ENCODE2012, Endothelial_o…	5.0, 8.0, 8.0, 4.0, 7.0, 6.5, 6.0, 8.0, 3.0, 7.5, 7.67, 8.0, 8.0, 8.0, 3.0, 7.5, 8.0, 7.5, 7.67, 7.75, 7.0, 8.0, 5.0, 5.0, 5.5, 6.0, 3.0, 5.0, 3.0, 6.0, 7.0, 4.5, 3.0, 4.0, 7.0, 5.0, 4.0, 4.0, 5.5, 5.0, 4.5, 4.0, 3.5, 2.0, 3.0, 1.0, 2.0, 2.0, 1.0, 1.5, 8.4, 39.67, 34.5, 38.5, 5.5, 11.0, 11.29, 50.0, 8.0, 12.83, 11.0, 7.0, 2.75, 11.67, 6.0, 8.0, 1.0, 4.0, 16.5	20.3949	Spleen	79.0288	Brain_Cerebellar_Hemisphere	2.41907
rs402072	ENSG00000105287.12	PRKD2	Brain_Anterior_cingulate_cortex_BA24	3.08664e-05	0.826415	0.575143	1.04292	0.163265	Cis	516.69	5.0987e-09	chr19	46715865	chr19	46674275	46717127	0	H1_mesendoderm_cells_Dixon2015, IMR90_Jin2013, A549_ENCODE2012, Cortical_plate_neurons_Won2016, Bladder_cells_Schmitt2016, Adrenal_gland_cells_Schmitt2016, Germinal_zone_neurons_Won2016, H1_hESCs_Dixon2015, HepG2_ENCODE2012, Peripheral_blood_T_cells_Kloetgen2019, GM12878_Rao2014, RPMI7951_ENCODE2012, GM12878_Schmitt2016, Endothelial_of_hepatic_sinusoid_cells_ENCODE2012, T_cells_of_acute_lymphobla…	8.0, 5.17, 7.5, 7.67, 4.5, 4.0, 7.67, 7.5, 8.0, 6.5, 8.0, 4.5, 7.5, 8.0, 8.0, 3.0, 3.5, 6.0, 8.0, 6.5, 6.0, 7.0, 3.67, 3.5, 7.0, 5.0, 3.0, 2.5, 6.5, 2.0, 7.0, 4.0, 2.5, 2.0, 6.0, 2.5, 5.0, 4.5, 1.5, 6.0, 5.0, 4.0, 3.5, 4.0, 3.0, 0.5, 1.0, 0.5, 0.5, 1.0, 40.17, 7.6, 36.0, 13.17, 14.13, 28.5, 12.0, 4.0, 6.17, 5.0, 56.0, 10.33, 3.62, 6.33, 5.0, 6.0, 6.0, 13.0, 4.0	4.24608	Spleen	79.0288	Brain_Cerebellar_Hemisphere	2.41907
rs425105	ENSG00000105287.12	PRKD2	Brain_Anterior_cingulate_cortex_BA24	3.12698e-05	0.815067	0.571452	1.00914	0.166667	Cis	550.69	5.16929e-09	chr19	46705224	chr19	46674275	46717127	0	NCI-H460_ENCODE2012, H1_mesenchymal_stem_cells_Dixon2015, H1_hESCs_Dixon2015, SK-MEL-5_ENCODE2012, H1_trophectoderm_cells_Dixon2015, RPMI7951_ENCODE2012, IMR90_Jin2013, Liver_cells_Schmitt2016, Right_ventricle_cells_Schmitt2016, G401_ENCODE2012, Cortical_plate_neurons_Won2016, HepG2_ENCODE2012, GM12878_Schmitt2016, Aorta_cells_Schmitt2016, Bladder_cells_Schmitt2016, A549_ENCODE2012, Endothelial_o…	5.0, 8.0, 8.0, 4.0, 7.0, 6.5, 6.0, 8.0, 3.0, 7.5, 7.67, 8.0, 8.0, 8.0, 3.0, 7.5, 8.0, 7.5, 7.67, 7.75, 7.0, 8.0, 5.0, 5.0, 5.5, 6.0, 3.0, 5.0, 3.0, 6.0, 7.0, 4.5, 3.0, 4.0, 7.0, 5.0, 4.0, 4.0, 5.5, 5.0, 4.5, 4.0, 3.5, 2.0, 3.0, 1.0, 2.0, 2.0, 1.0, 1.5, 8.4, 39.67, 34.5, 38.5, 5.5, 11.0, 11.29, 50.0, 8.0, 12.83, 11.0, 7.0, 2.75, 11.67, 6.0, 8.0, 1.0, 4.0, 16.5	4.24608	Spleen	79.0288	Brain_Cerebellar_Hemisphere	2.41907
rs402072	ENSG00000105287.12	PRKD2	Adipose_Subcutaneous	4.10359e-06	0.397888	0.286375	0.473825	0.13167	Cis	516.69	6.02221e-10	chr19	46715865	chr19	46674275	46717127	0	H1_mesendoderm_cells_Dixon2015, IMR90_Jin2013, A549_ENCODE2012, Cortical_plate_neurons_Won2016, Bladder_cells_Schmitt2016, Adrenal_gland_cells_Schmitt2016, Germinal_zone_neurons_Won2016, H1_hESCs_Dixon2015, HepG2_ENCODE2012, Peripheral_blood_T_cells_Kloetgen2019, GM12878_Rao2014, RPMI7951_ENCODE2012, GM12878_Schmitt2016, Endothelial_of_hepatic_sinusoid_cells_ENCODE2012, T_cells_of_acute_lymphobla…	8.0, 5.17, 7.5, 7.67, 4.5, 4.0, 7.67, 7.5, 8.0, 6.5, 8.0, 4.5, 7.5, 8.0, 8.0, 3.0, 3.5, 6.0, 8.0, 6.5, 6.0, 7.0, 3.67, 3.5, 7.0, 5.0, 3.0, 2.5, 6.5, 2.0, 7.0, 4.0, 2.5, 2.0, 6.0, 2.5, 5.0, 4.5, 1.5, 6.0, 5.0, 4.0, 3.5, 4.0, 3.0, 0.5, 1.0, 0.5, 0.5, 1.0, 40.17, 7.6, 36.0, 13.17, 14.13, 28.5, 12.0, 4.0, 6.17, 5.0, 56.0, 10.33, 3.62, 6.33, 5.0, 6.0, 6.0, 13.0, 4.0	42.135	Spleen	79.0288	Brain_Cerebellar_Hemisphere	2.41907
rs425105	ENSG00000105287.12	PRKD2	Adipose_Subcutaneous	9.18119e-06	0.389586	0.246685	0.471426	0.148021	Cis	550.69	1.4096e-09	chr19	46705224	chr19	46674275	46717127	0	NCI-H460_ENCODE2012, H1_mesenchymal_stem_cells_Dixon2015, H1_hESCs_Dixon2015, SK-MEL-5_ENCODE2012, H1_trophectoderm_cells_Dixon2015, RPMI7951_ENCODE2012, IMR90_Jin2013, Liver_cells_Schmitt2016, Right_ventricle_cells_Schmitt2016, G401_ENCODE2012, Cortical_plate_neurons_Won2016, HepG2_ENCODE2012, GM12878_Schmitt2016, Aorta_cells_Schmitt2016, Bladder_cells_Schmitt2016, A549_ENCODE2012, Endothelial_o…	5.0, 8.0, 8.0, 4.0, 7.0, 6.5, 6.0, 8.0, 3.0, 7.5, 7.67, 8.0, 8.0, 8.0, 3.0, 7.5, 8.0, 7.5, 7.67, 7.75, 7.0, 8.0, 5.0, 5.0, 5.5, 6.0, 3.0, 5.0, 3.0, 6.0, 7.0, 4.5, 3.0, 4.0, 7.0, 5.0, 4.0, 4.0, 5.5, 5.0, 4.5, 4.0, 3.5, 2.0, 3.0, 1.0, 2.0, 2.0, 1.0, 1.5, 8.4, 39.67, 34.5, 38.5, 5.5, 11.0, 11.29, 50.0, 8.0, 12.83, 11.0, 7.0, 2.75, 11.67, 6.0, 8.0, 1.0, 4.0, 16.5	42.135	Spleen	79.0288	Brain_Cerebellar_Hemisphere	2.41907
rs402072	ENSG00000105287.12	PRKD2	Liver	0.0262145	0.747247	0.522194	1.01898	0.125	Cis	516.69	7.74152e-06	chr19	46715865	chr19	46674275	46717127	0	H1_mesendoderm_cells_Dixon2015, IMR90_Jin2013, A549_ENCODE2012, Cortical_plate_neurons_Won2016, Bladder_cells_Schmitt2016, Adrenal_gland_cells_Schmitt2016, Germinal_zone_neurons_Won2016, H1_hESCs_Dixon2015, HepG2_ENCODE2012, Peripheral_blood_T_cells_Kloetgen2019, GM12878_Rao2014, RPMI7951_ENCODE2012, GM12878_Schmitt2016, Endothelial_of_hepatic_sinusoid_cells_ENCODE2012, T_cells_of_acute_lymphobla…	8.0, 5.17, 7.5, 7.67, 4.5, 4.0, 7.67, 7.5, 8.0, 6.5, 8.0, 4.5, 7.5, 8.0, 8.0, 3.0, 3.5, 6.0, 8.0, 6.5, 6.0, 7.0, 3.67, 3.5, 7.0, 5.0, 3.0, 2.5, 6.5, 2.0, 7.0, 4.0, 2.5, 2.0, 6.0, 2.5, 5.0, 4.5, 1.5, 6.0, 5.0, 4.0, 3.5, 4.0, 3.0, 0.5, 1.0, 0.5, 0.5, 1.0, 40.17, 7.6, 36.0, 13.17, 14.13, 28.5, 12.0, 4.0, 6.17, 5.0, 56.0, 10.33, 3.62, 6.33, 5.0, 6.0, 6.0, 13.0, 4.0	8.65363	Spleen	79.0288	Brain_Cerebellar_Hemisphere	2.41907
rs425105	ENSG00000105287.12	PRKD2	Liver	0.0166771	0.715792	0.476138	0.952693	0.146635	Cis	550.69	4.63399e-06	chr19	46705224	chr19	46674275	46717127	0	NCI-H460_ENCODE2012, H1_mesenchymal_stem_cells_Dixon2015, H1_hESCs_Dixon2015, SK-MEL-5_ENCODE2012, H1_trophectoderm_cells_Dixon2015, RPMI7951_ENCODE2012, IMR90_Jin2013, Liver_cells_Schmitt2016, Right_ventricle_cells_Schmitt2016, G401_ENCODE2012, Cortical_plate_neurons_Won2016, HepG2_ENCODE2012, GM12878_Schmitt2016, Aorta_cells_Schmitt2016, Bladder_cells_Schmitt2016, A549_ENCODE2012, Endothelial_o…	5.0, 8.0, 8.0, 4.0, 7.0, 6.5, 6.0, 8.0, 3.0, 7.5, 7.67, 8.0, 8.0, 8.0, 3.0, 7.5, 8.0, 7.5, 7.67, 7.75, 7.0, 8.0, 5.0, 5.0, 5.5, 6.0, 3.0, 5.0, 3.0, 6.0, 7.0, 4.5, 3.0, 4.0, 7.0, 5.0, 4.0, 4.0, 5.5, 5.0, 4.5, 4.0, 3.5, 2.0, 3.0, 1.0, 2.0, 2.0, 1.0, 1.5, 8.4, 39.67, 34.5, 38.5, 5.5, 11.0, 11.29, 50.0, 8.0, 12.83, 11.0, 7.0, 2.75, 11.67, 6.0, 8.0, 1.0, 4.0, 16.5	8.65363	Spleen	79.0288	Brain_Cerebellar_Hemisphere	2.41907
rs402072	ENSG00000105287.12	PRKD2	Breast_Mammary_Tissue	7.93689e-06	0.493446	0.386869	0.638523	0.138889	Cis	516.69	1.2075e-09	chr19	46715865	chr19	46674275	46717127	0	H1_mesendoderm_cells_Dixon2015, IMR90_Jin2013, A549_ENCODE2012, Cortical_plate_neurons_Won2016, Bladder_cells_Schmitt2016, Adrenal_gland_cells_Schmitt2016, Germinal_zone_neurons_Won2016, H1_hESCs_Dixon2015, HepG2_ENCODE2012, Peripheral_blood_T_cells_Kloetgen2019, GM12878_Rao2014, RPMI7951_ENCODE2012, GM12878_Schmitt2016, Endothelial_of_hepatic_sinusoid_cells_ENCODE2012, T_cells_of_acute_lymphobla…	8.0, 5.17, 7.5, 7.67, 4.5, 4.0, 7.67, 7.5, 8.0, 6.5, 8.0, 4.5, 7.5, 8.0, 8.0, 3.0, 3.5, 6.0, 8.0, 6.5, 6.0, 7.0, 3.67, 3.5, 7.0, 5.0, 3.0, 2.5, 6.5, 2.0, 7.0, 4.0, 2.5, 2.0, 6.0, 2.5, 5.0, 4.5, 1.5, 6.0, 5.0, 4.0, 3.5, 4.0, 3.0, 0.5, 1.0, 0.5, 0.5, 1.0, 40.17, 7.6, 36.0, 13.17, 14.13, 28.5, 12.0, 4.0, 6.17, 5.0, 56.0, 10.33, 3.62, 6.33, 5.0, 6.0, 6.0, 13.0, 4.0	45.2313	Spleen	79.0288	Brain_Cerebellar_Hemisphere	2.41907
rs425105	ENSG00000105287.12	PRKD2	Breast_Mammary_Tissue	2.38187e-05	0.444593	0.314733	0.566913	0.156566	Cis	550.69	3.86738e-09	chr19	46705224	chr19	46674275	46717127	0	NCI-H460_ENCODE2012, H1_mesenchymal_stem_cells_Dixon2015, H1_hESCs_Dixon2015, SK-MEL-5_ENCODE2012, H1_trophectoderm_cells_Dixon2015, RPMI7951_ENCODE2012, IMR90_Jin2013, Liver_cells_Schmitt2016, Right_ventricle_cells_Schmitt2016, G401_ENCODE2012, Cortical_plate_neurons_Won2016, HepG2_ENCODE2012, GM12878_Schmitt2016, Aorta_cells_Schmitt2016, Bladder_cells_Schmitt2016, A549_ENCODE2012, Endothelial_o…	5.0, 8.0, 8.0, 4.0, 7.0, 6.5, 6.0, 8.0, 3.0, 7.5, 7.67, 8.0, 8.0, 8.0, 3.0, 7.5, 8.0, 7.5, 7.67, 7.75, 7.0, 8.0, 5.0, 5.0, 5.5, 6.0, 3.0, 5.0, 3.0, 6.0, 7.0, 4.5, 3.0, 4.0, 7.0, 5.0, 4.0, 4.0, 5.5, 5.0, 4.5, 4.0, 3.5, 2.0, 3.0, 1.0, 2.0, 2.0, 1.0, 1.5, 8.4, 39.67, 34.5, 38.5, 5.5, 11.0, 11.29, 50.0, 8.0, 12.83, 11.0, 7.0, 2.75, 11.67, 6.0, 8.0, 1.0, 4.0, 16.5	45.2313	Spleen	79.0288	Brain_Cerebellar_Hemisphere	2.41907
rs402072	ENSG00000105287.12	PRKD2	Adipose_Visceral_Omentum	9.29995e-05	0.407464	0.249339	0.524876	0.143923	Cis	516.69	1.64961e-08	chr19	46715865	chr19	46674275	46717127	0	H1_mesendoderm_cells_Dixon2015, IMR90_Jin2013, A549_ENCODE2012, Cortical_plate_neurons_Won2016, Bladder_cells_Schmitt2016, Adrenal_gland_cells_Schmitt2016, Germinal_zone_neurons_Won2016, H1_hESCs_Dixon2015, HepG2_ENCODE2012, Peripheral_blood_T_cells_Kloetgen2019, GM12878_Rao2014, RPMI7951_ENCODE2012, GM12878_Schmitt2016, Endothelial_of_hepatic_sinusoid_cells_ENCODE2012, T_cells_of_acute_lymphobla…	8.0, 5.17, 7.5, 7.67, 4.5, 4.0, 7.67, 7.5, 8.0, 6.5, 8.0, 4.5, 7.5, 8.0, 8.0, 3.0, 3.5, 6.0, 8.0, 6.5, 6.0, 7.0, 3.67, 3.5, 7.0, 5.0, 3.0, 2.5, 6.5, 2.0, 7.0, 4.0, 2.5, 2.0, 6.0, 2.5, 5.0, 4.5, 1.5, 6.0, 5.0, 4.0, 3.5, 4.0, 3.0, 0.5, 1.0, 0.5, 0.5, 1.0, 40.17, 7.6, 36.0, 13.17, 14.13, 28.5, 12.0, 4.0, 6.17, 5.0, 56.0, 10.33, 3.62, 6.33, 5.0, 6.0, 6.0, 13.0, 4.0	32.932	Spleen	79.0288	Brain_Cerebellar_Hemisphere	2.41907
rs425105	ENSG00000105287.12	PRKD2	Adipose_Visceral_Omentum	0.000124314	0.400099	0.267195	0.535635	0.160981	Cis	550.69	2.24561e-08	chr19	46705224	chr19	46674275	46717127	0	NCI-H460_ENCODE2012, H1_mesenchymal_stem_cells_Dixon2015, H1_hESCs_Dixon2015, SK-MEL-5_ENCODE2012, H1_trophectoderm_cells_Dixon2015, RPMI7951_ENCODE2012, IMR90_Jin2013, Liver_cells_Schmitt2016, Right_ventricle_cells_Schmitt2016, G401_ENCODE2012, Cortical_plate_neurons_Won2016, HepG2_ENCODE2012, GM12878_Schmitt2016, Aorta_cells_Schmitt2016, Bladder_cells_Schmitt2016, A549_ENCODE2012, Endothelial_o…	5.0, 8.0, 8.0, 4.0, 7.0, 6.5, 6.0, 8.0, 3.0, 7.5, 7.67, 8.0, 8.0, 8.0, 3.0, 7.5, 8.0, 7.5, 7.67, 7.75, 7.0, 8.0, 5.0, 5.0, 5.5, 6.0, 3.0, 5.0, 3.0, 6.0, 7.0, 4.5, 3.0, 4.0, 7.0, 5.0, 4.0, 4.0, 5.5, 5.0, 4.5, 4.0, 3.5, 2.0, 3.0, 1.0, 2.0, 2.0, 1.0, 1.5, 8.4, 39.67, 34.5, 38.5, 5.5, 11.0, 11.29, 50.0, 8.0, 12.83, 11.0, 7.0, 2.75, 11.67, 6.0, 8.0, 1.0, 4.0, 16.5	32.932	Spleen	79.0288	Brain_Cerebellar_Hemisphere	2.41907
rs402072	ENSG00000105287.12	PRKD2	Brain_Amygdala	0.00208423	0.851902	0.609012	1.1155	0.174419	Cis	516.69	4.67716e-07	chr19	46715865	chr19	46674275	46717127	0	H1_mesendoderm_cells_Dixon2015, IMR90_Jin2013, A549_ENCODE2012, Cortical_plate_neurons_Won2016, Bladder_cells_Schmitt2016, Adrenal_gland_cells_Schmitt2016, Germinal_zone_neurons_Won2016, H1_hESCs_Dixon2015, HepG2_ENCODE2012, Peripheral_blood_T_cells_Kloetgen2019, GM12878_Rao2014, RPMI7951_ENCODE2012, GM12878_Schmitt2016, Endothelial_of_hepatic_sinusoid_cells_ENCODE2012, T_cells_of_acute_lymphobla…	8.0, 5.17, 7.5, 7.67, 4.5, 4.0, 7.67, 7.5, 8.0, 6.5, 8.0, 4.5, 7.5, 8.0, 8.0, 3.0, 3.5, 6.0, 8.0, 6.5, 6.0, 7.0, 3.67, 3.5, 7.0, 5.0, 3.0, 2.5, 6.5, 2.0, 7.0, 4.0, 2.5, 2.0, 6.0, 2.5, 5.0, 4.5, 1.5, 6.0, 5.0, 4.0, 3.5, 4.0, 3.0, 0.5, 1.0, 0.5, 0.5, 1.0, 40.17, 7.6, 36.0, 13.17, 14.13, 28.5, 12.0, 4.0, 6.17, 5.0, 56.0, 10.33, 3.62, 6.33, 5.0, 6.0, 6.0, 13.0, 4.0	4.20701	Spleen	79.0288	Brain_Cerebellar_Hemisphere	2.41907
rs425105	ENSG00000105287.12	PRKD2	Brain_Amygdala	0.00230888	0.833269	0.588892	1.09489	0.178295	Cis	550.69	5.22371e-07	chr19	46705224	chr19	46674275	46717127	0	NCI-H460_ENCODE2012, H1_mesenchymal_stem_cells_Dixon2015, H1_hESCs_Dixon2015, SK-MEL-5_ENCODE2012, H1_trophectoderm_cells_Dixon2015, RPMI7951_ENCODE2012, IMR90_Jin2013, Liver_cells_Schmitt2016, Right_ventricle_cells_Schmitt2016, G401_ENCODE2012, Cortical_plate_neurons_Won2016, HepG2_ENCODE2012, GM12878_Schmitt2016, Aorta_cells_Schmitt2016, Bladder_cells_Schmitt2016, A549_ENCODE2012, Endothelial_o…	5.0, 8.0, 8.0, 4.0, 7.0, 6.5, 6.0, 8.0, 3.0, 7.5, 7.67, 8.0, 8.0, 8.0, 3.0, 7.5, 8.0, 7.5, 7.67, 7.75, 7.0, 8.0, 5.0, 5.0, 5.5, 6.0, 3.0, 5.0, 3.0, 6.0, 7.0, 4.5, 3.0, 4.0, 7.0, 5.0, 4.0, 4.0, 5.5, 5.0, 4.5, 4.0, 3.5, 2.0, 3.0, 1.0, 2.0, 2.0, 1.0, 1.5, 8.4, 39.67, 34.5, 38.5, 5.5, 11.0, 11.29, 50.0, 8.0, 12.83, 11.0, 7.0, 2.75, 11.67, 6.0, 8.0, 1.0, 4.0, 16.5	4.20701	Spleen	79.0288	Brain_Cerebellar_Hemisphere	2.41907
rs402072	ENSG00000105287.12	PRKD2	Colon_Sigmoid	3.86174e-07	0.718397	0.62245	0.86641	0.116352	Cis	516.69	4.92248e-11	chr19	46715865	chr19	46674275	46717127	0	H1_mesendoderm_cells_Dixon2015, IMR90_Jin2013, A549_ENCODE2012, Cortical_plate_neurons_Won2016, Bladder_cells_Schmitt2016, Adrenal_gland_cells_Schmitt2016, Germinal_zone_neurons_Won2016, H1_hESCs_Dixon2015, HepG2_ENCODE2012, Peripheral_blood_T_cells_Kloetgen2019, GM12878_Rao2014, RPMI7951_ENCODE2012, GM12878_Schmitt2016, Endothelial_of_hepatic_sinusoid_cells_ENCODE2012, T_cells_of_acute_lymphobla…	8.0, 5.17, 7.5, 7.67, 4.5, 4.0, 7.67, 7.5, 8.0, 6.5, 8.0, 4.5, 7.5, 8.0, 8.0, 3.0, 3.5, 6.0, 8.0, 6.5, 6.0, 7.0, 3.67, 3.5, 7.0, 5.0, 3.0, 2.5, 6.5, 2.0, 7.0, 4.0, 2.5, 2.0, 6.0, 2.5, 5.0, 4.5, 1.5, 6.0, 5.0, 4.0, 3.5, 4.0, 3.0, 0.5, 1.0, 0.5, 0.5, 1.0, 40.17, 7.6, 36.0, 13.17, 14.13, 28.5, 12.0, 4.0, 6.17, 5.0, 56.0, 10.33, 3.62, 6.33, 5.0, 6.0, 6.0, 13.0, 4.0	20.071	Spleen	79.0288	Brain_Cerebellar_Hemisphere	2.41907
rs425105	ENSG00000105287.12	PRKD2	Colon_Sigmoid	5.39931e-06	0.622034	0.508237	0.781312	0.136792	Cis	550.69	8.04172e-10	chr19	46705224	chr19	46674275	46717127	0	NCI-H460_ENCODE2012, H1_mesenchymal_stem_cells_Dixon2015, H1_hESCs_Dixon2015, SK-MEL-5_ENCODE2012, H1_trophectoderm_cells_Dixon2015, RPMI7951_ENCODE2012, IMR90_Jin2013, Liver_cells_Schmitt2016, Right_ventricle_cells_Schmitt2016, G401_ENCODE2012, Cortical_plate_neurons_Won2016, HepG2_ENCODE2012, GM12878_Schmitt2016, Aorta_cells_Schmitt2016, Bladder_cells_Schmitt2016, A549_ENCODE2012, Endothelial_o…	5.0, 8.0, 8.0, 4.0, 7.0, 6.5, 6.0, 8.0, 3.0, 7.5, 7.67, 8.0, 8.0, 8.0, 3.0, 7.5, 8.0, 7.5, 7.67, 7.75, 7.0, 8.0, 5.0, 5.0, 5.5, 6.0, 3.0, 5.0, 3.0, 6.0, 7.0, 4.5, 3.0, 4.0, 7.0, 5.0, 4.0, 4.0, 5.5, 5.0, 4.5, 4.0, 3.5, 2.0, 3.0, 1.0, 2.0, 2.0, 1.0, 1.5, 8.4, 39.67, 34.5, 38.5, 5.5, 11.0, 11.29, 50.0, 8.0, 12.83, 11.0, 7.0, 2.75, 11.67, 6.0, 8.0, 1.0, 4.0, 16.5	20.071	Spleen	79.0288	Brain_Cerebellar_Hemisphere	2.41907
rs402072	ENSG00000105287.12	PRKD2	Pancreas	9.97847e-09	0.682567	0.523665	0.854037	0.114754	Cis	516.69	1.06627e-12	chr19	46715865	chr19	46674275	46717127	0	H1_mesendoderm_cells_Dixon2015, IMR90_Jin2013, A549_ENCODE2012, Cortical_plate_neurons_Won2016, Bladder_cells_Schmitt2016, Adrenal_gland_cells_Schmitt2016, Germinal_zone_neurons_Won2016, H1_hESCs_Dixon2015, HepG2_ENCODE2012, Peripheral_blood_T_cells_Kloetgen2019, GM12878_Rao2014, RPMI7951_ENCODE2012, GM12878_Schmitt2016, Endothelial_of_hepatic_sinusoid_cells_ENCODE2012, T_cells_of_acute_lymphobla…	8.0, 5.17, 7.5, 7.67, 4.5, 4.0, 7.67, 7.5, 8.0, 6.5, 8.0, 4.5, 7.5, 8.0, 8.0, 3.0, 3.5, 6.0, 8.0, 6.5, 6.0, 7.0, 3.67, 3.5, 7.0, 5.0, 3.0, 2.5, 6.5, 2.0, 7.0, 4.0, 2.5, 2.0, 6.0, 2.5, 5.0, 4.5, 1.5, 6.0, 5.0, 4.0, 3.5, 4.0, 3.0, 0.5, 1.0, 0.5, 0.5, 1.0, 40.17, 7.6, 36.0, 13.17, 14.13, 28.5, 12.0, 4.0, 6.17, 5.0, 56.0, 10.33, 3.62, 6.33, 5.0, 6.0, 6.0, 13.0, 4.0	11.0268	Spleen	79.0288	Brain_Cerebellar_Hemisphere	2.41907
[truncated: 9,874 more rows]

## Sheet: Supplementary Table S3
Supplementary Table S3. Significant spatial T2D eQTLs across GTEx tissues (FDR<0.05) from CoDeS3D
[truncated: 13,634 more rows]

## Sheet: Supplementary Table S4
Supplementary Table S4. SNPs associated with the development of type 1 diabetes as obtained from the GWAS catalog (downloaded March 25, 2020) with p-values < 5 × 10E-06. SNPs associated with the development of type 2 diabetes as obtained from the GWAS catalog (downloaded April 8, 2020) with p-values < 5 × 10E-06.
[truncated: 2,578 more rows]

[truncated: 12 more sheets: Supplementary Table S5, Supplementary Table S6, Supplementary Table S7, Supplementary Table S8, Supplementary Table S9, Supplementary Table S10, Supplementary Table S11, Supplementary Table S12, Supplementary Table S13, Supplementary Table S14, Supplementary Table S15, Supplementary Table S16]
